# Supplementary material for: (N,N-Di­allyl­dithio­carbamato-κ2 S,S′)tri­phenyltin(IV) and bis­(N,N-di­allyl­dithio­carbamato-κ2 S,S′)di­phenyl­tin(IV): crystal structure, Hirshfeld surface analysis and computational study
Source: Acta Crystallogr E Crystallogr Commun. 2020 Jan 10;76(Pt 2):167–76. doi: 10.1107/S2056989020000122 (PMC7001843; doi:10.1107/S2056989020000122)
Supplement: Supplementary file 1 [file e-76-00167-sup1.cif]

##############################################################################
#                                                                            #
# This CIF contains the data in a paper accepted for publication in          #
# Acta Crystallographica Section E. It conforms to the requirements of       #
# Notes for Authors for Acta Crystallographica Section E, and has been       #
# peer reviewed under the auspices of the IUCr Commission on Journals.       #
#                                                                            #
# Full details of the Crystallographic Information File format               #
# are given in the paper "The Crystallographic Information File (CIF):       #
# a New Standard Archive File for Crystallography" by S. R. Hall, F. H.      #
# Allen and I. D. Brown [Acta Cryst. (1991), A47, 655-685].                  #
#                                                                            #
# The current version of the core CIF dictionary is obtainable from          #
# ftp://ftp.iucr.org/pub/cif_core.dic.                                       #
#                                                                            #
# Software is freely available for graphical display of the structure(s)     #
# in this CIF. For information consult the CIF software page                 #
# http://www.iucr.org/resources/cif/software.                                #
#                                                                            #
# This file may be used for bona fide research purposes within the           #
# scientific community so long as proper attribution is given to the journal # 
# article from which it was obtained.                                        #
#                                                                            #
##############################################################################
data_I
_audit_creation_method     'SHELXL-2017/1'
_chemical_name_systematic
;
(<i>N</i>,<i>N</i>-Diallyldithiocarbamato-\k^2^<i>S</i>,<i>S</i>')\
triphenyltin(IV)
;
_chemical_name_common     ?
_chemical_formula_moiety     'C25 H25 N S2 Sn'
_chemical_formula_sum     'C25 H25 N S2 Sn'
_chemical_formula_iupac     '[Sn (C6 H5)3 (C7 H10 N S2)]'
_chemical_formula_weight     522.27
_chemical_melting_point     ?
_space_group_crystal_system     monoclinic
_space_group_name_H-M_alt     'P 21/c'
_space_group_name_Hall     '-P 2ybc'
loop_
    _space_group_symop_operation_xyz
    'x, y, z'
    '-x, y+1/2, -z+1/2'
    '-x, -y, -z'
    'x, -y-1/2, z-1/2'
_cell_length_a     8.06500(10)
_cell_length_b     11.44900(10)
_cell_length_c     25.8775(2)
_cell_angle_alpha     90
_cell_angle_beta     98.2820(10)
_cell_angle_gamma     90
_cell_volume     2364.51(4)
_cell_formula_units_Z     4
_cell_measurement_reflns_used     34049
_cell_measurement_theta_min     3.4440
_cell_measurement_theta_max     76.2820
_cell_measurement_temperature     100(2)
_exptl_crystal_description     prism
_exptl_crystal_colour     colourless
_exptl_crystal_size_max     0.134
_exptl_crystal_size_mid     0.102
_exptl_crystal_size_min     0.038
_exptl_crystal_density_diffrn     1.467
_exptl_crystal_density_meas     ?
_exptl_crystal_density_method     ?
_exptl_crystal_F_000     1056
loop_
    _exptl_crystal_face_index_h
    _exptl_crystal_face_index_k
    _exptl_crystal_face_index_l
    _exptl_crystal_face_perp_dist
    -2 -6 -6 0.0459
    -5 0 10 0.0543
    4 2 6 0.0508
    2 3 13 0.0466
    -1 6 -7 0.0199
    5 1 -10 0.0416
    0 6 -10 0.0187
    -5 -1 -6 0.0475
    -1 1 17 0.0448
    -1 -6 11 0.0187
    1 -3 15 0.0271
    1 -6 9 0.0201
_exptl_absorpt_coefficient_mu     10.315
_exptl_absorpt_correction_type     gaussian
_exptl_absorpt_process_details
;
(CrysAlis PRO; Rigaku OD, 2018)
;
_exptl_absorpt_correction_T_min     0.807
_exptl_absorpt_correction_T_max     1.000
_diffrn_ambient_temperature     100(2)
_diffrn_source     'micro-focus sealed X-ray tube'
_diffrn_radiation_type     'Cu K\a'
_diffrn_radiation_wavelength     1.54184
_diffrn_radiation_monochromator     mirror
_diffrn_measurement_device_type     'XtaLAB Synergy, Dualflex, AtlasS2'
_diffrn_measurement_device     'four-circle diffractometer'
_diffrn_measurement_method     '\w scans'
_diffrn_detector     'CCD plate'
_diffrn_detector_area_resol_mean     5.2558
_diffrn_reflns_number     55086
_diffrn_reflns_av_R_equivalents     0.0438
_diffrn_reflns_av_unetI/netI     0.0176
_diffrn_reflns_theta_min     3.452
_diffrn_reflns_theta_max     67.067
_diffrn_reflns_theta_full     67.067
_diffrn_measured_fraction_theta_max     1.000
_diffrn_measured_fraction_theta_full     1.000
_diffrn_reflns_limit_h_min     -9
_diffrn_reflns_limit_h_max     9
_diffrn_reflns_limit_k_min     -13
_diffrn_reflns_limit_k_max     13
_diffrn_reflns_limit_l_min     -26
_diffrn_reflns_limit_l_max     30
_diffrn_radiation_probe     x-ray
_refine_special_details     ?
_reflns_number_total     4226
_reflns_number_gt     4083
_reflns_threshold_expression     'I > 2\s(I)'
_refine_ls_structure_factor_coef     Fsqd
_refine_ls_matrix_type     full
_refine_ls_R_factor_all     0.0203
_refine_ls_R_factor_gt     0.0195
_refine_ls_wR_factor_gt     0.0524
_refine_ls_wR_factor_ref     0.0530
_refine_ls_goodness_of_fit_ref     1.013
_refine_ls_restrained_S_all     1.013
_refine_ls_number_reflns     4226
_refine_ls_number_parameters     262
_refine_ls_number_restraints     0
_refine_ls_hydrogen_treatment     constr
_refine_ls_weighting_scheme     calc
_refine_ls_weighting_details
              'w=1/[\s^2^(Fo^2^)+(0.0340P)^2^+1.0941P] where P=(Fo^2^+2Fc^2^)/3'
_atom_sites_solution_hydrogens     geom
_atom_sites_solution_primary     direct
_atom_sites_solution_secondary     difmap
_refine_ls_shift/su_max     0.001
_refine_ls_shift/su_mean     0.000
_refine_diff_density_max     0.820
_refine_diff_density_min     -0.502
_refine_ls_extinction_method     none
_refine_ls_extinction_coef     .
loop_
    _atom_type_symbol
    _atom_type_description
    _atom_type_scat_dispersion_real
    _atom_type_scat_dispersion_imag
    _atom_type_scat_source
    'C' 'C' 0.0181 0.0091
                         'International Tables Vol C Tables 4.2.6.8 and 6.1.1.4'
    'H' 'H' 0.0000 0.0000
                         'International Tables Vol C Tables 4.2.6.8 and 6.1.1.4'
    'N' 'N' 0.0311 0.0180
                         'International Tables Vol C Tables 4.2.6.8 and 6.1.1.4'
    'S' 'S' 0.3331 0.5567
                         'International Tables Vol C Tables 4.2.6.8 and 6.1.1.4'
    'Sn' 'Sn' 0.0259 5.4591
                         'International Tables Vol C Tables 4.2.6.8 and 6.1.1.4'
_computing_data_collection
;
CrysAlis PRO (Rigaku OD, 2018)
;
_computing_cell_refinement
;
CrysAlis PRO (Rigaku OD, 2018)
;
_computing_data_reduction
;
CrysAlis PRO (Rigaku OD, 2018)
;
_computing_structure_solution
;
SHELXS (Sheldrick, 2015<i>a</i>)
;
_computing_structure_refinement
;
<i>SHELXL2017/1</i> (Sheldrick, 2015<i>b</i>)
;
_computing_molecular_graphics
;
ORTEP-3 for Windows (Farrugia, 2012), DIAMOND (Brandenburg,
2006)
;
_computing_publication_material
;
publCIF (Westrip, 2010)
;
loop_
    _atom_site_type_symbol
    _atom_site_label
    _atom_site_fract_x
    _atom_site_fract_y
    _atom_site_fract_z
    _atom_site_U_iso_or_equiv
    _atom_site_adp_type
    _atom_site_calc_flag
    _atom_site_occupancy
    _atom_site_disorder_assembly
    _atom_site_disorder_group
    Sn Sn 0.25851(2) 0.27508(2) 0.37027(2) 0.01943(6) Uani d 1 . .
    S S1 0.40753(6) 0.34500(4) 0.45492(2) 0.02546(11) Uani d 1 . .
    S S2 0.50865(6) 0.11062(4) 0.42287(2) 0.02585(11) Uani d 1 . .
    N N1 0.6650(2) 0.22704(13) 0.50510(7) 0.0221(3) Uani d 1 . .
    C C1 0.5424(2) 0.22413(16) 0.46477(8) 0.0211(4) Uani d 1 . .
    C C2 0.6883(2) 0.32426(18) 0.54246(8) 0.0267(4) Uani d 1 . .
    H H2A 0.646687 0.397215 0.524565 0.032 Uiso calc 1 . .
    H H2B 0.809419 0.334224 0.554922 0.032 Uiso calc 1 . .
    C C3 0.5978(3) 0.3042(2) 0.58847(8) 0.0309(5) Uani d 1 . .
    H H3 0.612847 0.360684 0.615638 0.037 Uiso calc 1 . .
    C C4 0.4992(3) 0.2149(2) 0.59435(9) 0.0319(5) Uani d 1 . .
    H H4A 0.480682 0.156449 0.568121 0.038 Uiso calc 1 . .
    H H4B 0.446654 0.209057 0.624828 0.038 Uiso calc 1 . .
    C C5 0.7846(2) 0.12945(18) 0.51605(8) 0.0249(4) Uani d 1 . .
    H H5A 0.732148 0.056406 0.501157 0.030 Uiso calc 1 . .
    H H5B 0.812801 0.118925 0.554284 0.030 Uiso calc 1 . .
    C C6 0.9410(3) 0.1527(2) 0.49311(9) 0.0315(4) Uani d 1 . .
    H H6 0.931935 0.161093 0.456289 0.038 Uiso calc 1 . .
    C C7 1.0904(3) 0.1621(2) 0.52078(11) 0.0427(6) Uani d 1 . .
    H H7A 1.103510 0.154114 0.557684 0.051 Uiso calc 1 . .
    H H7B 1.185305 0.176968 0.503870 0.051 Uiso calc 1 . .
    C C11 0.0883(2) 0.13134(16) 0.35523(7) 0.0204(4) Uani d 1 . .
    C C12 -0.0823(2) 0.15586(18) 0.34399(7) 0.0257(4) Uani d 1 . .
    H H12 -0.120299 0.233677 0.347295 0.031 Uiso calc 1 . .
    C C13 -0.1979(2) 0.06837(19) 0.32802(8) 0.0278(4) Uani d 1 . .
    H H13 -0.313765 0.086573 0.320597 0.033 Uiso calc 1 . .
    C C14 -0.1442(3) -0.04484(19) 0.32295(8) 0.0279(4) Uani d 1 . .
    H H14 -0.222732 -0.104752 0.311737 0.033 Uiso calc 1 . .
    C C15 0.0259(3) -0.07077(18) 0.33438(9) 0.0308(4) Uani d 1 . .
    H H15 0.063245 -0.148801 0.331218 0.037 Uiso calc 1 . .
    C C16 0.1410(2) 0.01651(17) 0.35033(8) 0.0254(4) Uani d 1 . .
    H H16 0.256747 -0.002093 0.357990 0.030 Uiso calc 1 . .
    C C21 0.4161(2) 0.28918(16) 0.31120(7) 0.0213(4) Uani d 1 . .
    C C22 0.5403(2) 0.37446(18) 0.31258(8) 0.0269(4) Uani d 1 . .
    H H22 0.554696 0.429581 0.340305 0.032 Uiso calc 1 . .
    C C23 0.6428(3) 0.37983(19) 0.27407(9) 0.0312(5) Uani d 1 . .
    H H23 0.726432 0.438594 0.275407 0.037 Uiso calc 1 . .
    C C24 0.6234(3) 0.2996(2) 0.23361(9) 0.0313(5) Uani d 1 . .
    H H24 0.693634 0.303209 0.207178 0.038 Uiso calc 1 . .
    C C25 0.5010(3) 0.21372(18) 0.23174(8) 0.0280(4) Uani d 1 . .
    H H25 0.487954 0.158250 0.204148 0.034 Uiso calc 1 . .
    C C26 0.3979(2) 0.20907(17) 0.27018(8) 0.0223(4) Uani d 1 . .
    H H26 0.313726 0.150577 0.268562 0.027 Uiso calc 1 . .
    C C31 0.0978(2) 0.42764(17) 0.36369(8) 0.0242(4) Uani d 1 . .
    C C32 -0.0065(3) 0.45310(18) 0.40077(8) 0.0293(4) Uani d 1 . .
    H H32 -0.007314 0.402694 0.429894 0.035 Uiso calc 1 . .
    C C33 -0.1095(3) 0.5512(2) 0.39575(10) 0.0357(5) Uani d 1 . .
    H H33 -0.180213 0.567475 0.421210 0.043 Uiso calc 1 . .
    C C34 -0.1081(3) 0.62513(19) 0.35328(10) 0.0374(5) Uani d 1 . .
    H H34 -0.177793 0.692406 0.349818 0.045 Uiso calc 1 . .
    C C35 -0.0067(3) 0.60157(19) 0.31626(9) 0.0350(5) Uani d 1 . .
    H H35 -0.006485 0.652566 0.287313 0.042 Uiso calc 1 . .
    C C36 0.0959(2) 0.50318(18) 0.32102(8) 0.0273(4) Uani d 1 . .
    H H36 0.165193 0.487164 0.295126 0.033 Uiso calc 1 . .
loop_
    _atom_site_aniso_label
    _atom_site_aniso_U_11
    _atom_site_aniso_U_22
    _atom_site_aniso_U_33
    _atom_site_aniso_U_12
    _atom_site_aniso_U_13
    _atom_site_aniso_U_23
    Sn 0.02063(8) 0.01640(8) 0.02001(8) 0.00251(4) -0.00135(5) -0.00007(4)
    S1 0.0271(2) 0.0215(2) 0.0253(2) 0.00683(18) -0.00475(18) -0.00472(17)
    S2 0.0301(2) 0.0205(2) 0.0254(2) 0.00408(18) -0.00133(18) -0.00396(18)
    N1 0.0206(8) 0.0200(9) 0.0246(8) 0.0016(6) -0.0007(7) 0.0000(6)
    C1 0.0186(9) 0.0212(10) 0.0232(9) 0.0002(7) 0.0025(7) 0.0024(7)
    C2 0.0249(10) 0.0223(10) 0.0303(10) -0.0022(8) -0.0051(8) -0.0028(8)
    C3 0.0314(11) 0.0333(11) 0.0255(10) 0.0014(9) -0.0043(8) -0.0109(9)
    C4 0.0289(11) 0.0404(13) 0.0257(10) 0.0021(9) 0.0015(8) -0.0050(8)
    C5 0.0215(9) 0.0240(10) 0.0282(10) 0.0029(8) 0.0005(7) 0.0037(8)
    C6 0.0285(10) 0.0312(11) 0.0356(11) 0.0057(9) 0.0074(9) 0.0036(9)
    C7 0.0255(11) 0.0398(14) 0.0632(16) 0.0002(10) 0.0083(10) 0.0010(12)
    C11 0.0245(9) 0.0192(9) 0.0173(8) 0.0018(7) 0.0029(7) 0.0011(7)
    C12 0.0245(9) 0.0241(10) 0.0270(9) 0.0061(8) -0.0013(8) -0.0026(8)
    C13 0.0212(9) 0.0328(11) 0.0279(10) 0.0015(8) -0.0011(7) 0.0008(8)
    C14 0.0278(10) 0.0268(11) 0.0296(10) -0.0080(8) 0.0059(8) -0.0019(8)
    C15 0.0298(10) 0.0187(10) 0.0453(12) -0.0004(8) 0.0107(9) -0.0025(9)
    C16 0.0233(9) 0.0190(10) 0.0347(10) 0.0017(8) 0.0069(8) -0.0005(8)
    C21 0.0203(9) 0.0204(9) 0.0215(9) 0.0019(7) -0.0024(7) 0.0036(7)
    C22 0.0260(10) 0.0203(10) 0.0320(10) -0.0032(8) -0.0037(8) 0.0013(8)
    C23 0.0235(10) 0.0288(11) 0.0396(11) -0.0078(8) -0.0012(8) 0.0090(9)
    C24 0.0230(10) 0.0387(12) 0.0325(11) -0.0006(9) 0.0051(8) 0.0097(9)
    C25 0.0276(10) 0.0297(11) 0.0258(10) -0.0019(8) 0.0006(8) 0.0010(8)
    C26 0.0206(9) 0.0224(9) 0.0227(9) -0.0032(7) -0.0004(7) 0.0022(7)
    C31 0.0226(9) 0.0154(9) 0.0318(10) 0.0013(7) -0.0053(8) -0.0033(7)
    C32 0.0284(10) 0.0207(10) 0.0366(11) 0.0016(8) -0.0022(8) -0.0044(8)
    C33 0.0245(10) 0.0270(11) 0.0534(13) 0.0010(9) -0.0018(9) -0.0144(10)
    C34 0.0263(10) 0.0179(10) 0.0621(15) 0.0029(8) -0.0139(10) -0.0059(10)
    C35 0.0306(11) 0.0205(10) 0.0481(13) -0.0019(9) -0.0140(10) 0.0033(9)
    C36 0.0247(9) 0.0201(10) 0.0331(10) -0.0016(8) -0.0099(8) -0.0001(8)
_geom_special_details
;
 All esds (except the esd in the dihedral angle between two l.s. planes)
 are estimated using the full covariance matrix.  The cell esds are taken
 into account individually in the estimation of esds in distances, angles
 and torsion angles; correlations between esds in cell parameters are only
 used when they are defined by crystal symmetry.  An approximate (isotropic)
 treatment of cell esds is used for estimating esds involving l.s. planes.
;
loop_
    _geom_bond_atom_site_label_1
    _geom_bond_atom_site_label_2
    _geom_bond_site_symmetry_2
    _geom_bond_distance
    _geom_bond_publ_flag
    Sn C21 . 2.130(2) ?
    Sn C11 . 2.1427(19) ?
    Sn C31 . 2.1673(19) ?
    Sn S1 . 2.4749(4) ?
    Sn S2 . 2.9456(5) ?
    S1 C1 . 1.7559(19) ?
    S2 C1 . 1.6894(19) ?
    N1 C1 . 1.330(3) ?
    N1 C2 . 1.468(3) ?
    N1 C5 . 1.477(2) ?
    C2 C3 . 1.502(3) ?
    C2 H2A . 0.9900 ?
    C2 H2B . 0.9900 ?
    C3 C4 . 1.317(3) ?
    C3 H3 . 0.9500 ?
    C4 H4A . 0.9500 ?
    C4 H4B . 0.9500 ?
    C5 C6 . 1.493(3) ?
    C5 H5A . 0.9900 ?
    C5 H5B . 0.9900 ?
    C6 C7 . 1.315(3) ?
    C6 H6 . 0.9500 ?
    C7 H7A . 0.9500 ?
    C7 H7B . 0.9500 ?
    C11 C12 . 1.393(3) ?
    C11 C16 . 1.393(3) ?
    C12 C13 . 1.390(3) ?
    C12 H12 . 0.9500 ?
    C13 C14 . 1.379(3) ?
    C13 H13 . 0.9500 ?
    C14 C15 . 1.393(3) ?
    C14 H14 . 0.9500 ?
    C15 C16 . 1.386(3) ?
    C15 H15 . 0.9500 ?
    C16 H16 . 0.9500 ?
    C21 C26 . 1.394(3) ?
    C21 C22 . 1.395(3) ?
    C22 C23 . 1.384(3) ?
    C22 H22 . 0.9500 ?
    C23 C24 . 1.385(3) ?
    C23 H23 . 0.9500 ?
    C24 C25 . 1.388(3) ?
    C24 H24 . 0.9500 ?
    C25 C26 . 1.387(3) ?
    C25 H25 . 0.9500 ?
    C26 H26 . 0.9500 ?
    C31 C32 . 1.395(3) ?
    C31 C36 . 1.401(3) ?
    C32 C33 . 1.392(3) ?
    C32 H32 . 0.9500 ?
    C33 C34 . 1.388(4) ?
    C33 H33 . 0.9500 ?
    C34 C35 . 1.373(4) ?
    C34 H34 . 0.9500 ?
    C35 C36 . 1.393(3) ?
    C35 H35 . 0.9500 ?
    C36 H36 . 0.9500 ?
loop_
    _geom_angle_atom_site_label_1
    _geom_angle_atom_site_label_2
    _geom_angle_atom_site_label_3
    _geom_angle_site_symmetry_1
    _geom_angle_site_symmetry_3
    _geom_angle
    _geom_angle_publ_flag
    C21 Sn C11 . . 111.15(7) ?
    C21 Sn C31 . . 107.13(7) ?
    C11 Sn C31 . . 104.14(7) ?
    C21 Sn S1 . . 110.28(5) ?
    C11 Sn S1 . . 128.76(5) ?
    C31 Sn S1 . . 91.01(5) ?
    C21 Sn S2 . . 86.57(5) ?
    C11 Sn S2 . . 88.36(5) ?
    C31 Sn S2 . . 156.01(5) ?
    S1 Sn S2 . . 65.470(14) ?
    C1 S1 Sn . . 94.89(7) ?
    C1 S2 Sn . . 80.86(6) ?
    C1 N1 C2 . . 123.08(16) ?
    C1 N1 C5 . . 121.51(16) ?
    C2 N1 C5 . . 115.39(15) ?
    N1 C1 S2 . . 123.75(14) ?
    N1 C1 S1 . . 117.96(14) ?
    S2 C1 S1 . . 118.29(11) ?
    N1 C2 C3 . . 112.04(17) ?
    N1 C2 H2A . . 109.2 ?
    C3 C2 H2A . . 109.2 ?
    N1 C2 H2B . . 109.2 ?
    C3 C2 H2B . . 109.2 ?
    H2A C2 H2B . . 107.9 ?
    C4 C3 C2 . . 125.52(19) ?
    C4 C3 H3 . . 117.2 ?
    C2 C3 H3 . . 117.2 ?
    C3 C4 H4A . . 120.0 ?
    C3 C4 H4B . . 120.0 ?
    H4A C4 H4B . . 120.0 ?
    N1 C5 C6 . . 110.80(17) ?
    N1 C5 H5A . . 109.5 ?
    C6 C5 H5A . . 109.5 ?
    N1 C5 H5B . . 109.5 ?
    C6 C5 H5B . . 109.5 ?
    H5A C5 H5B . . 108.1 ?
    C7 C6 C5 . . 124.0(2) ?
    C7 C6 H6 . . 118.0 ?
    C5 C6 H6 . . 118.0 ?
    C6 C7 H7A . . 120.0 ?
    C6 C7 H7B . . 120.0 ?
    H7A C7 H7B . . 120.0 ?
    C12 C11 C16 . . 118.46(18) ?
    C12 C11 Sn . . 118.09(14) ?
    C16 C11 Sn . . 123.03(14) ?
    C13 C12 C11 . . 121.09(19) ?
    C13 C12 H12 . . 119.5 ?
    C11 C12 H12 . . 119.5 ?
    C14 C13 C12 . . 119.99(18) ?
    C14 C13 H13 . . 120.0 ?
    C12 C13 H13 . . 120.0 ?
    C13 C14 C15 . . 119.53(19) ?
    C13 C14 H14 . . 120.2 ?
    C15 C14 H14 . . 120.2 ?
    C16 C15 C14 . . 120.43(19) ?
    C16 C15 H15 . . 119.8 ?
    C14 C15 H15 . . 119.8 ?
    C15 C16 C11 . . 120.48(18) ?
    C15 C16 H16 . . 119.8 ?
    C11 C16 H16 . . 119.8 ?
    C26 C21 C22 . . 118.46(19) ?
    C26 C21 Sn . . 119.19(14) ?
    C22 C21 Sn . . 122.33(15) ?
    C23 C22 C21 . . 120.87(19) ?
    C23 C22 H22 . . 119.6 ?
    C21 C22 H22 . . 119.6 ?
    C22 C23 C24 . . 120.03(19) ?
    C22 C23 H23 . . 120.0 ?
    C24 C23 H23 . . 120.0 ?
    C23 C24 C25 . . 119.9(2) ?
    C23 C24 H24 . . 120.1 ?
    C25 C24 H24 . . 120.1 ?
    C26 C25 C24 . . 119.9(2) ?
    C26 C25 H25 . . 120.0 ?
    C24 C25 H25 . . 120.0 ?
    C25 C26 C21 . . 120.81(18) ?
    C25 C26 H26 . . 119.6 ?
    C21 C26 H26 . . 119.6 ?
    C32 C31 C36 . . 118.31(19) ?
    C32 C31 Sn . . 121.84(15) ?
    C36 C31 Sn . . 119.85(15) ?
    C31 C32 C33 . . 121.0(2) ?
    C31 C32 H32 . . 119.5 ?
    C33 C32 H32 . . 119.5 ?
    C34 C33 C32 . . 119.6(2) ?
    C34 C33 H33 . . 120.2 ?
    C32 C33 H33 . . 120.2 ?
    C35 C34 C33 . . 120.4(2) ?
    C35 C34 H34 . . 119.8 ?
    C33 C34 H34 . . 119.8 ?
    C34 C35 C36 . . 120.2(2) ?
    C34 C35 H35 . . 119.9 ?
    C36 C35 H35 . . 119.9 ?
    C35 C36 C31 . . 120.5(2) ?
    C35 C36 H36 . . 119.7 ?
    C31 C36 H36 . . 119.7 ?
loop_
    _geom_torsion_atom_site_label_1
    _geom_torsion_atom_site_label_2
    _geom_torsion_atom_site_label_3
    _geom_torsion_atom_site_label_4
    _geom_torsion_site_symmetry_1
    _geom_torsion_site_symmetry_2
    _geom_torsion_site_symmetry_3
    _geom_torsion_site_symmetry_4
    _geom_torsion
    _geom_torsion_publ_flag
    C2 N1 C1 S2 . . . . -177.36(15) ?
    C5 N1 C1 S2 . . . . 0.8(3) ?
    C2 N1 C1 S1 . . . . 2.3(3) ?
    C5 N1 C1 S1 . . . . -179.62(14) ?
    Sn S2 C1 N1 . . . . -174.18(18) ?
    Sn S2 C1 S1 . . . . 6.21(10) ?
    Sn S1 C1 N1 . . . . 173.04(15) ?
    Sn S1 C1 S2 . . . . -7.33(12) ?
    C1 N1 C2 C3 . . . . 91.6(2) ?
    C5 N1 C2 C3 . . . . -86.6(2) ?
    N1 C2 C3 C4 . . . . -4.2(3) ?
    C1 N1 C5 C6 . . . . 95.9(2) ?
    C2 N1 C5 C6 . . . . -85.9(2) ?
    N1 C5 C6 C7 . . . . 118.2(2) ?
    C16 C11 C12 C13 . . . . -0.3(3) ?
    Sn C11 C12 C13 . . . . 172.55(15) ?
    C11 C12 C13 C14 . . . . -0.2(3) ?
    C12 C13 C14 C15 . . . . 0.6(3) ?
    C13 C14 C15 C16 . . . . -0.5(3) ?
    C14 C15 C16 C11 . . . . 0.1(3) ?
    C12 C11 C16 C15 . . . . 0.3(3) ?
    Sn C11 C16 C15 . . . . -172.13(15) ?
    C26 C21 C22 C23 . . . . 0.2(3) ?
    Sn C21 C22 C23 . . . . 178.75(15) ?
    C21 C22 C23 C24 . . . . -0.3(3) ?
    C22 C23 C24 C25 . . . . 0.0(3) ?
    C23 C24 C25 C26 . . . . 0.4(3) ?
    C24 C25 C26 C21 . . . . -0.5(3) ?
    C22 C21 C26 C25 . . . . 0.2(3) ?
    Sn C21 C26 C25 . . . . -178.38(15) ?
    C36 C31 C32 C33 . . . . -0.3(3) ?
    Sn C31 C32 C33 . . . . -179.70(14) ?
    C31 C32 C33 C34 . . . . -0.2(3) ?
    C32 C33 C34 C35 . . . . 0.3(3) ?
    C33 C34 C35 C36 . . . . 0.0(3) ?
    C34 C35 C36 C31 . . . . -0.4(3) ?
    C32 C31 C36 C35 . . . . 0.6(3) ?
    Sn C31 C36 C35 . . . . -179.98(14) ?
loop_
    _geom_hbond_atom_site_label_D
    _geom_hbond_atom_site_label_H
    _geom_hbond_atom_site_label_A
    _geom_hbond_site_symmetry_A
    _geom_hbond_distance_DH
    _geom_hbond_distance_HA
    _geom_hbond_distance_DA
    _geom_hbond_angle_DHA
    C13 H13 Cg1 1_455 0.95 2.92 3.605(2) 130
    C23 H23 Cg2 1_655 0.95 2.99 3.720(3) 134
_shelx_space_group_comment
;
The symmetry employed for this shelxl refinement is uniquely defined
by the following loop, which should always be used as a source of
symmetry information in preference to the above space-group names.
They are only intended as comments.
;
_shelx_estimated_absorpt_T_min     0.339
_shelx_estimated_absorpt_T_max     0.695
_shelx_hkl_file
;
   0   0   2   45.15    2.53
   0   0   3   -0.32    0.65
   0   0   3    1.03    0.67
   0   0   4 3175.27   78.69
   0   0   4 3102.77   79.63
   0   0   5    0.57    1.30
   0   0   5    1.28    0.90
   0   0   6 1167.38   33.10
   0   0   6 1157.20   34.54
   0   0   7   -0.82    1.13
   0   0   7   -0.69    1.80
   0   0   8 1015.56   31.73
   0   0   8 1060.18   33.59
   0   0   9    1.25    2.14
   0   0   9    1.10    1.30
   0   0  10  522.51   18.18
   0   0  10  455.81   19.30
   0   0  10  499.83   21.62
   0   0  11    0.43    1.12
   0   0  11   -0.32    1.65
   0   0  11   -1.51    2.48
   0   0  12  449.81   22.39
   0   0  12  469.03   18.25
   0   0  13    1.45    1.67
   0   0  13   -0.87    2.85
   0   0  14  181.08   14.64
   0   0  14  170.19   10.56
   0   0  15    0.27    1.60
   0   0  16  543.83   23.64
   0   0  16  552.64   24.31
   0   0  16  632.12   24.79
   0   0  16  543.46   23.69
   0   0  16  606.08   23.86
   0   0  16  622.23   24.49
   0   0  16  576.27   23.31
   0   0  16  599.13   25.20
   0   0  16  611.77   24.46
   0   0  16  611.37   25.73
   0   0  17    0.58    1.64
   0   0  17    1.97    1.82
   0   0  17    0.38    1.62
   0   0  17   -2.42    2.42
   0   0  17   -2.24    1.52
   0   0  17   -0.73    1.98
   0   0  17   -2.31    2.00
   0   0  17   -0.21    2.32
   0   0  17    0.67    1.70
   0   0  17    1.24    1.83
   0   0  17    0.42    1.36
   0   0  17   -4.01    1.90
   0   0  18  291.21   16.64
   0   0  18  301.49   16.49
   0   0  18  307.14   16.54
   0   0  18  350.85   17.54
   0   0  18  323.26   15.99
   0   0  18  329.57   18.00
   0   0  18  293.42   17.37
   0   0  18  300.80   17.16
   0   0  18  333.20   18.23
   0   0  18  329.26   16.35
   0   0  18  329.32   17.97
   0   0  18  329.79   17.83
   0   0  19   -1.76    2.24
   0   0  19    1.02    1.70
   0   0  19   -2.09    1.90
   0   0  19   -2.46    2.03
   0   0  19    0.54    2.37
   0   0  19    4.01    2.29
   0   0  19   -1.38    2.06
   0   0  19   -0.47    2.08
   0   0  19    0.68    1.88
   0   0  19   -0.18    2.26
   0   0  19    3.73    2.29
   0   0  19   -2.62    2.66
   0   0  19   -1.39    2.41
   0   0  20  573.06   26.50
   0   0  20  616.77   24.99
   0   0  20  600.56   26.39
   0   0  20  599.39   27.78
   0   0  20  609.98   28.00
   0   0  20  629.89   28.27
   0   0  20  672.39   28.67
   0   0  20  650.95   28.42
   0   0  20  635.98   28.30
   0   0  20  608.51   26.25
   0   0  20  599.28   27.53
   0   0  20  648.75   27.22
   0   0  21    0.24    2.82
   0   0  21    4.40    2.80
   0   0  21   -1.09    3.12
   0   0  21    2.96    3.05
   0   0  21    6.04    2.86
   0   0  21   -1.56    2.25
   0   0  21    1.17    2.19
   0   0  21    1.67    1.80
   0   0  21   -0.61    2.14
   0   0  21   -0.30    1.96
   0   0  21    2.54    3.04
   0   0  21    6.68    3.01
   0   0  22 1360.64   47.33
   0   0  22 1237.26   46.30
   0   0  22 1390.76   47.47
   0   0  22 1355.90   48.94
   0   0  22 1567.22   50.39
   0   0  22 1238.21   47.84
   0   0  22 1206.65   47.72
   0   0  22 1368.00   48.65
   0   0  22 1570.26   51.51
   0   0  23   -1.08    3.08
   0   0  23    2.49    2.33
   0   0  23    2.93    3.01
   0   0  23    0.56    2.30
   0   0  23    0.89    2.00
   0   0  23    1.05    2.41
   0   0  23   -0.02    2.69
   0   0  23    7.07    3.58
   0   0  23    0.99    2.50
   0   0  24  308.31   18.43
   0   0  24  304.89   19.21
   0   0  24  322.35   19.52
   0   0  24  330.90   18.52
   0   0  24  332.72   19.98
   0   0  24  321.31   18.53
   0   0  24  363.39   20.27
   0   0  24  332.55   19.98
   0   0  24  339.66   19.29
   0   0  25   -2.04    2.66
   0   0  25    0.04    2.07
   0   0  25   -0.05    2.17
   0   0  25   -0.33    1.75
   0   0  25    3.46    3.16
   0   0  25   -2.79    2.93
   0   0  25   -2.65    3.14
   0   0  25    2.52    2.76
   0   0  25   -0.80    2.46
   0   0  26   13.34    3.52
   0   0  26   18.83    4.09
   0   0  26   13.10    3.97
   0   0  26   15.45    4.05
   0   0  26   22.69    5.12
   0   0  26   10.88    3.34
   0   0  26   14.92    3.87
   0   0  26   13.35    4.03
   0   0  26   18.60    4.77
   0   0  27   -2.86    2.26
   0   0  27   -1.64    2.44
   0   0  27    2.29    2.34
   0   0  27   -2.97    2.45
   0   0  27   -2.25    2.55
   0   0  27   -0.91    2.17
   0   0  27   -1.10    2.04
   0   0  27   -1.35    1.78
   0   0  27   -1.20    1.87
   0   0  28  103.15    9.23
   0   0  28  115.11    9.44
   0   0  28  103.66    9.53
   0   0  28  102.23    8.47
   0   0  28  115.26    9.32
   0   0  28  127.19   10.34
   0   0  28  107.92    8.82
   0   0  29    1.01    1.77
   0   0  29    1.25    2.02
   0   0  29   -2.46    1.99
   0   0  29   -1.61    1.96
   0   0  29    3.47    1.69
   0   0  29    1.16    1.67
   0   0  30  107.18    7.28
   0   0  30  120.19    8.31
   0   0  30  103.31    7.62
   0   0  30  114.31    7.95
   0   0  30  115.96    8.20
   0   0  30  100.10    6.77
   0   1   0    0.30    0.65
   0  -1   1    0.61    0.60
   0   1   1    0.95    0.67
   0  -1  -1    2.56    1.15
   0   1  -1    0.89    0.64
   0  -1  -2 4067.71  101.88
   0  -1   2 4091.72  101.85
   0   1   2 4113.72  101.56
   0   1  -2 4147.39  101.82
   0  -1   3  167.31    7.05
   0   1  -3  175.89    7.18
   0  -1  -3  187.82    7.34
   0   1   3  196.43    7.12
   0  -1   3  190.35    6.00
   0  -1   4   55.33    2.95
   0   1   4   53.22    3.94
   0  -1   4   49.09    3.25
   0  -1   4   53.41    4.27
   0  -1  -4   57.84    3.45
   0   1   5  195.32    8.92
   0  -1   5  181.86    7.08
   0  -1   5  180.58    7.03
   0   1  -5  178.83    7.14
   0  -1   5  195.96    9.57
   0  -1  -5  193.23    6.95
   0   1   5  185.67    6.88
   0   1   6 1619.19   44.83
   0  -1   6 1721.15   46.46
   0  -1   6 1559.26   40.77
   0  -1  -6 1628.26   40.52
   0   1  -6 1533.46   40.88
   0   1   6 1601.21   40.58
   0  -1   6 1554.40   41.96
   0   1   7  136.37    5.03
   0  -1  -7  127.01    4.86
   0  -1   7  143.55    5.19
   0   1  -7  144.50    5.28
   0  -1   7  139.99    6.83
   0   1   7  135.39    8.18
   0  -1   7  149.54    9.28
   0   1   8  540.67   20.54
   0  -1   8  550.49   21.72
   0   1   8  543.07   14.20
   0  -1   8  539.80   14.15
   0  -1   8  520.46   17.98
   0  -1   9  186.91    9.22
   0   1   9  177.68   10.78
   0  -1   9  185.75   11.77
   0  -1  10 1374.27   39.84
   0  -1  10 1375.72   44.95
   0   1  10 1388.85   38.87
   0  -1  10 1311.71   39.37
   0   1  11  360.10   14.47
   0  -1  11  337.01   14.88
   0  -1  11  334.68   18.56
   0  -1  11  339.49   14.95
   0   1  12  800.95   26.11
   0  -1  12  759.47   26.70
   0  -1  12  760.61   26.87
   0  -1  12  729.71   31.74
   0   1  13  992.83   31.78
   0  -1  13  949.95   39.01
   0  -1  13  977.64   33.11
   0  -1  14 2387.76   68.52
   0   1  14 2416.81   66.85
   0  -1  14 2290.85   76.60
   0   1  15    1.21    1.39
   0   1  15    0.69    2.06
   0  -1  15    3.98    2.34
   0   1  15   -2.23    2.12
   0  -1  15    0.23    1.79
   0   1  15    0.24    1.56
   0  -1  15   -1.11    1.74
   0   1  15    0.80    2.12
   0  -1  15    1.94    1.49
   0   1  15   -0.65    1.39
   0  -1  15   -3.70    3.04
   0   1  16  220.39   13.68
   0   1  16  228.22   13.94
   0   1  16  222.39   13.42
   0   1  16  214.98   12.75
   0  -1  16  214.73   13.36
   0  -1  16  216.31   13.45
   0   1  16  212.73   12.49
   0  -1  16  202.63   13.30
   0  -1  16  211.95   13.27
   0  -1  16  211.71   18.13
   0  -1  16  212.18   12.59
   0   1  16  215.47   13.02
   0   1  16  229.06   12.96
   0   1  16  227.11   13.22
   0   1  16  210.96   13.05
   0  -1  16  201.78   12.54
   0  -1  16  212.63   13.43
   0   1  16  208.09   12.74
   0   1  16  218.86   14.33
   0  -1  16  221.09   13.83
   0   1  16  225.81   12.61
   0   1  16  217.13   13.15
   0   1  17   11.03    2.98
   0  -1  17   13.29    3.73
   0   1  17   12.81    3.70
   0   1  17   14.03    3.07
   0   1  17   11.83    3.38
   0   1  17   15.32    4.20
   0  -1  17   10.19    3.20
   0  -1  17    8.95    2.80
   0  -1  17    8.26    2.22
   0  -1  17    9.92    3.18
   0   1  17    8.14    2.43
   0   1  17    8.70    2.95
   0   1  17   12.68    3.22
   0   1  17   12.13    3.19
   0  -1  17   11.23    3.10
   0   1  17    9.43    2.71
   0   1  17   16.65    4.10
   0   1  17   12.70    3.19
   0  -1  17   16.49    5.77
   0   1  17   10.87    3.27
   0  -1  17   12.22    3.31
   0   1  17   13.29    3.16
   0  -1  17   14.21    3.98
   0   1  17   15.48    3.35
   0  -1  17    5.94    2.61
   0  -1  17   14.50    3.41
   0   1  18  552.18   25.58
   0   1  18  559.64   24.11
   0   1  18  543.79   24.30
   0  -1  18  533.62   23.57
   0  -1  18  539.02   24.73
   0   1  18  532.21   23.82
   0  -1  18  511.90   22.70
   0  -1  18  553.84   24.68
   0  -1  18  506.94   24.04
   0   1  18  542.86   21.71
   0   1  18  473.18   22.84
   0  -1  18  531.67   23.21
   0   1  18  529.99   23.19
   0  -1  18  476.72   23.37
   0  -1  18  524.16   23.72
   0   1  18  529.17   23.06
   0  -1  18  507.74   23.78
   0  -1  18  516.65   24.76
   0   1  18  552.02   23.25
   0   1  18  494.62   23.96
   0   1  18  527.59   22.38
   0   1  18  528.02   23.66
   0   1  18  526.38   23.31
   0  -1  19    1.65    1.73
   0   1  19    2.16    1.75
   0   1  19    0.77    1.63
   0  -1  19    2.81    2.19
   0  -1  19   -0.01    1.88
   0   1  19   -0.40    1.90
   0   1  19   -1.42    1.92
   0  -1  19    3.92    2.69
   0  -1  19    3.27    2.29
   0  -1  19   -2.00    2.23
   0   1  19    0.90    1.94
   0   1  19    1.41    1.75
   0   1  19    1.54    2.24
   0   1  19   -1.61    1.94
   0  -1  19   -2.81    2.62
   0   1  19    0.26    1.81
   0  -1  19    1.76    2.04
   0  -1  19   -0.26    2.32
   0   1  19    2.70    1.86
   0  -1  19   -1.19    2.13
   0   1  19   -2.03    2.67
   0   1  19   -1.01    2.16
   0   1  19    2.83    2.61
   0   1  19   -0.81    1.77
   0   1  20  543.01   25.94
   0   1  20  571.86   23.91
   0   1  20  517.95   24.43
   0   1  20  570.59   26.16
   0  -1  20  546.95   25.38
   0  -1  20  563.60   25.31
   0   1  20  560.24   26.77
   0   1  20  549.72   25.70
   0  -1  20  530.95   25.67
   0   1  20  525.58   24.59
   0   1  20  529.36   24.05
   0   1  20  525.60   25.68
   0  -1  20  536.35   26.48
   0   1  20  486.33   23.58
   0  -1  20  521.66   24.10
   0  -1  20  546.96   24.24
   0  -1  20  550.74   24.82
   0   1  20  564.60   22.88
   0  -1  20  572.99   25.99
   0   1  20  511.45   24.83
   0   1  20  528.16   24.43
   0  -1  20  505.64   25.37
   0  -1  20  504.20   24.75
   0   1  21  153.05   11.15
   0  -1  21  143.46   11.16
   0   1  21  153.30   13.11
   0  -1  21  151.42   11.96
   0   1  21  154.92   11.89
   0   1  21  163.13   12.92
   0   1  21  164.32   12.46
   0   1  21  135.57   12.06
   0  -1  21  152.60   12.86
   0   1  21  136.21   11.32
   0   1  21  156.04   12.94
   0   1  21  153.48   12.36
   0  -1  21  158.51   11.99
   0  -1  21  150.70   12.34
   0   1  21  140.27   12.44
   0   1  21  151.25   12.47
   0  -1  21  161.52   12.44
   0  -1  21  150.29   12.30
   0  -1  21  150.79   12.54
   0  -1  21  159.71   13.00
   0   1  21  136.47   11.61
   0  -1  21  121.42   12.09
   0   1  22  648.54   27.97
   0  -1  22  843.01   31.06
   0   1  22  776.53   31.56
   0   1  22  701.49   29.73
   0  -1  22  520.94   27.74
   0   1  22  743.36   29.66
   0   1  22  503.59   27.53
   0  -1  22  712.54   30.74
   0   1  22  658.79   28.78
   0   1  22  644.20   27.99
   0  -1  22  673.35   30.96
   0   1  22  718.46   30.74
   0   1  22  726.43   27.55
   0  -1  22  805.24   30.35
   0  -1  22  671.09   27.32
   0  -1  22  641.24   28.24
   0   1  22  707.22   30.44
   0   1  22  667.90   30.19
   0  -1  22  685.35   29.28
   0   1  23   63.21    8.05
   0  -1  23   60.48    7.71
   0  -1  23   55.00    7.49
   0   1  23   76.13    9.23
   0  -1  23   56.24    8.28
   0   1  23   72.72    7.50
   0   1  23   76.95    8.49
   0   1  23   62.16    7.90
   0  -1  23   61.66    8.09
   0  -1  23   66.61    7.86
   0   1  23   58.16    8.11
   0  -1  23   60.67    8.10
   0   1  23   59.45    8.30
   0   1  23   55.91    7.75
   0  -1  23   61.77    7.61
   0  -1  23   63.36    8.40
   0   1  23   73.01    8.91
   0  -1  23   61.25    7.88
   0   1  23   59.76    8.24
   0   1  23   54.55    7.17
   0   1  24  124.78   11.84
   0   1  24  126.62   11.24
   0   1  24  138.98   12.31
   0  -1  24  141.18   11.35
   0  -1  24  126.57   11.96
   0   1  24  124.31   11.51
   0  -1  24  122.27   10.56
   0   1  24  113.81   11.17
   0   1  24  132.70   12.11
   0  -1  24  124.25   11.19
   0   1  24  127.34    9.95
   0   1  24  118.68   10.43
   0  -1  24  134.07   11.75
   0  -1  24  138.10   11.46
   0  -1  24  117.13   11.72
   0   1  24  113.44   10.75
   0  -1  24  133.96   12.23
   0   1  24  119.31   11.15
   0  -1  24  132.84   11.61
   0   1  25   22.55    5.44
   0  -1  25   18.59    4.40
   0   1  25   16.32    3.79
   0   1  25   24.19    4.89
   0  -1  25   24.16    4.90
   0   1  25   18.13    4.45
   0   1  25   21.68    4.70
   0   1  25   21.96    4.77
   0  -1  25   20.16    4.92
   0   1  25   17.48    4.22
   0  -1  25   23.30    4.84
   0  -1  25   19.12    4.77
   0   1  25   27.17    4.27
   0  -1  25   17.49    4.73
   0  -1  25   23.26    5.12
   0  -1  25   25.00    4.74
   0   1  25   15.07    3.82
   0  -1  25   16.26    4.22
   0   1  25   22.09    5.32
   0  -1  26  182.93   13.16
   0   1  26  182.81   13.37
   0   1  26  156.97   11.13
   0  -1  26  186.62   12.53
   0  -1  26  169.02   12.48
   0   1  26  184.23   13.34
   0  -1  26  192.96   13.87
   0   1  26  184.64   13.71
   0   1  26  184.11   13.05
   0   1  26  160.75   12.72
   0   1  26  156.10   12.76
   0   1  26  170.54   13.31
   0  -1  26  185.10   13.16
   0  -1  26  168.64   13.51
   0   1  26  181.49   13.01
   0  -1  26  195.32   14.15
   0  -1  26  183.77   12.48
   0   1  27   19.11    4.13
   0   1  27   15.33    3.78
   0   1  27    5.92    2.47
   0   1  27   16.41    4.25
   0  -1  27   16.88    4.44
   0  -1  27   14.90    3.31
   0  -1  27   10.72    3.37
   0   1  27   12.15    3.54
   0   1  27   11.65    3.29
   0   1  27   11.40    3.64
   0  -1  27   13.23    3.13
   0  -1  27   10.93    3.53
   0  -1  27   15.94    4.34
   0   1  27   13.39    3.88
   0  -1  27   12.21    3.43
   0   1  28   32.12    4.97
   0  -1  28   32.39    4.50
   0  -1  28   31.65    5.16
   0   1  28   30.08    4.89
   0   1  28   32.01    4.89
   0  -1  28   34.64    5.02
   0   1  28   33.10    5.32
   0  -1  28   27.24    4.97
   0  -1  28   32.99    4.50
   0  -1  28   27.98    4.22
   0  -1  28   36.06    5.21
   0  -1  28   32.09    5.00
   0   1  28   29.32    4.74
   0   1  28   32.81    5.13
   0   1  28   33.08    5.14
   0  -1  29    1.11    1.77
   0   1  29    2.99    2.14
   0  -1  29    1.05    2.07
   0   1  29    3.24    1.73
   0   1  29   -0.11    1.48
   0   1  29    1.44    1.44
   0  -1  29    0.84    1.87
   0  -1  29    4.03    2.16
   0  -1  29    1.54    2.51
   0   1  29    1.01    1.48
   0  -1  29    0.91    1.22
   0   1  29    3.66    2.22
   0  -1  29   -1.80    1.94
   0  -1  30   39.26    4.52
   0   1  30   40.17    4.49
   0   1  30   40.03    4.60
   0  -1  30   36.60    3.82
   0  -1  30   42.96    4.87
   0  -1  30   49.24    5.14
   0   1  30   37.42    4.37
   0   1  30   34.87    4.43
   0  -1  30   41.76    4.67
   0   1  30   36.40    4.54
   0   1  30   41.95    4.82
   0   2   0 4912.43  124.50
   0   2   1   28.68    3.40
   0  -2   1   26.58    3.47
   0  -2  -1   25.48    3.47
   0   2  -1   26.17    3.30
   0  -2   2  310.09   12.60
   0   2   2  282.96   12.06
   0   2  -2  292.69   12.28
   0  -2  -2  276.19   12.44
   0  -2   3   21.80    3.14
   0  -2  -3   21.69    3.16
   0   2   3   19.50    2.73
   0   2  -3   13.22    2.44
   0  -2   4   59.60    5.04
   0  -2  -4   64.59    5.25
   0  -2   5    4.61    1.44
   0  -2   5    7.08    1.12
   0  -2  -5    6.61    1.86
   0  -2   6   51.52    3.12
   0   2  -6   39.58    4.13
   0  -2   6   46.63    4.31
   0  -2  -6   55.19    4.55
   0   2   6   51.20    4.40
   0  -2   6   51.79    5.61
   0   2   7   43.20    3.88
   0   2  -7   44.22    4.19
   0  -2   7   51.67    4.32
   0  -2   7   53.95    5.94
   0  -2   7   46.00    3.19
   0  -2  -7   51.18    4.20
   0   2  -8 2985.34   81.23
   0  -2  -8 3153.44   80.38
   0  -2   8 3119.52   87.35
   0   2   8 3194.00   80.42
   0  -2   8 3141.28   80.89
   0  -2   8 3169.93   79.35
   0   2  -9  460.08   16.51
   0  -2  -9  497.01   15.86
   0  -2   9  457.20   16.06
   0  -2   9  493.45   16.10
   0  -2   9  477.24   22.02
   0   2   9  509.42   16.05
   0  -2 -10  230.24    8.46
   0  -2  10  206.22   14.10
   0   2 -10  198.15    8.60
   0   2  10  226.76    8.53
   0   2  10  244.56   10.61
   0  -2  10  212.59    9.35
   0  -2  10  189.60    8.30
   0  -2  11  658.83   28.73
   0  -2  11  682.39   21.02
   0   2  11  722.37   22.56
   0  -2  12 1992.66   60.38
   0  -2  12 1819.45   65.96
   0  -2  13  127.06    9.64
   0   2  13  142.64    8.88
   0  -2  13  125.26   12.50
   0  -2  14  243.08   14.50
   0   2  14  292.91   13.75
   0  -2  14  238.54   18.51
   0   2  15  461.80   19.26
   0  -2  15  455.66   21.50
   0   2  15  454.21   19.69
   0  -2  15  428.40   20.35
   0   2  15  481.78   20.70
   0   2  15  434.11   19.28
   0   2  15  471.95   19.81
   0   2  15  466.06   19.76
   0   2  15  449.36   19.69
   0   2  15  471.57   20.98
   0   2  15  458.44   21.87
   0   2  15  481.51   22.43
   0   2  15  453.37   19.46
   0  -2  15  401.95   19.75
   0  -2  15  427.65   20.44
   0   2  15  419.29   19.77
   0   2  15  452.49   19.79
   0  -2  15  430.52   26.61
   0   2  16  629.36   26.66
   0   2  16  656.09   26.10
   0   2  16  655.35   27.35
   0   2  16  643.84   25.23
   0  -2  16  633.21   28.10
   0   2  16  683.35   26.70
   0  -2  16  651.97   27.34
   0   2  16  732.28   27.94
   0  -2  16  670.06   26.49
   0  -2  16  678.20   26.47
   0  -2  16  673.85   27.15
   0   2  16  727.39   26.95
   0   2  16  674.42   26.22
   0  -2  16  697.86   27.46
   0   2  16  727.71   27.21
   0   2  16  670.53   28.62
   0  -2  16  657.05   27.58
   0  -2  16  667.02   27.67
   0   2  16  733.01   26.52
   0   2  16  683.44   26.34
   0   2  16  696.67   25.50
   0   2  16  727.89   27.15
   0   2  16  691.23   29.16
   0  -2  16  618.21   34.48
   0   2  17    6.57    2.43
   0   2  17    1.58    1.88
   0   2  17    9.40    3.08
   0  -2  17    7.03    2.67
   0   2  17    5.70    2.27
   0   2  17   10.61    3.31
   0  -2  17    9.81    2.95
   0   2  17    7.20    3.67
   0  -2  17    7.77    2.79
   0  -2  17    6.21    3.69
   0   2  17    6.91    2.29
   0   2  17    4.72    2.59
   0   2  17    2.25    2.21
   0  -2  17    2.04    2.60
   0   2  17    6.58    2.78
   0   2  17    3.47    1.61
   0   2  17    2.20    1.98
   0   2  17    3.60    2.47
   0   2  17    6.50    2.24
   0  -2  17    7.40    3.36
   0  -2  17    4.20    2.15
   0  -2  17    2.74    1.83
   0   2  17    7.82    2.41
   0  -2  17    3.80    2.92
   0   2  18  242.13   15.34
   0  -2  18  255.43   15.73
   0   2  18  259.89   14.12
   0  -2  18  257.63   15.58
   0   2  18  244.33   16.06
   0   2  18  250.04   15.62
   0   2  18  275.78   15.07
   0  -2  18  264.39   15.13
   0   2  18  257.95   15.32
   0   2  18  251.75   14.72
   0  -2  18  244.97   14.68
   0   2  18  255.56   16.76
   0  -2  18  233.62   16.37
   0   2  18  243.63   15.03
   0   2  18  241.31   15.44
   0  -2  18  243.20   15.69
   0   2  18  231.51   14.44
   0  -2  18  264.44   22.51
   0  -2  18  225.40   14.69
   0   2  18  236.08   14.55
   0   2  18  282.74   15.78
   0   2  18  250.69   14.58
   0  -2  18  237.48   15.44
   0   2  18  254.91   15.98
   0  -2  18  249.93   15.38
   0  -2  19    5.10    3.09
   0   2  19    0.84    1.70
   0  -2  19    5.68    3.00
   0  -2  19    3.47    2.35
   0   2  19    2.95    2.46
   0  -2  19    3.67    3.14
   0   2  19    2.08    1.62
   0  -2  19    0.62    2.01
   0  -2  19    2.81    2.03
   0   2  19    3.75    2.73
   0   2  19   10.64    3.16
   0  -2  19    4.74    4.53
   0   2  19    1.81    1.83
   0  -2  19    9.49    3.26
   0   2  19    5.59    2.92
   0  -2  19    2.29    1.92
   0   2  19    4.29    2.71
   0  -2  19    3.83    2.56
   0   2  19    0.32    1.73
   0   2  19    6.27    2.87
   0  -2  19    3.44    2.31
   0   2  19    3.57    1.88
   0   2  19    0.86    1.75
   0   2  19    3.16    1.92
   0   2  19    3.34    2.33
   0   2  20  292.82   17.72
   0  -2  20  312.60   19.70
   0  -2  20  300.90   17.86
   0   2  20  311.79   18.41
   0  -2  20  290.21   17.49
   0   2  20  336.13   18.58
   0  -2  20  298.52   17.58
   0   2  20  308.58   16.12
   0  -2  20  319.01   18.75
   0   2  20  313.51   18.35
   0  -2  20  319.45   18.09
   0   2  20  331.59   17.90
   0   2  20  298.78   16.73
   0  -2  20  306.99   17.02
   0   2  20  308.19   17.75
   0   2  20  345.73   19.46
   0   2  20  308.65   18.20
   0   2  20  300.48   16.79
   0  -2  20  303.59   18.35
   0  -2  20  294.72   16.99
   0   2  20  305.84   18.51
   0   2  20  301.70   17.96
   0  -2  20  301.07   18.56
   0   2  20  334.64   20.07
   0   2  20  337.33   18.06
   0   2  21   51.74    6.68
   0  -2  21   42.53    6.77
   0   2  21   42.24    6.01
   0  -2  21   38.13    6.30
   0   2  21   50.52    7.71
   0  -2  21   39.71    5.83
   0  -2  21   29.04    6.11
   0   2  21   49.55    6.46
   0   2  21   47.33    7.15
   0   2  21   44.92    6.95
   0   2  21   44.65    5.70
   0   2  21   55.52    7.18
   0   2  21   47.72    7.24
   0  -2  21   36.12    5.88
   0  -2  21   30.46    5.53
   0  -2  21   52.24    7.31
   0   2  21   46.01    6.69
   0   2  21   52.85    7.39
   0   2  21   51.44    6.91
   0   2  21   46.22    6.75
   0   2  21   32.73    5.73
   0  -2  21   35.44    6.37
   0  -2  21   43.99    6.39
   0  -2  21   35.04    5.60
   0  -2  22  500.75   24.00
   0   2  22  553.70   27.50
   0  -2  22  542.32   25.37
   0  -2  22  493.46   26.70
   0   2  22  481.09   23.37
   0  -2  22  460.84   23.21
   0  -2  22  602.37   25.17
   0  -2  22  556.30   25.57
   0  -2  22  543.58   25.96
   0   2  22  513.40   25.44
   0   2  22  545.22   25.52
   0   2  22  523.99   25.89
   0   2  22  545.51   25.89
   0  -2  22  569.42   24.98
   0   2  22  542.14   24.19
   0   2  22  542.82   25.02
   0   2  22  527.72   25.99
   0   2  22  518.22   25.42
   0   2  22  500.58   25.78
   0   2  22  526.30   24.88
   0  -2  22  568.54   26.66
   0  -2  22  495.21   25.62
   0   2  22  570.45   23.43
   0  -2  22  494.63   24.69
   0   2  23   60.62    7.22
   0  -2  23   84.06    9.42
   0   2  23   65.49    8.00
   0  -2  23   73.57    9.36
   0  -2  23   73.87    8.57
   0  -2  23   76.30    8.73
   0   2  23   74.10    8.58
   0   2  23   89.81    8.02
   0  -2  23   83.19    8.97
   0   2  23   87.78    9.75
   0   2  23   93.67    9.87
   0   2  23   78.25    8.82
   0   2  23   69.13    8.88
   0   2  23   86.01    9.28
   0   2  23   78.98    9.17
   0  -2  23   70.89    8.46
   0   2  23   86.34    9.32
   0  -2  23   90.34    8.78
   0  -2  23   77.82    8.28
   0   2  23   82.33    9.72
   0  -2  23   83.63    9.54
   0   2  23   74.26    7.88
   0  -2  23   63.79    7.35
   0   2  24  348.97   20.00
   0  -2  24  333.02   21.02
   0   2  24  351.02   20.34
   0  -2  24  360.18   20.70
   0  -2  24  352.11   18.64
   0   2  24  365.75   19.84
   0   2  24  352.51   20.90
   0   2  24  347.80   20.33
   0  -2  24  368.08   20.04
   0   2  24  376.64   18.91
   0  -2  24  383.27   19.16
   0   2  24  381.46   20.31
   0  -2  24  363.25   20.02
   0   2  24  348.91   18.33
   0   2  24  374.79   20.50
   0   2  24  393.38   21.99
   0   2  24  351.29   20.72
   0  -2  24  373.36   20.77
   0  -2  24  373.38   20.05
   0   2  25  231.12   15.82
   0   2  25  206.75   14.69
   0   2  25  220.91   15.10
   0   2  25  198.74   14.75
   0  -2  25  233.54   15.82
   0   2  25  223.78   15.03
   0  -2  25  230.14   13.86
   0   2  25  216.17   14.56
   0  -2  25  221.33   14.59
   0  -2  25  198.68   15.29
   0   2  25  231.71   16.11
   0  -2  25  189.24   12.81
   0   2  25  212.73   13.26
   0   2  25  211.95   15.04
   0  -2  25  213.46   14.43
   0  -2  25  216.57   15.02
   0   2  26   42.48    5.43
   0   2  26   38.20    6.11
   0   2  26   36.36    6.28
   0   2  26   35.55    5.67
   0  -2  26   36.20    6.18
   0  -2  26   36.81    5.74
   0  -2  26   26.28    5.12
   0  -2  26   35.69    6.09
   0  -2  26   40.62    5.35
   0   2  26   33.33    5.63
   0  -2  26   34.78    5.43
   0  -2  26   38.02    5.25
   0   2  26   40.06    5.98
   0   2  26   34.06    5.68
   0   2  26   41.18    6.29
   0   2  27   -0.51    1.85
   0   2  27   -2.28    2.82
   0   2  27   -3.55    2.87
   0  -2  27   -1.01    1.88
   0   2  27    6.76    2.35
   0   2  27    1.81    2.41
   0  -2  27   -0.51    2.45
   0  -2  27   -1.65    1.85
   0   2  27    0.12    1.92
   0  -2  27    1.36    1.70
   0   2  27   -3.34    2.73
   0  -2  27    6.04    2.61
   0  -2  27   -1.15    2.19
   0  -2  27    0.24    1.58
   0   2  27    0.52    1.70
   0  -2  28  345.47   15.76
   0   2  28  349.85   17.42
   0  -2  28  339.80   17.19
   0  -2  28  315.81   14.45
   0   2  28  291.53   15.92
   0  -2  28  310.24   17.17
   0  -2  28  337.15   16.41
   0   2  28  337.49   17.28
   0  -2  28  318.06   15.84
   0  -2  28  322.88   16.66
   0   2  28  321.50   16.53
   0   2  28  307.85   16.41
   0   2  28  300.46   15.81
   0   2  28  328.09   16.82
   0  -2  29   78.60    7.15
   0  -2  29   81.12    6.31
   0   2  29   88.20    7.46
   0  -2  29   70.48    5.44
   0   2  29   82.95    7.36
   0   2  29   89.84    7.33
   0  -2  29   75.40    6.58
   0   2  29   82.32    7.20
   0   2  29   79.07    7.03
   0   2  29   72.37    6.47
   0  -2  29   87.00    7.38
   0  -2  29   81.58    7.52
   0   2  29   83.79    7.61
   0  -2  29   75.41    6.65
   0   2  30  201.75   11.00
   0   2  30  220.78   11.52
   0  -2  30  200.75   10.98
   0   2  30  215.07   10.85
   0   2  30  185.32   10.35
   0   2  30  199.99   10.58
   0  -2  30  198.26   10.31
   0  -2  30  209.99   10.71
   0  -2  30  215.02   11.11
   0   2  30  218.34   11.05
   0   3   0    0.52    2.00
   0   3  -1   46.61    5.22
   0   3   1   45.40    5.26
   0   3  -2  723.32   26.25
   0  -3   2  744.00   26.45
   0  -3  -2  722.33   26.63
   0  -3   3  809.72   28.12
   0  -3  -3  804.64   28.83
   0  -3  -4  500.44   20.83
   0  -3   4  515.61   20.45
   0  -3   5   69.27    6.28
   0  -3  -5   76.73    6.87
   0  -3  -6 1559.15   46.28
   0  -3   6 1535.46   45.46
   0  -3   6 1510.34   39.04
   0   3  -6 1483.85   46.16
   0   3   6 1475.44   45.76
   0  -3  -7   52.94    5.49
   0  -3   7   41.87    4.95
   0  -3   7   39.75    2.55
   0   3  -7   40.15    5.06
   0   3   7   54.29    5.48
   0  -3   7   41.82    5.75
   0  -3   8  801.81   30.52
   0   3  -8  753.90   27.30
   0  -3   8  755.52   20.75
   0  -3  -8  796.41   26.87
   0   3   8  770.66   26.53
   0  -3   8  797.50   26.91
   0  -3   9  233.86   11.76
   0  -3   9  252.64   15.26
   0   3   9  223.26   10.21
   0  -3   9  216.82    7.38
   0   3  -9  221.89   12.05
   0  -3  -9  226.26   11.34
   0   3   9  218.53   11.25
   0   3  10 1600.98   44.35
   0  -3  10 1660.00   53.35
   0   3 -10 1456.62   45.63
   0  -3  10 1566.17   45.35
   0   3  10 1533.07   44.72
   0  -3 -10 1517.33   44.45
   0  -3  11 1127.59   35.19
   0  -3  11 1018.26   42.57
   0   3 -11 1101.25   35.69
   0   3  11 1212.75   35.14
   0   3  11 1308.25   36.26
   0  -3 -11 1166.99   34.69
   0  -3  12   24.33    5.76
   0   3  12   15.58    2.65
   0  -3  13  755.52   34.92
   0   3  13  822.14   26.73
   0   3  14 1564.49   47.78
   0   3  14 1490.99   48.30
   0   3  14 1480.98   47.17
   0   3  14 1538.88   47.57
   0  -3  14 1357.17   48.83
   0  -3  14 1515.92   48.30
   0   3  14 1601.03   48.06
   0   3  14 1687.63   48.61
   0  -3  14 1463.50   48.42
   0   3  14 1582.87   50.73
   0  -3  14 1544.89   58.03
   0   3  14 1502.51   51.15
   0   3  14 1644.18   47.01
   0  -3  14 1524.97   49.43
   0   3  15  142.68   10.01
   0  -3  15  114.20    9.01
   0   3  15  125.21    9.43
   0  -3  15  104.34    8.97
   0   3  15  117.86   10.41
   0   3  15  122.21    9.37
   0   3  15  119.08    8.76
   0   3  15  117.53   10.03
   0   3  15  130.17    9.10
   0   3  15  127.15    9.54
   0   3  15  117.47   10.66
   0  -3  15  106.12   10.02
   0   3  15  114.36    9.52
   0   3  15  130.93    9.34
   0  -3  15   99.72   12.43
   0  -3  15  111.12    9.76
   0   3  15  124.13    9.45
   0   3  15  129.09    9.26
   0  -3  15  116.10    9.03
   0   3  15  104.18    8.36
   0  -3  15  115.73    9.64
   0   3  15  134.95    9.79
   0  -3  15  116.63    9.92
   0   3  16   37.39    5.13
   0   3  16   33.32    4.94
   0   3  16   35.15    4.96
   0  -3  16   32.82    5.04
   0   3  16   38.36    5.20
   0   3  16   37.45    5.49
   0   3  16   32.91    4.89
   0   3  16   35.59    4.91
   0  -3  16   36.18    8.21
   0   3  16   35.32    4.94
   0   3  16   34.27    5.20
   0  -3  16   29.73    4.19
   0   3  16   38.46    5.01
   0   3  16   32.19    5.43
   0  -3  16   33.59    5.55
   0  -3  16   32.67    4.94
   0  -3  16   28.76    5.14
   0  -3  16   32.33    6.09
   0  -3  16   31.26    4.99
   0   3  16   33.66    5.10
   0   3  16   37.21    6.11
   0   3  16   34.42    5.33
   0   3  16   28.55    4.47
   0   3  16   28.41    4.44
   0  -3  16   37.66    5.75
   0  -3  17   24.57    4.55
   0   3  17   23.04    4.02
   0   3  17   27.84    4.25
   0   3  17   24.81    4.23
   0   3  17   34.40    4.92
   0   3  17   25.53    4.98
   0   3  17   27.03    5.53
   0   3  17   20.47    4.02
   0  -3  17   27.76    5.71
   0   3  17   26.26    4.70
   0   3  17   27.89    5.52
   0   3  17   30.28    5.55
   0   3  17   28.24    4.73
   0  -3  17   21.78    4.14
   0  -3  17   30.03    4.94
   0  -3  17   28.63    4.85
   0  -3  17   29.57    5.58
   0   3  17   28.29    4.83
   0   3  17   21.74    4.66
   0   3  17   25.67    4.67
   0  -3  17   24.70    6.62
   0  -3  17   25.55    4.91
   0  -3  17   28.27    4.46
   0  -3  17   30.24    4.59
   0   3  17   29.90    4.93
   0   3  17   22.50    4.10
   0   3  18  513.99   23.32
   0   3  18  514.65   23.32
   0   3  18  495.45   21.72
   0   3  18  504.87   22.13
   0  -3  18  470.73   23.15
   0  -3  18  525.45   32.97
   0  -3  18  461.57   24.85
   0  -3  18  491.28   22.37
   0  -3  18  493.24   22.73
   0  -3  18  506.05   24.24
   0  -3  18  512.24   23.57
   0   3  18  502.84   25.29
   0   3  18  475.56   23.58
   0   3  18  540.49   26.62
   0   3  18  518.43   22.57
   0  -3  18  447.80   23.04
   0   3  18  460.72   21.92
   0   3  18  516.33   23.06
   0   3  18  476.82   23.11
   0   3  18  476.76   21.63
   0   3  18  495.99   23.09
   0  -3  18  495.31   22.63
   0  -3  18  481.59   21.40
   0   3  18  494.71   23.07
   0   3  18  494.88   22.59
   0   3  18  486.77   24.07
   0  -3  18  531.35   24.94
   0  -3  18  498.03   21.73
   0  -3  18  492.65   21.81
   0  -3  19   67.44    7.26
   0  -3  19   83.30    9.12
   0   3  19   82.78    8.43
   0   3  19   73.83    8.63
   0   3  19   74.51    7.91
   0  -3  19   75.65    8.34
   0  -3  19   78.10    8.16
   0  -3  19   74.42    8.63
   0   3  19   71.50    9.09
   0   3  19   67.13    7.78
   0   3  19   78.20    8.34
   0   3  19   77.74    8.08
   0  -3  19   76.24   12.40
   0  -3  19   75.94    7.42
   0  -3  19   66.46    7.20
   0   3  19   71.00    7.46
   0  -3  19   75.61    7.84
   0   3  19   93.76    9.99
   0   3  19   71.76    8.34
   0  -3  19   80.60    8.30
   0  -3  19   59.75    7.82
   0   3  19   90.55    9.21
   0  -3  19   57.24    8.29
   0  -3  19   74.77    8.62
   0   3  19   73.16    7.38
   0   3  19   69.97    7.57
   0   3  19   77.69    8.32
   0  -3  20   89.12    8.78
   0   3  20   98.22    9.32
   0   3  20   84.32    8.38
   0   3  20   98.80    9.78
   0   3  20   83.83    8.99
   0   3  20   89.33    8.87
   0   3  20   81.15    7.99
   0   3  20   81.74    9.42
   0   3  20   83.47    8.92
   0  -3  20   88.58    8.41
   0   3  20  103.02    9.43
   0  -3  20  104.04   14.47
   0  -3  20  101.35    9.93
   0  -3  20   92.94    9.12
   0  -3  20  102.80   10.40
   0   3  20   90.29    8.97
   0  -3  20   94.04    8.28
   0  -3  20   98.71    9.64
   0  -3  20   71.73    9.53
   0   3  20   79.92    8.85
   0  -3  20   93.83    9.51
   0   3  20   97.33    9.47
   0   3  20   83.04    9.82
   0  -3  20   94.40    9.67
   0  -3  20   87.34    9.49
   0  -3  21   55.87    6.47
   0   3  21   46.63    7.02
   0   3  21   56.21    7.71
   0   3  21   53.33    7.19
   0   3  21   57.11    7.21
   0   3  21   49.07    5.99
   0  -3  21   46.32    6.44
   0   3  21   62.71    7.68
   0   3  21   75.38    9.23
   0  -3  21   49.29    6.95
   0  -3  21   56.44    7.75
   0   3  21   53.84    7.42
   0   3  21   41.73    7.12
   0  -3  21   63.43    8.37
   0  -3  21   43.39    6.60
   0   3  21   55.89    7.17
   0  -3  21   44.84    6.94
   0   3  21   51.60    6.57
   0  -3  21   46.99    7.54
   0   3  21   50.22    7.02
   0   3  21   47.54    7.00
   0  -3  21   45.45    6.60
   0   3  21   53.66    7.08
   0   3  22  289.59   16.95
   0   3  22  260.78   16.35
   0   3  22  237.89   16.49
   0   3  22  279.13   15.52
   0  -3  22  294.65   17.72
   0   3  22  265.72   17.07
   0   3  22  279.59   17.34
   0   3  22  248.97   17.22
   0   3  22  253.36   18.11
   0  -3  22  304.58   18.38
   0  -3  22  300.25   15.90
   0  -3  22  277.64   19.08
   0  -3  22  258.76   15.51
   0  -3  22  250.14   15.94
   0  -3  22  294.02   18.18
   0  -3  22  293.52   17.23
   0   3  22  235.70   16.21
   0   3  22  279.92   17.71
   0  -3  22  251.65   16.16
   0   3  22  289.36   17.90
   0   3  22  258.12   16.00
   0  -3  23  359.27   19.41
   0  -3  23  341.08   18.78
   0  -3  23  340.28   21.47
   0  -3  23  310.20   18.13
   0  -3  23  380.78   18.29
   0   3  23  399.21   22.71
   0   3  23  371.11   18.13
   0  -3  23  377.68   20.59
   0  -3  23  384.84   18.84
   0   3  23  384.96   20.72
   0   3  23  354.23   20.30
   0   3  23  370.11   20.71
   0   3  23  362.76   19.52
   0   3  23  367.57   20.68
   0   3  23  364.26   19.27
   0  -3  23  351.75   19.20
   0   3  23  352.22   20.04
   0   3  23  351.78   20.65
   0  -3  23  356.55   20.51
   0   3  23  358.74   19.62
   0   3  24  141.92   11.18
   0  -3  24  155.46   12.61
   0  -3  24  149.76   11.47
   0   3  24  133.87   11.62
   0   3  24  152.22   12.00
   0   3  24  149.01   12.25
   0   3  24  137.37   11.94
   0  -3  24  134.22   11.17
   0   3  24  140.13   12.02
   0   3  24  153.89   11.86
   0  -3  24  155.19   10.98
   0  -3  24  157.78   12.39
   0  -3  24  129.18   10.32
   0  -3  24  127.98   12.48
   0  -3  24  166.30   10.92
   0   3  24  139.69   12.12
   0   3  24  148.12   12.45
   0   3  24  147.00   12.98
   0   3  24  170.22   11.10
   0  -3  24  127.94   10.30
   0  -3  25   10.89    3.93
   0   3  25    5.90    2.87
   0   3  25    9.59    3.18
   0   3  25   12.14    3.71
   0  -3  25   10.62    3.81
   0  -3  25   16.58    3.28
   0   3  25   10.46    3.40
   0   3  25    9.08    3.73
   0   3  25   11.69    3.86
   0  -3  25    9.38    3.49
   0   3  25    5.02    2.48
   0   3  25    8.32    3.11
   0  -3  25   14.79    3.51
   0   3  25   14.89    3.74
   0  -3  25   10.94    3.40
   0  -3  25   10.76    2.68
   0  -3  26   97.96    9.86
   0   3  26   96.19    9.88
   0  -3  26  101.16    8.80
   0   3  26  101.73    8.70
   0   3  26   99.09    9.29
   0   3  26   73.16    8.23
   0   3  26   98.97    9.49
   0   3  26   87.29    8.61
   0   3  26   96.22    8.81
   0   3  26  102.95    9.18
   0  -3  26  104.41    9.59
   0  -3  26  100.06    8.91
   0  -3  26  108.96    9.82
   0   3  26   93.03    9.28
   0  -3  27   42.18    6.10
   0  -3  27   52.22    5.38
   0   3  27   60.90    6.91
   0  -3  27   53.76    6.69
   0  -3  27   60.81    6.64
   0   3  27   65.66    6.94
   0   3  27   68.89    7.43
   0   3  27   64.19    7.03
   0   3  27   55.26    5.84
   0   3  27   67.99    7.64
   0  -3  27   52.27    6.06
   0   3  27   50.67    6.56
   0  -3  27   56.92    6.72
   0   3  27   58.08    6.48
   0   3  28  232.44   13.87
   0  -3  28  255.01   13.54
   0  -3  28  246.02   13.53
   0   3  28  220.79   11.57
   0   3  28  237.83   13.31
   0   3  28  229.11   12.76
   0   3  28  218.25   12.67
   0   3  28  231.53   13.53
   0   3  28  230.11   12.93
   0  -3  28  252.49   12.95
   0  -3  28  225.67   13.82
   0  -3  28  241.55   12.91
   0  -3  28  234.90   12.52
   0   3  28  216.09   13.24
   0   3  29   12.72    2.68
   0  -3  29   14.80    3.09
   0  -3  29   13.01    2.78
   0  -3  29    8.14    2.12
   0   3  29    7.10    2.05
   0   3  29   11.78    2.99
   0   3  29   14.20    3.33
   0   3  29    7.01    2.12
   0  -3  29    6.28    2.09
   0   3  29    9.66    2.41
   0   3  29   16.53    2.99
   0  -3  29   13.01    2.90
   0  -3  29    8.70    2.11
   0  -4   0   48.50    6.14
   0  -4  -1  271.18   15.60
   0  -4   1  261.09   15.13
   0  -4  -2  373.37   19.16
   0  -4   2  378.84   18.63
   0  -4   3  680.61   27.03
   0  -4  -3  672.49   27.93
   0  -4  -4 1352.30   46.46
   0  -4   4 1418.23   45.62
   0   4  -5  128.03   10.54
   0  -4  -5  151.62   11.57
   0  -4   5  146.76   10.66
   0  -4  -6   37.30    5.70
   0   4  -6   26.98    5.13
   0   4   6   17.12    3.95
   0  -4   6   28.35    4.85
   0  -4   7   35.04    2.20
   0   4  -7   36.08    5.53
   0  -4   7   43.00    5.64
   0   4   7   46.33    5.98
   0  -4  -8 2253.24   66.89
   0   4   8 2206.29   66.41
   0   4  -8 2187.38   66.80
   0  -4   8 2272.95   68.89
   0  -4   8 2284.11   66.10
   0   4  -9  157.29   11.58
   0   4   9  170.65   11.44
   0  -4   9  186.94   11.73
   0  -4  -9  169.89   11.52
   0   4   9  182.81    8.79
   0  -4   9  197.03   14.14
   0   4 -10   17.44    3.63
   0   4  10    5.56    2.09
   0  -4  10    9.90    2.53
   0  -4  10   12.37    4.26
   0  -4 -10   10.79    2.74
   0   4 -11  188.29   12.18
   0  -4  11  191.34   11.65
   0  -4  11  200.86   15.36
   0  -4 -11  193.59   11.59
   0   4  11  186.44   11.51
   0   4  12  751.39   27.03
   0   4 -12  734.97   28.06
   0  -4  12  773.07   27.52
   0  -4 -12  758.80   26.86
   0  -4  12  714.30   34.11
   0  -4  13  322.47   17.01
   0   4  13  324.06   16.22
   0  -4  13  296.63   15.52
   0   4  13  312.35   15.62
   0   4  13  325.34   16.88
   0   4  13  347.73   16.61
   0  -4  13  312.76   21.41
   0   4  13  320.20   15.92
   0  -4  13  303.11   15.77
   0  -4  13  298.82   15.62
   0  -4  13  303.37   15.93
   0   4  13  302.91   16.33
   0   4  13  326.78   16.41
   0   4  13  293.62   17.69
   0   4  13  342.87   16.20
   0  -4  14    2.55    2.42
   0   4  14    4.73    2.48
   0  -4  14    7.22    2.78
   0   4  14    5.64    2.89
   0   4  14    3.60    1.70
   0  -4  14    3.01    3.16
   0   4  14   12.18    3.24
   0  -4  14   10.54    2.86
   0  -4  14    3.39    2.40
   0  -4  14    9.69    4.48
   0  -4  14    2.63    1.48
   0   4  14    8.16    2.62
   0   4  14    4.99    2.31
   0   4  14    2.74    1.44
   0   4  14    2.74    1.78
   0   4  14    8.70    2.57
   0   4  14    7.29    3.65
   0   4  14    2.34    1.34
   0  -4  15  176.54   16.87
   0   4  15  193.36   12.32
   0  -4  15  164.54   12.89
   0   4  15  167.67   13.79
   0   4  15  190.36   11.81
   0  -4  15  193.71   11.90
   0   4  15  176.38   12.88
   0  -4  15  170.10   11.84
   0   4  15  201.93   12.78
   0   4  15  207.87   14.28
   0   4  15  195.36   11.38
   0   4  15  190.21   12.50
   0  -4  15  189.43   13.19
   0   4  15  179.30   11.46
   0  -4  15  178.55   12.36
   0   4  15  180.21   11.74
   0  -4  15  181.75   12.04
   0   4  15  179.81   11.73
   0   4  15  201.62   12.62
   0   4  15  167.22   11.02
   0   4  15  193.78   12.45
   0   4  15  187.84   13.11
   0  -4  15  177.98   11.80
   0  -4  16  535.93   24.41
   0  -4  16  486.76   21.45
   0   4  16  507.29   24.07
   0   4  16  442.36   22.50
   0   4  16  485.84   21.38
   0   4  16  498.74   22.32
   0  -4  16  520.52   23.41
   0   4  16  487.03   22.21
   0  -4  16  485.91   22.09
   0   4  16  488.91   21.58
   0  -4  16  511.71   22.24
   0   4  16  483.52   24.03
   0   4  16  466.45   20.40
   0   4  16  451.11   24.58
   0   4  16  450.13   20.85
   0  -4  16  478.94   21.47
   0   4  16  487.94   22.01
   0   4  16  437.98   20.48
   0   4  16  464.88   21.99
   0   4  16  488.65   21.61
   0   4  16  476.39   21.82
   0  -4  16  449.24   23.68
   0  -4  16  528.81   31.14
   0   4  17  499.92   22.08
   0   4  17  471.45   21.64
   0   4  17  472.88   24.37
   0   4  17  491.05   22.10
   0  -4  17  455.74   30.29
   0   4  17  467.03   23.50
   0   4  17  471.60   22.28
   0   4  17  500.89   22.18
   0  -4  17  459.22   24.52
   0   4  17  508.00   22.20
   0   4  17  488.75   24.31
   0  -4  17  461.03   22.16
   0  -4  17  465.22   21.60
   0  -4  17  488.15   23.96
   0  -4  17  486.34   21.76
   0   4  17  502.42   22.77
   0   4  17  486.39   22.58
   0  -4  17  475.21   21.77
   0   4  17  495.38   21.26
   0   4  17  497.22   22.83
   0   4  17  482.31   22.76
   0   4  17  493.18   25.88
   0  -4  17  470.50   21.50
   0  -4  17  483.26   23.29
   0  -4  18   45.65    5.97
   0   4  18   48.19    6.34
   0  -4  18   47.72    6.66
   0   4  18   38.65    6.06
   0  -4  18   42.21    6.32
   0  -4  18   47.55    6.70
   0   4  18   55.71    6.32
   0   4  18   51.03    6.35
   0   4  18   48.47    6.91
   0  -4  18   45.59    6.06
   0   4  18   39.21    5.99
   0   4  18   42.60    5.96
   0  -4  18   42.85    5.99
   0  -4  18   46.21    9.74
   0   4  18   46.27    5.91
   0   4  18   50.36    6.48
   0   4  18   47.85    6.32
   0   4  18   48.98    6.42
   0   4  18   51.66    6.79
   0   4  18   35.29    6.35
   0   4  18   55.68    7.71
   0  -4  18   44.41    5.75
   0  -4  18   48.86    7.63
   0   4  19    4.26    2.30
   0  -4  19    6.20    3.11
   0   4  19    7.68    2.73
   0  -4  19   14.45    4.11
   0   4  19    5.73    2.49
   0  -4  19   11.18    4.31
   0  -4  19   12.41    3.85
   0   4  19    7.50    3.90
   0   4  19   10.68    3.25
   0  -4  19    5.97    2.90
   0   4  19   12.28    3.31
   0  -4  19    7.45    3.05
   0   4  19    9.91    2.73
   0   4  19    8.79    3.38
   0   4  19    7.15    2.57
   0  -4  19   12.13    5.86
   0  -4  19   10.23    2.91
   0   4  19    8.37    2.94
   0   4  19    5.21    1.82
   0   4  19    8.13    3.34
   0   4  19    8.97    3.90
   0   4  19    8.97    3.73
   0  -4  19    7.61    2.72
   0   4  20  262.95   16.01
   0  -4  20  229.27   14.10
   0  -4  20  264.86   15.69
   0   4  20  256.13   15.36
   0  -4  20  285.00   17.46
   0   4  20  278.17   15.59
   0   4  20  226.20   15.77
   0  -4  20  264.14   15.30
   0  -4  20  272.09   23.98
   0   4  20  241.45   15.44
   0   4  20  228.43   15.65
   0   4  20  276.75   16.73
   0   4  20  272.09   15.54
   0   4  20  251.70   17.68
   0   4  20  264.37   16.51
   0  -4  20  270.23   15.58
   0  -4  20  278.80   18.69
   0  -4  20  267.09   16.46
   0   4  20  253.13   15.75
   0   4  20  248.65   16.12
   0   4  20  249.80   17.67
   0  -4  20  267.63   16.84
   0  -4  21  175.10   12.62
   0   4  21  180.78   13.57
   0  -4  21  174.35   12.07
   0   4  21  196.40   13.72
   0  -4  21  169.09   19.12
   0   4  21  179.60   13.18
   0  -4  21  181.58   13.48
   0  -4  21  197.58   15.71
   0   4  21  192.50   13.70
   0   4  21  178.65   14.55
   0   4  21  171.31   13.47
   0  -4  21  180.68   12.72
   0   4  21  185.07   14.83
   0   4  21  170.58   12.72
   0   4  21  205.41   13.20
   0   4  21  175.30   13.46
   0   4  21  182.96   13.69
   0  -4  21  208.99   14.81
   0  -4  21  161.71   11.51
   0   4  21  214.74   14.46
   0  -4  21  181.16   13.39
   0   4  21  205.86   13.18
   0  -4  22  173.22   14.50
   0  -4  22  180.15   13.25
   0  -4  22  171.98   12.32
   0   4  22  175.83   12.22
   0   4  22  162.80   14.09
   0   4  22  162.93   12.66
   0   4  22  168.60   12.50
   0   4  22  152.57   12.78
   0   4  22  167.91   13.97
   0   4  22  159.44   12.39
   0   4  22  177.59   12.07
   0  -4  22  159.38   12.98
   0   4  22  175.63   13.02
   0  -4  22  155.08   12.19
   0   4  22  157.48   12.67
   0   4  22  172.62   13.20
   0  -4  22  167.04   11.39
   0   4  22  159.50   12.78
   0  -4  22  161.34   11.88
   0  -4  23    5.67    3.08
   0  -4  23    7.99    2.88
   0   4  23    3.17    2.38
   0  -4  23    3.04    2.73
   0   4  23    1.75    2.48
   0   4  23   -0.90    2.12
   0   4  23    3.53    2.31
   0   4  23    0.94    2.44
   0   4  23    4.31    2.82
   0   4  23    2.50    2.23
   0   4  23    2.29    1.93
   0   4  23    4.54    3.24
   0   4  23    2.87    2.07
   0   4  23    6.06    3.21
   0  -4  23    5.20    2.81
   0  -4  23    4.34    2.99
   0   4  23    3.13    2.75
   0  -4  23    5.04    2.72
   0   4  24   72.06    8.37
   0   4  24   92.59    9.42
   0  -4  24   98.96    9.45
   0  -4  24  104.71    9.78
   0   4  24   88.49    9.09
   0  -4  24   88.74    8.22
   0  -4  24   90.98    8.35
   0   4  24   80.86    8.55
   0   4  24   86.49    9.51
   0   4  24   94.56    8.46
   0   4  24   98.61   10.38
   0  -4  24   93.90   10.27
   0   4  24   78.37    8.24
   0   4  24   90.19    8.05
   0   4  24   78.94    8.35
   0  -4  24   87.16    8.33
   0  -4  24   88.55    8.50
   0   4  24   77.08    8.31
   0   4  25  153.82   12.09
   0  -4  25  153.77   11.52
   0  -4  25  151.31   12.52
   0   4  25  166.26   11.19
   0   4  25  150.53   12.67
   0  -4  25  138.89   10.17
   0  -4  25  136.78   10.44
   0  -4  25  156.20   10.40
   0   4  25  147.79   11.88
   0   4  25  150.49   10.96
   0   4  25  151.99   11.95
   0   4  25  163.23   10.38
   0   4  25  155.16   11.72
   0  -4  25  162.73   11.89
   0   4  25  166.17   11.69
   0   4  25  159.40   11.97
   0  -4  25  147.36   10.55
   0   4  26  271.22   15.39
   0  -4  26  268.20   16.39
   0   4  26  264.69   14.11
   0  -4  26  268.63   14.53
   0   4  26  265.50   14.79
   0   4  26  276.25   15.96
   0  -4  26  271.48   14.14
   0  -4  26  284.70   15.34
   0  -4  26  262.73   15.15
   0   4  26  263.00   15.03
   0   4  26  256.53   15.23
   0   4  26  245.59   14.04
   0   4  26  307.60   17.44
   0   4  26  272.36   15.86
   0   4  27    5.02    2.01
   0   4  27    3.09    2.14
   0  -4  27    5.48    2.16
   0   4  27    4.86    1.99
   0   4  27    0.86    1.54
   0   4  27    1.56    1.98
   0   4  27    0.41    1.63
   0  -4  27    2.73    1.86
   0  -4  27   -1.15    1.54
   0   4  27    4.94    2.75
   0  -4  27    3.62    1.79
   0   4  27    1.99    1.37
   0  -4  27    7.25    2.99
   0  -4  27    4.75    2.29
   0  -4  28  120.33    8.35
   0   4  28  121.80    9.33
   0   4  28  106.47    7.55
   0   4  28  107.34    8.19
   0  -4  28  107.91    7.97
   0  -4  28  105.30    8.01
   0  -4  28  114.81    8.92
   0  -4  28  112.60    7.24
   0   4  28  114.19    8.75
   0   4  28  101.96    7.93
   0  -4  28  109.92    7.30
   0  -4  28  114.40    7.77
   0   4  28  125.61    8.62
   0  -4  29   19.62    2.78
   0   4  29   24.82    3.31
   0   4  29   29.54    3.76
   0   4  29   24.51    3.67
   0  -4  29   27.67    3.54
   0  -4  29   24.55    3.46
   0   4  29   29.90    4.11
   0  -4  29   24.56    3.43
   0  -4  29   16.15    2.48
   0   4  29   25.95    3.15
   0  -5   0   -3.06    3.11
   0   5   0   -1.28    1.56
   0   5   1  792.06   26.59
   0   5  -1  753.36   26.19
   0  -5   1  789.07   32.33
   0  -5  -1  731.31   32.04
   0   5  -2  568.89   20.78
   0   5   2  544.87   20.77
   0  -5  -2  529.01   26.18
   0  -5   2  565.30   25.89
   0  -5  -3  422.80   22.45
   0   5   3  411.70   22.59
   0   5   3  389.49   16.58
   0   5  -3  372.03   21.35
   0  -5   3  407.73   21.10
   0   5  -3  394.41   16.40
   0  -5   4   42.91    6.41
   0   5  -4   44.03    4.68
   0  -5  -4   49.85    7.44
   0   5  -4   39.52    6.62
   0   5   4   48.73    5.11
   0   5   4   59.63    8.10
   0   5  -5  805.80   26.79
   0  -5   5  817.78   32.46
   0   5   5  756.92   33.47
   0   5  -5  802.10   33.45
   0  -5  -5  798.06   34.20
   0   5   5  769.22   26.81
   0  -5  -6 1254.38   47.40
   0   5  -6 1328.79   47.08
   0  -5   6 1383.27   46.24
   0   5   6 1270.10   47.22
   0   5   6 1257.02   39.40
   0   5  -6 1342.96   39.61
   0   5  -7   76.66    6.48
   0   5   7   93.38    6.87
   0  -5   7   85.54    8.92
   0   5   7   91.42    9.86
   0   5  -7   77.75    9.24
   0  -5  -7   88.60    9.72
   0   5   8   66.19    5.60
   0  -5  -8   54.42    7.57
   0   5   8   55.10    7.43
   0  -5   8   58.41    7.84
   0   5  -8   53.66    5.15
   0   5  -8   51.00    7.22
   0  -5   8   62.75    7.45
   0   5   9    4.45    2.39
   0  -5   9   11.24    3.41
   0   5   9    7.88    2.21
   0   5  -9    9.38    3.45
   0  -5   9   10.35    4.35
   0  -5  -9    6.22    2.48
   0   5  -9    5.76    1.32
   0   5 -10 1075.36   39.78
   0  -5  10 1111.10   42.79
   0   5  10 1075.70   32.99
   0   5 -10  999.48   33.07
   0  -5  10 1088.60   38.82
   0  -5 -10 1108.54   40.19
   0   5  10 1049.20   39.51
   0   5  11  130.45   10.73
   0  -5 -11  131.46   10.70
   0   5 -11  119.21   10.81
   0   5  11  119.47   10.48
   0   5  11  124.83    9.33
   0  -5  11  124.88    9.59
   0  -5  11  134.71   13.11
   0   5  11  153.72   10.67
   0  -5  11  124.21    9.54
   0   5  11  139.64    9.93
   0   5 -11  115.61    7.72
   0   5  11  123.00    9.07
   0  -5  11  133.64   10.72
   0  -5  12   31.65    5.03
   0  -5  12   22.04    4.19
   0  -5  12   24.02    4.34
   0  -5 -12   15.42    3.59
   0   5 -12   13.27    3.71
   0   5  12   23.76    4.86
   0   5  12   21.39    3.67
   0   5  12   20.34    3.62
   0  -5  12   17.61    3.27
   0   5  12   19.01    3.41
   0   5  12   30.65    4.75
   0   5  12   25.87    4.69
   0  -5  12   26.50    6.43
   0   5  12   25.89    4.31
   0   5  12   27.28    5.11
   0  -5  12   23.15    4.15
   0  -5  12   28.98    4.48
   0   5  12   25.11    4.04
   0   5  13   82.81    7.81
   0  -5  13   69.96    6.97
   0   5  13   74.34    6.87
   0  -5  13   85.23    7.87
   0   5  13   79.75    8.22
   0   5  13   88.11    7.25
   0   5  13   83.94    9.13
   0  -5  13   75.21    7.58
   0   5  13   79.70    7.72
   0   5  13   86.32    7.84
   0  -5  13   78.36    7.64
   0   5  13   78.96    8.25
   0  -5  13   88.37   11.34
   0   5  13   82.00    7.88
   0  -5  13   80.67    7.46
   0   5  13   77.13    7.54
   0  -5  14  418.17   19.89
   0  -5  14  412.44   19.52
   0  -5  14  423.37   19.29
   0   5  14  428.55   20.16
   0   5  14  428.53   20.89
   0   5  14  442.18   20.13
   0   5  14  396.07   19.44
   0   5  14  416.41   18.34
   0   5  14  393.62   18.46
   0  -5  14  448.41   27.34
   0   5  14  430.89   20.41
   0   5  14  385.77   20.47
   0  -5  14  413.56   19.98
   0   5  14  429.13   20.26
   0  -5  14  451.61   20.49
   0   5  14  446.79   20.74
   0   5  14  426.02   22.47
   0   5  14  380.12   21.87
   0   5  15  637.51   26.11
   0  -5  15  539.90   24.37
   0  -5  15  570.57   23.31
   0   5  15  572.94   23.68
   0   5  15  597.18   25.37
   0   5  15  610.17   26.25
   0   5  15  560.48   26.16
   0   5  15  584.49   25.20
   0   5  15  626.65   26.21
   0  -5  15  541.93   23.82
   0  -5  15  548.74   32.11
   0  -5  15  560.42   24.56
   0   5  15  580.87   23.39
   0   5  15  582.80   24.96
   0   5  15  612.41   25.32
   0  -5  15  558.51   26.50
   0   5  15  635.22   28.81
   0  -5  15  563.99   23.63
   0  -5  15  559.12   24.69
   0   5  15  584.36   22.83
   0   5  15  593.85   24.92
   0   5  15  545.90   27.85
   0   5  16  341.28   17.90
   0  -5  16  327.00   17.50
   0   5  16  306.08   20.20
   0   5  16  349.63   18.18
   0  -5  16  324.35   17.98
   0  -5  16  335.87   16.55
   0   5  16  356.41   18.67
   0   5  16  323.75   16.87
   0  -5  16  351.96   17.24
   0  -5  16  331.21   17.48
   0   5  16  365.55   18.98
   0  -5  16  316.47   19.37
   0   5  16  313.17   17.69
   0  -5  16  340.15   16.85
   0   5  16  364.42   16.72
   0   5  16  343.72   20.66
   0   5  16  315.37   18.82
   0   5  16  334.45   18.80
   0   5  16  344.20   18.86
   0  -5  16  348.71   25.39
   0  -5  16  330.62   17.92
   0   5  16  344.90   18.25
   0   5  16  332.56   16.72
   0  -5  17   12.81    3.66
   0  -5  17   14.51    5.71
   0  -5  17   13.85    3.42
   0   5  17    8.59    3.19
   0   5  17    8.57    3.08
   0   5  17   13.20    3.81
   0   5  17    5.20    2.39
   0   5  17   11.17    3.23
   0   5  17    9.18    3.20
   0   5  17   14.16    3.49
   0  -5  17   10.26    2.86
   0   5  17    5.76    2.36
   0   5  17   10.00    3.36
   0  -5  17   11.20    3.83
   0   5  17    9.49    2.86
   0   5  17   11.60    3.18
   0   5  17   10.00    3.68
   0  -5  17    8.18    3.16
   0  -5  17   11.46    4.11
   0   5  17    9.07    3.19
   0  -5  17   10.43    3.36
   0  -5  18  394.72   19.09
   0   5  18  356.79   19.83
   0   5  18  367.32   19.17
   0   5  18  390.15   20.99
   0  -5  18  406.51   19.91
   0   5  18  367.16   19.92
   0  -5  18  402.05   19.99
   0  -5  18  433.05   21.44
   0   5  18  381.36   18.86
   0   5  18  385.44   20.37
   0  -5  18  396.71   18.95
   0   5  18  404.51   18.60
   0   5  18  390.98   19.90
   0  -5  18  413.02   29.00
   0  -5  18  449.22   23.75
   0  -5  18  384.67   19.79
   0   5  18  416.31   21.87
   0   5  18  376.02   22.57
   0   5  18  375.18   21.60
   0   5  18  411.91   20.15
   0   5  18  391.15   20.68
   0   5  19  607.17   30.11
   0   5  19  515.88   24.52
   0   5  19  591.74   25.46
   0  -5  19  547.62   35.06
   0   5  19  527.15   26.50
   0  -5  19  647.80   27.98
   0  -5  19  559.21   25.20
   0  -5  19  594.28   25.91
   0   5  19  595.87   24.33
   0  -5  19  521.07   23.55
   0  -5  19  558.05   24.30
   0   5  19  556.70   26.12
   0  -5  19  574.67   24.97
   0   5  19  581.20   24.89
   0   5  19  637.32   27.50
   0   5  19  550.88   23.46
   0  -5  19  555.33   27.97
   0   5  19  618.09   27.29
   0   5  19  630.54   27.45
   0   5  19  630.52   28.02
   0   5  19  612.18   26.01
   0  -5  20   63.62    7.50
   0  -5  20   55.42   10.46
   0   5  20   68.06    6.86
   0   5  20   58.21    7.97
   0   5  20   59.33    7.58
   0   5  20   63.65    7.96
   0   5  20   67.94    6.91
   0   5  20   59.74    6.94
   0   5  20   61.53    7.16
   0   5  20   59.12    7.04
   0  -5  20   67.11    7.89
   0  -5  20   59.32    8.44
   0   5  20   61.67    7.73
   0  -5  20   55.51    6.84
   0  -5  20   66.43    7.29
   0  -5  20   61.94    7.90
   0   5  20   55.25    7.15
   0  -5  20   63.38    6.98
   0   5  20   57.30    7.27
   0  -5  20   64.86    6.96
   0   5  20   67.90    8.09
   0   5  20   68.79    9.55
   0  -5  21   91.51    8.59
   0  -5  21   73.79    8.61
   0  -5  21   75.82    9.32
   0  -5  21   83.43    8.13
   0   5  21   89.04    9.50
   0  -5  21   77.26    7.73
   0   5  21   77.19    8.91
   0   5  21   82.81    7.91
   0   5  21   83.75    8.87
   0   5  21   88.42    9.35
   0   5  21   92.45    8.81
   0   5  21   81.29    9.48
   0   5  21   73.16    8.06
   0   5  21   76.97    8.79
   0  -5  21   83.69    8.95
   0   5  21   72.07    9.31
   0   5  21   76.96    8.59
   0  -5  21   89.53   13.65
   0  -5  21   81.54    7.99
   0   5  21   90.95    8.59
   0  -5  21   85.55    8.72
   0   5  21   87.43    7.84
   0   5  22  173.92   11.43
   0  -5  22  187.70   12.07
   0  -5  22  185.25   12.30
   0   5  22  184.49   13.78
   0   5  22  183.34   12.59
   0  -5  22  184.76   13.10
   0   5  22  188.15   14.08
   0  -5  22  220.49   13.22
   0   5  22  188.29   13.48
   0   5  22  195.47   15.42
   0  -5  22  198.97   15.23
   0   5  22  188.39   13.77
   0   5  22  168.19   11.96
   0  -5  22  201.84   12.46
   0   5  22  171.64   11.70
   0  -5  22  208.06   13.65
   0   5  22  180.88   13.51
   0  -5  22  202.83   13.92
   0   5  22  194.87   14.07
   0   5  22  189.44   14.60
   0   5  23  334.31   19.05
   0   5  23  381.22   20.21
   0  -5  23  351.81   17.65
   0   5  23  374.52   17.60
   0  -5  23  355.75   18.48
   0   5  23  373.33   18.05
   0   5  23  369.03   17.28
   0   5  23  350.67   19.53
   0   5  23  382.35   21.82
   0   5  23  349.89   19.81
   0   5  23  384.34   21.17
   0  -5  23  363.03   17.44
   0  -5  23  343.03   16.79
   0  -5  23  366.64   18.79
   0   5  23  382.20   18.77
   0   5  23  370.11   19.36
   0  -5  23  333.21   17.02
   0   5  23  369.74   19.77
   0  -5  23  375.37   19.46
   0  -5  23  325.48   20.01
   0   5  24   58.68    7.20
   0   5  24   59.77    7.65
   0  -5  24   48.60    5.49
   0   5  24   61.10    6.66
   0  -5  24   56.43    7.62
   0  -5  24   57.50    6.96
   0  -5  24   50.02    6.08
   0  -5  24   54.76    6.55
   0   5  24   64.73    7.46
   0  -5  24   58.90    6.30
   0   5  24   67.68    7.60
   0   5  24   61.06    7.14
   0   5  24   62.66    8.14
   0   5  24   60.77    6.18
   0  -5  24   57.58    6.18
   0   5  24   55.42    6.07
   0   5  24   55.56    5.86
   0   5  24   68.18    7.94
   0  -5  25   32.59    4.45
   0  -5  25   32.38    4.75
   0  -5  25   30.97    4.51
   0   5  25   28.13    4.94
   0   5  25   27.73    4.07
   0   5  25   30.25    4.67
   0   5  25   30.78    4.16
   0   5  25   35.41    5.70
   0  -5  25   23.13    4.87
   0  -5  25   33.21    4.81
   0   5  25   22.69    4.34
   0   5  25   28.02    4.36
   0   5  25   43.45    6.00
   0   5  25   28.99    5.42
   0  -5  25   33.77    4.44
   0  -5  25   22.12    3.68
   0  -5  26   22.99    3.57
   0  -5  26   26.09    4.09
   0  -5  26   26.05    4.08
   0  -5  26   24.78    4.62
   0   5  26   26.46    4.53
   0  -5  26   24.32    3.99
   0   5  26   27.09    4.24
   0  -5  26   19.30    3.25
   0   5  26   21.78    3.92
   0   5  26   23.62    4.51
   0   5  26   28.68    4.38
   0   5  26   22.00    4.30
   0   5  26   22.52    3.90
   0  -5  27  132.56    7.95
   0   5  27  118.58    8.19
   0  -5  27  115.08    7.05
   0   5  27  115.44    8.52
   0  -5  27  119.81    8.46
   0   5  27  136.59    9.93
   0  -5  27  120.67    8.18
   0  -5  27  114.81    9.18
   0   5  27  127.09    9.34
   0  -5  27  130.30    9.10
   0  -5  27  120.12    8.35
   0   5  27  138.99    9.82
   0   5  27  133.15    9.11
   0  -5  28  268.14   11.86
   0  -5  28  272.38   13.67
   0   5  28  279.26   12.90
   0  -5  28  250.23   10.87
   0  -5  28  277.92   12.48
   0  -5  28  265.21   12.33
   0   5  28  247.02   12.15
   0   5  28  278.51   13.98
   0   5  28  265.26   13.52
   0  -5  28  295.82   13.35
   0   6   0  311.72   20.99
   0   6   0  338.97   15.96
   0  -6   0  345.30   21.28
   0   6  -1  913.76   31.97
   0   6  -1  916.93   40.13
   0  -6  -1  956.10   40.10
   0   6   1  960.38   41.03
   0   6   1 1031.37   33.04
   0  -6   1  925.29   39.07
   0   6   2  147.22    9.75
   0   6   2  124.18   13.02
   0  -6   2  125.37   12.18
   0   6  -2  129.57   12.91
   0  -6  -2  128.81   12.77
   0   6  -2  133.20    9.11
   0  -6  -3  942.88   39.78
   0   6   3  869.85   39.31
   0   6   3  918.02   31.31
   0  -6   3  885.31   37.34
   0   6  -3  901.22   30.75
   0   6  -3  870.12   38.56
   0   6  -4 1135.57   36.52
   0  -6  -4 1200.03   46.48
   0   6   4 1140.83   36.98
   0  -6   4 1211.95   44.57
   0   6   4 1028.00   44.83
   0   6  -4 1012.82   43.61
   0  -6   5 1729.45   59.01
   0   6  -5 1713.26   60.51
   0   6   5 1722.37   51.87
   0   6  -5 1764.76   51.33
   0   6   5 1607.31   61.09
   0  -6  -5 1807.07   62.70
   0   6   6   -0.35    2.53
   0  -6  -6    5.07    3.87
   0   6  -6    2.14    2.85
   0  -6   6    2.82    2.74
   0   6  -6    3.26    1.90
   0   6   6    2.27    1.74
   0   6  -7  391.67   23.54
   0  -6   7  410.76   22.81
   0  -6  -7  434.71   25.36
   0  -6   7  409.44   18.91
   0   6   7  401.86   24.51
   0   6   7  420.24   18.23
   0   6  -7  404.45   17.70
   0  -6   7  418.20   19.05
   0  -6   8  513.34   21.76
   0  -6   8  503.07   25.39
   0  -6   8  523.74   26.35
   0   6   8  521.33   21.47
   0  -6  -8  468.71   26.92
   0   6  -8  479.69   19.87
   0  -6   8  479.75   21.35
   0  -6   8  501.78   21.41
   0   6  -8  487.37   26.03
   0   6   8  451.22   26.28
   0   6   8  484.56   20.20
   0  -6   9  208.98   15.42
   0  -6  -9  210.37   16.80
   0   6   9  207.22   12.59
   0  -6   9  221.81   13.26
   0   6   9  199.57   11.61
   0  -6   9  220.46   16.49
   0  -6   9  211.02   13.03
   0   6   9  243.83   14.07
   0  -6   9  198.51   12.56
   0  -6   9  210.60   12.28
   0   6   9  221.37   12.98
   0   6   9  224.97   13.42
   0   6   9  191.89   15.97
   0   6  -9  211.81   11.73
   0   6  -9  191.65   15.80
   0   6  10   39.43    5.26
   0   6  10   35.03    5.14
   0  -6  10   46.05    5.81
   0   6 -10   34.32    6.66
   0  -6  10   28.60    5.84
   0   6 -10   41.48    4.86
   0  -6 -10   51.54    7.93
   0  -6  10   50.25    5.74
   0   6  10   46.57    5.07
   0   6  10   45.39    5.85
   0   6  10   43.71    7.26
   0   6  10   45.81    5.72
   0  -6  10   47.27    7.09
   0  -6  10   34.88    5.13
   0  -6  10   38.83    5.40
   0   6  10   41.21    5.85
   0  -6  10   39.79    5.00
   0  -6  11   13.39    3.26
   0   6 -11   17.33    3.21
   0   6 -11   16.67    4.52
   0   6  11   15.65    2.87
   0   6  11   15.66    3.47
   0   6  11   13.97    3.04
   0  -6  11   17.63    4.38
   0   6  11   19.01    3.91
   0  -6  11   14.97    3.78
   0  -6  11   20.74    5.54
   0  -6 -11   17.18    4.96
   0  -6  11   17.55    3.69
   0   6  11   15.95    4.62
   0   6  11   18.79    4.28
   0  -6  11   15.65    3.02
   0   6  11   17.23    4.92
   0   6  11   17.13    3.90
   0  -6  11   16.16    3.79
   0   6  12   45.23    7.13
   0  -6  12   44.37    5.71
   0   6  12   45.72    5.32
   0   6  12   48.93    6.21
   0   6  12   46.19    6.53
   0  -6  12   56.83    6.70
   0   6  12   44.64    5.70
   0  -6  12   50.32    6.34
   0   6  12   53.52    6.56
   0   6  12   30.83    5.65
   0  -6  12   45.99    5.79
   0  -6  12   46.66    8.04
   0   6  12   38.02    5.54
   0   6  12   52.30    5.90
   0  -6  12   48.37    5.81
   0   6 -12   38.53    6.71
   0   6  12   47.52    5.38
   0  -6  12   51.74    5.91
   0   6  12   48.45    6.23
   0  -6 -12   47.71    7.40
   0  -6  12   59.91    7.74
   0   6  13  484.75   19.98
   0  -6  13  419.09   19.67
   0   6  13  487.55   22.41
   0  -6  13  460.69   21.76
   0   6  13  483.71   22.03
   0  -6  13  444.68   20.30
   0  -6  13  449.76   21.46
   0   6  13  510.79   23.82
   0   6  13  457.85   23.35
   0   6  13  461.26   24.11
   0   6  13  511.35   22.35
   0   6  13  435.91   19.72
   0   6  13  437.84   21.16
   0  -6  13  431.16   19.41
   0   6  13  424.17   21.62
   0  -6  13  453.85   27.81
   0   6  13  466.54   20.60
   0  -6  13  449.41   20.92
   0   6  14  179.33   12.70
   0   6  14  158.70   12.58
   0   6  14  190.97   12.93
   0  -6  14  189.24   13.05
   0   6  14  168.10   11.22
   0   6  14  183.07   13.48
   0  -6  14  169.56   11.55
   0   6  14  168.05   10.82
   0  -6  14  174.49   12.11
   0  -6  14  164.04   16.39
   0   6  14  183.51   12.08
   0   6  14  157.53   13.70
   0   6  14  167.44   13.84
   0   6  14  174.94   12.71
   0  -6  14  198.46   13.10
   0   6  14  182.82   12.88
   0   6  14  195.19   13.02
   0  -6  14  175.90   11.93
   0   6  15   -0.16    1.64
   0  -6  15   -1.10    2.17
   0  -6  15    4.97    2.28
   0   6  15    2.36    1.87
   0  -6  15    4.56    2.27
   0  -6  15    3.97    3.99
   0   6  15    1.51    2.23
   0   6  15   -1.87    2.03
   0   6  15    3.42    2.29
   0  -6  15   -0.77    1.71
   0   6  15    2.71    3.15
   0   6  15    0.74    1.75
   0  -6  15    1.38    2.40
   0  -6  15    4.03    2.30
   0   6  15   -0.74    2.01
   0   6  15    0.15    1.84
   0   6  15    3.84    2.76
   0  -6  16  398.65   27.45
   0  -6  16  412.79   20.44
   0   6  16  362.81   19.84
   0  -6  16  409.06   19.43
   0   6  16  368.39   17.57
   0   6  16  392.68   19.13
   0  -6  16  422.72   22.24
   0   6  16  343.91   20.34
   0  -6  16  396.13   19.68
   0   6  16  374.87   19.53
   0   6  16  365.71   19.69
   0   6  16  384.06   19.69
   0   6  16  370.63   21.09
   0   6  16  388.25   20.50
   0  -6  16  395.55   19.03
   0  -6  16  387.87   20.25
   0   6  16  352.40   22.24
   0   6  16  374.77   19.95
   0   6  16  380.77   20.40
   0   6  17 1053.59   41.93
   0   6  17 1106.75   40.59
   0  -6  17 1058.74   38.18
   0  -6  17 1124.61   39.99
   0   6  17 1079.35   44.74
   0   6  17 1154.60   37.76
   0   6  17 1150.21   41.47
   0  -6  17 1059.03   38.43
   0   6  17 1155.70   40.77
   0  -6  17 1084.10   42.26
   0  -6  17 1086.14   40.21
   0  -6  17 1101.26   39.96
   0   6  17 1125.91   41.13
   0   6  17 1174.85   40.88
   0   6  17 1121.81   41.29
   0   6  17 1094.31   38.84
   0   6  17 1103.80   39.79
   0   6  17 1168.36   43.03
   0  -6  17 1103.02   51.39
   0  -6  18  111.48    9.56
   0   6  18  109.34   10.24
   0   6  18  108.16   12.06
   0   6  18   96.07   10.32
   0  -6  18  102.51    9.82
   0   6  18  114.31   10.39
   0  -6  18  113.75    9.44
   0   6  18  114.87   10.74
   0   6  18  113.16   10.00
   0  -6  18  110.48   11.18
   0  -6  18  114.91   14.97
   0   6  18  117.02   10.08
   0  -6  18  119.04   10.25
   0   6  18  114.73    9.73
   0   6  18  113.97   10.45
   0   6  18  122.39   10.88
   0  -6  18  102.91    9.70
   0   6  18  112.34    9.01
   0   6  19   11.62    3.16
   0  -6  19   14.34    3.65
   0   6  19   18.46    3.92
   0   6  19    9.60    3.21
   0  -6  19   13.70    4.48
   0   6  19   16.86    4.41
   0  -6  19   14.13    3.63
   0   6  19   15.30    4.64
   0   6  19   18.08    3.79
   0  -6  19   19.44    6.81
   0   6  19   14.89    3.98
   0   6  19   19.47    4.88
   0   6  19   12.05    3.54
   0   6  19   17.32    4.27
   0  -6  19   13.50    3.54
   0   6  19   10.85    3.51
   0  -6  19   12.08    3.48
   0   6  20  487.17   24.57
   0   6  20  481.54   27.15
   0  -6  20  516.22   23.82
   0   6  20  515.08   25.03
   0   6  20  466.58   23.58
   0   6  20  519.04   24.62
   0  -6  20  538.66   21.87
   0  -6  20  545.74   33.97
   0  -6  20  541.05   26.65
   0  -6  20  529.83   23.38
   0  -6  20  515.92   23.35
   0   6  20  500.39   21.77
   0   6  20  482.13   23.85
   0   6  20  526.82   23.86
   0   6  20  496.86   25.32
   0   6  20  514.36   23.27
   0   6  20  507.23   23.47
   0  -6  20  553.01   24.35
   0   6  20  489.61   24.07
   0  -6  21  319.10   17.61
   0   6  21  328.65   18.70
   0   6  21  286.99   17.44
   0   6  21  349.20   19.54
   0  -6  21  291.97   24.57
   0   6  21  309.50   17.48
   0   6  21  323.70   19.22
   0   6  21  320.88   20.84
   0  -6  21  340.85   18.56
   0   6  21  308.23   18.01
   0  -6  21  312.55   16.91
   0  -6  21  294.46   16.58
   0   6  21  331.06   18.50
   0  -6  21  344.89   16.22
   0   6  21  332.55   16.38
   0   6  21  313.21   16.90
   0   6  21  309.79   18.60
   0   6  21  348.43   18.02
   0  -6  21  315.15   19.47
   0  -6  21  325.11   17.63
   0  -6  22   13.34    4.08
   0  -6  22   12.28    3.43
   0   6  22   16.25    3.78
   0   6  22   18.45    4.29
   0   6  22   10.60    3.46
   0  -6  22   13.72    3.48
   0  -6  22   13.96    3.53
   0   6  22    7.09    3.16
   0   6  22    9.40    2.83
   0   6  22   16.29    4.41
   0  -6  22    8.51    2.34
   0   6  22    8.73    2.98
   0   6  22   16.97    5.17
   0   6  22   14.73    3.37
   0   6  22   13.99    3.11
   0  -6  22    9.54    2.77
   0  -6  22    9.56    2.84
   0   6  23   24.89    4.04
   0   6  23   30.72    5.05
   0   6  23   14.45    3.41
   0   6  23   25.00    4.68
   0   6  23   23.17    4.77
   0   6  23   29.88    5.31
   0   6  23   20.60    4.65
   0  -6  23   22.92    4.71
   0  -6  23   18.86    3.51
   0   6  23   20.10    4.90
   0  -6  23   20.61    3.99
   0   6  23   22.73    4.12
   0  -6  23   24.21    4.40
   0  -6  23   20.08    4.12
   0  -6  23   18.91    3.29
   0   6  23   19.64    4.40
   0  -6  23   20.72    4.00
   0   6  24   61.47    6.89
   0   6  24   51.62    5.70
   0  -6  24   55.60    6.50
   0  -6  24   54.87    6.03
   0   6  24   52.93    6.58
   0  -6  24   57.35    5.83
   0   6  24   62.71    7.43
   0   6  24   46.88    5.11
   0  -6  24   56.50    5.28
   0   6  24   46.65    6.29
   0  -6  24   56.27    7.02
   0  -6  24   54.15    5.96
   0   6  24   48.82    6.23
   0  -6  24   59.34    6.30
   0   6  25  187.45   11.79
   0  -6  25  199.23   11.29
   0  -6  25  189.45   11.27
   0  -6  25  176.61   10.93
   0   6  25  190.17   12.40
   0  -6  25  199.02   11.99
   0   6  25  197.82   10.87
   0  -6  25  195.42   12.86
   0   6  25  188.78   12.23
   0   6  25  210.91   12.89
   0   6  25  200.93   13.06
   0  -6  26   79.68    7.47
   0   6  26   81.81    7.37
   0  -6  26   91.48    7.25
   0  -6  26   92.25    6.92
   0   6  26   78.86    5.93
   0   6  26   77.80    6.89
   0   6  26   81.67    7.29
   0  -6  26   88.66    6.67
   0  -6  26   94.49    7.67
   0   6  26   94.46    7.81
   0   6  26   78.57    7.44
   0   6  27    7.45    2.23
   0  -6  27    5.36    1.84
   0   6  27    5.21    1.83
   0  -6  27    6.62    2.26
   0   6  27   11.82    2.82
   0  -6  27    9.96    2.52
   0  -6  27    7.36    1.83
   0  -6  27    5.93    1.89
   0   6  27    6.65    2.10
   0   7   0    0.26    1.59
   0  -7   0   -1.86    2.55
   0  -7   0    0.37    1.66
   0   7   0    0.47    2.58
   0  -7   1  407.19   24.88
   0   7  -1  394.66   25.56
   0   7   1  417.01   19.07
   0   7  -1  393.41   18.56
   0  -7  -1  391.16   24.82
   0   7   1  381.05   25.44
   0  -7   1  379.50   18.65
   0  -7   2  584.31   24.48
   0  -7   2  649.69   32.44
   0  -7  -2  600.51   32.28
   0   7   2  599.09   32.97
   0   7   2  609.95   24.80
   0  -7   2  582.06   24.57
   0   7  -2  616.04   32.75
   0   7  -2  628.03   24.68
   0   7   3  852.17   31.04
   0   7  -3  827.65   30.21
   0   7   3  764.82   39.22
   0  -7   3  839.02   38.07
   0  -7   3  839.03   30.64
   0  -7   3  833.88   30.91
   0   7  -3  793.70   38.75
   0  -7   3  817.51   30.77
   0  -7  -3  831.18   39.56
   0  -7   4   35.74    5.00
   0  -7   4   36.69    5.27
   0   7   4   26.93    6.70
   0  -7   4   48.68    6.07
   0  -7  -4   19.88    5.83
   0   7   4   31.73    4.86
   0   7  -4   29.22    4.52
   0  -7   4   25.65    6.17
   0   7  -4   32.87    7.30
   0  -7   5  924.04   39.72
   0  -7   5  903.94   32.48
   0   7   5  833.23   31.50
   0  -7   5  867.03   32.29
   0   7  -5  888.77   31.49
   0  -7   5  937.78   33.01
   0   7  -5  838.79   39.70
   0  -7  -5  904.19   42.02
   0   7   5  801.50   40.78
   0   7   5  861.27   32.09
   0  -7   6  140.30   10.56
   0   7  -6  152.47   10.55
   0   7   6  125.56    9.88
   0   7   6  114.93   13.71
   0   7   6  128.94    9.96
   0   7  -6  123.38   13.53
   0  -7   6  162.13   14.67
   0  -7  -6  143.22   15.30
   0  -7   6  148.12   10.77
   0  -7   6  135.60   10.46
   0   7  -7 1208.62   39.53
   0   7   7 1093.56   49.87
   0  -7   7 1157.20   40.60
   0   7  -7 1153.04   48.61
   0   7   7 1170.73   40.51
   0  -7   7 1221.90   41.25
   0   7   7 1192.00   41.05
   0  -7   7 1271.79   48.64
   0  -7   7 1308.49   48.00
   0  -7   7 1162.24   40.71
   0  -7  -7 1254.73   51.97
   0   7   7 1191.14   40.54
   0   7   7 1255.12   41.44
   0  -7   8   67.36    9.27
   0  -7   8   87.51    8.27
   0  -7   8   77.25    7.68
   0   7   8   71.16    7.57
   0   7  -8   78.11   10.39
   0  -7   8   76.07    9.75
   0  -7   8   73.75    7.44
   0   7   8   61.18    7.20
   0  -7  -8   62.34    9.90
   0   7   8   65.97    7.29
   0  -7   8   84.29    8.14
   0   7  -8   77.81    7.23
   0   7   8   53.46    6.40
   0   7   8   57.15    9.38
   0   7  -9  514.17   29.32
   0  -7   9  570.45   24.48
   0  -7  -9  513.04   30.67
   0   7   9  567.01   24.44
   0   7   9  548.02   24.73
   0  -7   9  540.10   24.00
   0   7   9  529.79   22.91
   0   7   9  525.38   30.79
   0   7   9  552.79   24.18
   0   7   9  554.32   24.79
   0  -7   9  563.54   23.52
   0   7  -9  541.77   22.54
   0  -7   9  605.15   30.46
   0  -7   9  555.25   24.41
   0  -7   9  569.67   29.32
   0   7  10   39.67    6.03
   0  -7  10   42.42    5.61
   0   7  10   39.61    5.68
   0   7 -10   40.17    5.04
   0   7  10   33.74    5.23
   0   7 -10   21.88    6.00
   0  -7  10   42.01    7.76
   0   7  10   38.26    7.65
   0   7  10   36.23    5.00
   0   7  10   40.29    6.36
   0  -7  10   29.94    5.19
   0   7  10   34.32    5.67
   0  -7  10   38.66    6.97
   0  -7 -10   37.01    7.69
   0  -7  10   34.73    5.39
   0  -7  10   27.42    4.90
   0   7  11  446.33   21.42
   0  -7 -11  445.39   26.86
   0  -7  11  394.01   18.40
   0   7  11  426.41   21.96
   0  -7  11  430.20   21.11
   0   7  11  415.99   19.04
   0   7  11  457.81   23.19
   0   7  11  440.22   21.74
   0  -7  11  401.24   23.86
   0   7 -11  399.38   24.77
   0  -7  11  433.39   19.94
   0  -7  11  416.50   25.87
   0   7 -11  428.61   18.81
   0   7  11  410.17   25.68
   0  -7  11  417.24   20.55
   0   7  11  411.98   20.66
   0  -7  11  412.89   20.86
   0   7  12   56.18    7.17
   0  -7  12   57.17    9.45
   0   7  12   54.14    6.85
   0  -7 -12   45.29    7.60
   0  -7  12   48.66    6.19
   0  -7  12   58.32    7.16
   0  -7  12   59.66    7.24
   0  -7  12   61.58    6.47
   0   7  12   48.50    8.27
   0   7  12   54.19    7.74
   0  -7  12   72.73    9.31
   0   7 -12   70.44    9.63
   0  -7  12   55.47    6.94
   0   7  12   52.45    6.96
   0   7  12   62.66    7.41
   0   7  12   71.75    8.61
   0   7  13    3.52    2.46
   0   7  13    1.29    2.00
   0   7  13    5.89    2.90
   0  -7  13    4.40    2.41
   0  -7  13    4.26    2.52
   0  -7  13    6.53    2.72
   0  -7  13    3.56    2.04
   0   7  13   11.90    4.99
   0   7  13    4.53    2.80
   0  -7  13    3.68    3.39
   0  -7  13    6.17    2.15
   0   7  13    3.88    2.32
   0  -7  14   59.89    6.57
   0   7  14   51.20    7.02
   0   7  14   45.90    6.40
   0   7  14   54.59    7.83
   0   7  14   55.94    8.44
   0   7  14   45.10    5.61
   0   7  14   55.24    7.29
   0  -7  14   69.92   10.62
   0   7  14   60.30    7.62
   0   7  14   49.57    6.99
   0  -7  14   66.29    7.50
   0  -7  14   61.65    6.75
   0   7  14   43.85    6.36
   0  -7  14   60.76    7.50
   0  -7  14   64.17    6.68
   0  -7  14   64.64    7.69
   0   7  15 1089.20   40.93
   0  -7  15 1044.83   49.35
   0   7  15 1104.08   44.33
   0  -7  15 1145.96   37.98
   0   7  15 1171.05   42.14
   0   7  15 1103.61   40.38
   0   7  15 1145.75   43.29
   0   7  15 1179.35   38.91
   0  -7  15 1074.32   41.49
   0   7  15 1123.54   41.08
   0  -7  15 1069.12   40.72
   0   7  15 1132.01   41.73
   0  -7  15 1075.97   40.49
   0  -7  15 1106.19   38.54
   0   7  15 1085.03   40.73
   0  -7  15 1083.82   39.44
   0   7  16  125.08   11.44
   0  -7  16  112.91   14.30
   0  -7  16  112.77    9.47
   0   7  16  121.87   12.51
   0   7  16  149.32   12.93
   0   7  16  133.79   11.67
   0  -7  16  132.73   10.46
   0   7  16  139.33   11.36
   0  -7  16  131.97   11.46
   0  -7  16  128.07   11.82
   0   7  16  138.25   11.86
   0  -7  16  145.10   11.15
   0   7  16  141.09   11.94
   0   7  16  142.90   10.72
   0   7  16  141.36   11.86
   0  -7  16  124.35   10.99
   0   7  16  151.23   12.17
   0   7  17   10.38    3.78
   0   7  17   10.97    3.27
   0   7  17    7.71    3.08
   0  -7  17    5.09    2.07
   0  -7  17    6.10    2.93
   0   7  17   12.68    3.88
   0  -7  17   10.93    4.96
   0   7  17    7.77    2.54
   0   7  17    9.60    3.54
   0  -7  17    9.85    3.10
   0  -7  17   10.36    3.25
   0   7  17    5.44    2.47
   0   7  17   11.81    4.69
   0  -7  17   11.71    4.05
   0  -7  17    8.87    2.77
   0   7  17    9.17    2.82
   0  -7  18  319.62   16.37
   0  -7  18  300.55   17.40
   0   7  18  261.82   16.66
   0  -7  18  300.37   16.24
   0   7  18  274.54   15.81
   0  -7  18  300.92   17.76
   0  -7  18  313.67   16.77
   0  -7  18  307.89   18.95
   0   7  18  265.98   17.21
   0   7  18  305.26   19.21
   0  -7  18  329.92   25.23
   0   7  18  289.48   17.32
   0   7  18  275.59   16.44
   0   7  18  256.49   19.04
   0   7  18  286.42   17.67
   0   7  18  296.47   18.23
   0  -7  19  583.83   24.27
   0  -7  19  567.39   23.98
   0  -7  19  563.57   25.68
   0   7  19  632.16   25.77
   0   7  19  633.65   27.64
   0   7  19  639.22   29.43
   0  -7  19  564.43   27.53
   0   7  19  578.33   27.11
   0   7  19  671.28   28.81
   0   7  19  585.36   25.54
   0   7  19  592.17   26.33
   0  -7  19  621.05   36.28
   0  -7  19  579.98   26.38
   0   7  19  577.68   30.04
   0   7  19  557.91   26.18
   0  -7  19  605.14   25.24
   0   7  20   92.34    8.53
   0   7  20   99.38    9.16
   0  -7  20   79.07    7.55
   0   7  20   90.24    9.14
   0  -7  20   85.76    9.47
   0   7  20   92.55    9.66
   0   7  20   89.61    9.35
   0  -7  20   79.54    8.26
   0  -7  20   82.83    8.04
   0   7  20   93.99   10.21
   0   7  20   79.35    8.51
   0  -7  20   78.77    8.40
   0   7  20  100.26   11.28
   0   7  20   85.99    8.25
   0   7  21   28.75    4.50
   0  -7  21   26.35    4.79
   0  -7  21   31.10    5.50
   0   7  21   34.45    6.45
   0  -7  21   25.58    4.52
   0   7  21   28.09    5.27
   0   7  21   31.64    5.05
   0   7  21   27.15    4.56
   0   7  21   33.21    5.56
   0   7  21   28.78    4.95
   0  -7  21   20.92    3.75
   0   7  21   32.03    5.67
   0  -7  21   30.41    5.12
   0  -7  21   30.69    5.09
   0   7  21   30.68    5.19
   0   7  22  237.17   15.34
   0  -7  22  241.60   13.15
   0   7  22  233.88   15.24
   0   7  22  251.83   14.23
   0  -7  22  239.41   15.50
   0  -7  22  242.36   13.48
   0  -7  22  261.35   14.27
   0   7  22  240.77   14.10
   0   7  22  280.32   16.88
   0  -7  22  262.03   15.27
   0   7  22  221.46   14.23
   0  -7  22  264.68   14.71
   0  -7  22  248.70   14.42
   0   7  22  233.29   14.58
   0   7  22  263.79   17.74
   0  -7  23   80.16    7.18
   0   7  23   62.86    6.49
   0   7  23   82.05    7.76
   0  -7  23   86.12    8.53
   0   7  23   72.54    7.94
   0  -7  23   72.91    6.44
   0   7  23   64.61    7.15
   0  -7  23   85.05    7.16
   0   7  23   74.63    6.93
   0   7  23   82.38    8.25
   0  -7  23   83.59    7.37
   0  -7  23   80.58    7.79
   0  -7  23   66.86    6.34
   0   7  23   81.61    8.31
   0  -7  24    2.84    1.45
   0   7  24    1.34    1.73
   0   7  24    4.05    2.66
   0   7  24    0.06    1.97
   0   7  24   -0.36    1.29
   0  -7  24   -2.05    2.00
   0   7  24    2.48    1.66
   0  -7  24    5.64    2.51
   0  -7  24    3.55    1.77
   0  -7  24    1.51    1.49
   0  -7  24    4.94    2.08
   0   7  24    2.34    1.63
   0   7  25   12.15    3.22
   0  -7  25   10.37    2.48
   0   7  25    8.79    2.14
   0  -7  25    9.87    2.55
   0   7  25   11.16    2.68
   0  -7  25    7.71    2.03
   0   7  25    7.13    2.60
   0   7  25   10.18    2.32
   0  -7  25    7.68    1.95
   0   7  25   11.55    3.00
   0  -7  25    6.13    2.19
   0  -7  25    6.79    2.02
   0  -7  26    6.59    1.67
   0   7  26   11.63    2.64
   0  -7  26   13.30    2.63
   0   7  26   11.76    2.52
   0   7  26    9.97    2.38
   0   7  26    5.33    1.47
   0   7  26    5.86    2.12
   0  -7  26   11.40    2.50
   0  -8   0  226.20   13.93
   0  -8   0  262.74   21.24
   0  -8   0  240.15   14.68
   0   8   0  273.35   15.62
   0   8   0  240.16   20.94
   0  -8   0  233.64   14.57
   0  -8  -1  365.32   19.01
   0  -8   1  414.80   20.15
   0  -8   1  417.41   27.08
   0   8  -1  414.27   27.74
   0   8   1  403.43   20.18
   0  -8   1  407.88   19.98
   0  -8  -1  403.61   19.86
   0  -8   1  372.21   18.88
   0   8  -1  403.18   19.95
   0   8   1  356.70   18.53
   0   8   1  408.85   27.88
   0  -8  -1  383.07   26.52
   0  -8  -2   11.83    3.57
   0  -8  -2    3.15    2.83
   0  -8   2   12.26    3.33
   0   8  -2    7.12    4.07
   0  -8   2    7.65    2.68
   0   8  -2   10.15    2.91
   0  -8   2    8.60    3.01
   0   8   2    8.07    3.02
   0   8   2    9.45    4.58
   0  -8  -2    3.59    2.80
   0  -8   2    8.81    3.61
   0   8   2    3.90    2.13
   0  -8   3  144.98   15.26
   0   8   3  133.75   10.57
   0  -8  -3  124.01   14.76
   0  -8  -3  135.25   10.81
   0   8   3  143.53   11.32
   0   8  -3  141.37   10.94
   0  -8   3  153.74   11.55
   0  -8   3  145.29   10.96
   0  -8   3  155.93   11.55
   0   8   3  157.34   17.23
   0   8  -3  149.46   16.02
   0  -8   4   86.23    8.61
   0   8   4   85.39    8.63
   0   8   4   86.72    7.85
   0  -8   4   94.08    8.19
   0  -8   4   91.42    8.69
   0  -8  -4   77.66   11.82
   0   8   4   85.22   13.02
   0  -8  -4   76.59    7.82
   0   8  -4   84.91    8.30
   0  -8   4   96.97   12.31
   0   8  -4   67.29   10.69
   0   8   4   63.90    7.43
   0  -8   4   73.44    8.03
   0  -8   5 1948.82   59.55
   0   8   5 1907.21   73.74
   0  -8   5 1899.82   57.83
   0  -8   5 1879.86   69.33
   0   8   5 1910.03   60.13
   0  -8   5 1817.58   59.22
   0   8  -5 1976.09   71.96
   0   8   5 1802.71   58.79
   0   8   5 1968.95   58.65
   0  -8   5 1918.56   59.82
   0  -8  -5 1994.33   74.07
   0   8  -5 1950.98   59.04
   0   8   6   40.51    6.03
   0   8   6   32.56    7.89
   0   8   6   35.85    5.47
   0   8  -6   23.15    6.54
   0  -8   6   30.06    6.98
   0  -8   6   22.00    4.35
   0  -8  -6   31.81    8.26
   0  -8   6   17.06    3.76
   0  -8   6   24.59    4.48
   0  -8   6   26.88    4.99
   0   8  -6   20.88    4.62
   0  -8   6   27.34    5.10
   0   8   6   26.81    4.75
   0  -8   7  534.70   23.30
   0  -8   7  552.18   24.79
   0  -8   7  579.75   25.22
   0   8   7  488.08   23.68
   0   8   7  557.14   25.43
   0   8   7  501.68   24.03
   0  -8  -7  545.34   33.58
   0  -8   7  566.93   29.86
   0   8  -7  528.51   31.47
   0  -8   7  557.70   31.19
   0   8  -7  559.08   23.83
   0  -8   7  523.98   23.89
   0  -8   7  585.90   25.16
   0   8   7  521.66   33.03
   0   8   7  561.40   24.61
   0  -8   8   46.80    8.22
   0  -8   8   40.61    7.98
   0  -8   8   38.93    5.98
   0   8  -8   40.27    5.60
   0   8   8   26.78    4.99
   0  -8   8   35.22    5.72
   0   8   8   35.21    5.57
   0  -8   8   31.56    5.47
   0  -8  -8   35.18    8.24
   0   8   8   28.86    5.01
   0   8   8   35.80    5.99
   0  -8   8   37.39    5.65
   0  -8   8   42.76    5.76
   0   8   8   48.21    9.94
   0   8   8   38.18    5.78
   0   8  -8   10.39    4.61
   0   8  -9  720.74   28.00
   0  -8   9  675.94   29.13
   0   8   9  731.86   30.48
   0   8   9  742.65   31.46
   0  -8   9  710.34   28.73
   0   8   9  741.65   30.37
   0  -8  -9  732.82   39.59
   0  -8   9  734.36   36.21
   0  -8   9  719.57   29.88
   0   8  -9  675.15   36.05
   0   8   9  630.29   37.13
   0   8   9  688.03   29.32
   0   8   9  626.16   27.99
   0  -8   9  704.50   29.54
   0   8   9  728.42   29.66
   0  -8   9  721.49   35.59
   0   8  10   14.33    4.93
   0   8  10   10.35    3.32
   0  -8 -10    9.21    3.01
   0  -8 -10   11.99    4.99
   0  -8  10    7.97    2.98
   0   8  10   11.87    3.13
   0  -8  10    8.43    2.91
   0  -8 -10    4.94    1.99
   0   8  10   10.19    3.63
   0   8 -10   14.34    4.82
   0  -8  10   14.42    5.29
   0   8  10   14.21    3.97
   0  -8  10    6.80    2.91
   0  -8  10   15.35    5.14
   0   8  10   10.47    2.85
   0   8 -10    9.80    2.94
   0   8  10    9.95    3.19
   0  -8  10    4.03    2.67
   0   8  11  173.62   17.62
   0  -8  11  182.34   13.48
   0   8  11  201.46   14.23
   0  -8 -11  189.50   13.38
   0  -8  11  189.68   13.65
   0  -8  11  188.46   17.37
   0  -8  11  191.86   12.21
   0  -8  11  193.29   12.97
   0  -8 -11  196.89   18.72
   0   8 -11  175.42   16.71
   0  -8  11  185.07   16.49
   0   8  11  204.13   14.89
   0   8  11  189.42   14.11
   0   8  11  214.14   14.90
   0  -8  11  186.25   13.68
   0   8  11  186.98   13.59
   0  -8  12   31.65    5.62
   0   8  12   29.75    6.70
   0   8  12   30.41    5.63
   0  -8  12   31.39    5.66
   0   8  12   20.55    4.82
   0   8  12   23.07    4.88
   0  -8  12   26.44    4.67
   0  -8 -12   27.69    7.39
   0   8  12   27.24    5.34
   0  -8  12   41.52    8.41
   0  -8  12   34.13    5.87
   0   8  12   22.70    4.98
   0   8  12   34.69    6.11
   0   8  13  544.81   26.02
   0  -8  13  579.56   33.03
   0  -8  13  587.03   24.56
   0  -8  13  574.34   26.38
   0   8  13  648.54   28.98
   0   8  13  622.21   28.06
   0  -8  13  545.81   25.46
   0   8  13  530.89   26.10
   0   8  13  522.80   25.65
   0   8  13  663.00   28.01
   0   8  13  580.96   27.74
   0   8  14  205.16   14.71
   0   8  14  216.41   14.83
   0  -8  14  207.80   14.79
   0   8  14  193.77   14.69
   0   8  14  195.51   14.90
   0   8  14  218.21   15.06
   0  -8  14  221.05   19.61
   0   8  14  221.72   15.94
   0  -8  14  198.21   14.34
   0   8  14  213.94   15.88
   0  -8  14  192.03   13.74
   0   8  15   10.98    3.33
   0   8  15    7.09    3.50
   0  -8  15   10.38    3.82
   0   8  15    7.91    3.46
   0  -8  15    1.92    2.03
   0  -8  15    7.51    3.22
   0   8  15    5.33    2.40
   0  -8  15    5.64    2.97
   0  -8  15    9.79    3.05
   0   8  15    7.50    2.86
   0  -8  15    6.60    2.88
   0   8  15    8.28    3.04
   0   8  15    5.73    2.61
   0  -8  16   89.64    9.48
   0   8  16   86.44    9.39
   0  -8  16   95.11   10.12
   0  -8  16   96.53    9.17
   0  -8  16   94.81   12.85
   0   8  16   92.97    9.74
   0   8  16   93.84   10.52
   0   8  16   97.36    9.57
   0  -8  16  109.70    8.77
   0  -8  16   98.09    9.82
   0   8  16   75.59    8.70
   0   8  16   89.77   10.46
   0   8  16   82.81    9.09
   0   8  16  100.44   10.15
   0   8  17  610.44   27.16
   0  -8  17  570.61   23.70
   0   8  17  617.57   28.00
   0  -8  17  592.35   26.76
   0   8  17  577.64   27.22
   0   8  17  626.68   27.73
   0   8  17  579.17   27.10
   0   8  17  604.03   29.04
   0  -8  17  548.71   26.91
   0  -8  17  585.59   25.39
   0  -8  17  623.29   27.51
   0  -8  17  577.93   34.63
   0   8  17  544.21   25.64
   0   8  17  630.29   30.14
   0  -8  18   97.98    9.69
   0   8  18   95.38    8.98
   0  -8  18   93.46    9.78
   0   8  18   98.42    9.38
   0  -8  18   93.94    8.58
   0   8  18  104.61   11.31
   0   8  18  101.02   10.65
   0   8  18  105.31   10.02
   0  -8  18   91.63    8.07
   0  -8  18   94.17    9.27
   0   8  18   95.57    9.49
   0   8  18   91.91    9.48
   0   8  18  113.64   10.67
   0  -8  18   94.10    9.48
   0   8  19   25.87    5.64
   0   8  19   24.73    5.05
   0   8  19   24.20    4.84
   0  -8  19   28.26    4.40
   0   8  19   23.35    5.14
   0  -8  19   22.43    4.02
   0  -8  19   26.59    4.72
   0  -8  19   26.46    5.03
   0   8  19   25.76    4.68
   0  -8  19   25.76    5.07
   0   8  19   35.20    5.63
   0   8  19   25.52    5.06
   0  -8  19   28.41    5.31
   0   8  19   22.69    4.78
   0   8  20   47.70    6.92
   0   8  20   50.96    6.88
   0   8  20   56.54    6.78
   0   8  20   48.01    7.62
   0   8  20   42.03    6.20
   0  -8  20   54.35    5.63
   0   8  20   43.62    5.65
   0   8  20   50.86    6.67
   0  -8  20   46.09    6.40
   0   8  20   47.34    6.23
   0  -8  20   55.40    7.12
   0  -8  20   61.68    7.10
   0  -8  20   52.52    6.46
   0  -8  20   70.91    6.38
   0  -8  21  111.60    9.46
   0   8  21  114.49   10.52
   0   8  21  111.99    9.80
   0   8  21  116.09   10.22
   0   8  21  110.10    9.34
   0   8  21  114.79    9.27
   0  -8  21  108.65    7.89
   0   8  21  115.18   11.08
   0   8  21  110.35    8.60
   0  -8  21   89.44    9.01
   0   8  21  114.35    9.64
   0  -8  21   97.61    8.80
   0  -8  21  114.46    9.40
   0  -8  21  111.40    9.05
   0  -8  22    4.59    2.53
   0   8  22    1.67    1.52
   0   8  22    5.61    2.94
   0  -8  22    2.97    1.96
   0  -8  22    3.92    1.99
   0  -8  22    4.71    1.75
   0   8  22    3.60    2.21
   0   8  22    1.11    1.81
   0   8  22    2.44    1.87
   0   8  22    4.26    2.26
   0  -8  22    3.52    1.98
   0  -8  22    1.57    1.59
   0   8  23   -1.45    2.31
   0  -8  23    4.00    1.55
   0   8  23    4.24    1.85
   0  -8  23    4.47    2.09
   0   8  23   -1.16    2.33
   0  -8  23    1.68    1.30
   0  -8  23    4.24    2.01
   0   8  23    1.04    1.32
   0  -8  23    1.53    1.60
   0  -8  23    4.82    2.34
   0   8  23    0.29    1.61
   0   8  24    4.98    2.04
   0   8  24    4.86    1.94
   0   8  24    4.75    2.18
   0   8  24    6.22    2.21
   0   8  24    6.61    2.18
   0  -8  24    0.68    1.13
   0  -8  24    4.29    1.80
   0  -8  24    4.55    1.44
   0  -8  24    4.85    1.83
   0  -8  24    9.19    2.22
   0   9   0   -0.55    2.49
   0  -9   0    1.20    3.08
   0  -9   0    1.23    1.96
   0  -9   0   -1.52    2.24
   0   9   0    4.59    4.08
   0  -9   1   25.32    4.77
   0   9  -1   30.79    5.62
   0  -9  -1   31.07    5.04
   0  -9   1   28.71    5.27
   0  -9   1   34.33    5.65
   0   9   1   28.50    7.76
   0   9  -1   26.34    6.79
   0  -9   1   30.75    7.62
   0   9   1   37.55    6.06
   0  -9  -1   31.54    5.35
   0  -9  -1   12.84    5.08
   0   9   2  122.73   11.20
   0  -9   2  137.97   11.41
   0   9  -2  122.29   10.87
   0  -9   2  132.73   11.21
   0  -9   2  141.83   16.35
   0   9  -2  134.39   16.29
   0  -9  -2  120.86   10.52
   0   9   2  124.57   16.11
   0  -9   2  130.49   10.71
   0   9   2  112.83    9.91
   0  -9  -2  107.50   14.50
   0  -9   3 1510.98   51.28
   0   9   3 1479.02   49.90
   0   9  -3 1517.63   50.93
   0   9   3 1500.55   65.09
   0  -9   3 1629.34   64.07
   0  -9  -3 1496.31   64.03
   0  -9  -3 1450.45   50.06
   0  -9   3 1566.47   51.69
   0  -9   3 1569.08   50.85
   0   9   3 1639.14   52.55
   0   9  -3 1453.57   63.16
   0   9   4   13.16    3.46
   0   9   4   14.86    6.25
   0  -9   4   11.17    3.52
   0  -9   4   18.94    6.82
   0   9   4   10.26    3.64
   0  -9  -4   11.91    5.26
   0   9  -4   10.46    5.30
   0  -9   4   16.36    4.32
   0  -9   4   16.02    4.22
   0   9  -4   12.07    3.71
   0  -9   4   11.26    3.44
   0  -9  -4   10.76    3.90
   0  -9   5   16.82    5.37
   0  -9   5   13.49    3.64
   0  -9   5   18.69    4.67
   0  -9   5   13.49    3.71
   0  -9   5   11.20    5.50
   0   9  -5   10.42    3.78
   0  -9   5   12.80    3.81
   0   9   5   13.86    3.60
   0   9   5    8.06    4.95
   0   9   5   16.01    4.48
   0   9  -5    8.25    3.30
   0  -9  -5    8.80    4.58
   0  -9   5   11.58    3.23
   0   9   5    9.76    3.27
   0  -9   6    9.16    4.71
   0   9  -6   -2.72    3.92
   0  -9   6    1.69    2.63
   0   9   6    2.29    2.10
   0  -9  -6    0.93    2.79
   0   9  -6    3.12    2.76
   0   9   6    7.63    3.11
   0  -9   6    1.87    1.95
   0  -9   6    3.73    2.55
   0   9   6    4.42    4.62
   0  -9   6    1.97    1.78
   0  -9   6    2.17    2.09
   0  -9   6    3.94    2.54
   0   9   6   11.11    3.17
   0   9   6    1.43    2.93
   0  -9   7 1058.25   37.41
   0  -9  -7 1103.21   52.63
   0  -9   7 1073.00   39.29
   0  -9   7 1095.82   46.04
   0   9   7 1097.83   38.62
   0  -9   7 1077.47   39.04
   0   9  -7 1038.16   38.25
   0  -9   7 1032.14   39.26
   0   9  -7 1022.30   49.24
   0  -9   7 1073.63   48.91
   0   9   7 1066.74   52.49
   0  -9   7 1020.08   39.15
   0   9   7 1006.45   38.35
   0   9   7 1071.53   40.95
   0   9   7  931.94   38.24
   0  -9   8    4.80    3.74
   0   9   8    1.93    2.22
   0  -9   8    0.34    2.14
   0  -9   8    0.49    2.20
   0   9   8    6.37    3.23
   0   9   8    3.02    3.51
   0   9   8    5.19    3.31
   0   9  -8    2.26    1.92
   0  -9   8    5.41    2.79
   0  -9   8    2.91    2.16
   0  -9   8    3.12    2.36
   0  -9  -8    3.90    4.11
   0  -9   8    1.21    2.11
   0   9   8    9.02    2.93
   0   9   8   10.68    3.83
   0   9  -8    9.19    5.09
   0   9  -9  155.67   11.63
   0   9   9  140.33   17.14
   0  -9   9  163.33   12.80
   0   9   9  147.75   11.95
   0   9  -9  156.67   16.84
   0   9   9  176.11   14.65
   0  -9   9  153.63   12.54
   0  -9   9  166.48   16.72
   0  -9  -9  152.83   12.47
   0  -9   9  153.95   11.61
   0  -9   9  171.20   12.21
   0  -9   9  165.08   13.15
   0  -9   9  136.87   11.45
   0  -9   9  185.15   16.85
   0  -9  -9  143.52   11.78
   0   9   9  165.64   13.68
   0  -9  -9  128.28   16.63
   0   9   9  160.40   12.20
   0   9  10   21.48    4.33
   0   9 -10   30.25    7.70
   0   9  10   22.73    5.91
   0  -9 -10   20.24    4.61
   0  -9  10   23.09    4.88
   0  -9  10   22.05    5.13
   0   9  10   17.66    4.66
   0  -9  10   17.66    4.34
   0  -9  10   28.66    5.28
   0  -9 -10    9.72    5.47
   0   9  10   21.43    4.82
   0  -9 -10   24.27    4.84
   0  -9  10   22.57    4.40
   0   9  10   16.89    4.64
   0  -9  10   24.05    6.65
   0  -9  10   29.37    7.14
   0  -9  10   22.61    4.21
   0   9  10   21.06    7.27
   0  -9 -10   28.01    5.31
   0  -9  11  275.05   16.14
   0  -9  11  249.42   16.60
   0   9  11  276.40   16.45
   0   9  11  274.99   18.36
   0  -9 -11  261.50   16.36
   0   9  11  263.36   16.68
   0  -9  11  257.96   16.69
   0   9  11  232.14   21.86
   0  -9  11  269.69   15.11
   0  -9  11  257.70   20.87
   0   9 -11  235.39   20.40
   0  -9  11  256.52   16.67
   0  -9  11  267.59   16.03
   0  -9  11  257.33   20.59
   0  -9 -11  272.73   23.51
   0   9  11  272.85   17.70
   0   9  11  294.66   17.70
   0   9 -12   27.64    4.52
   0   9  12   24.87    5.36
   0   9  12   30.97    5.41
   0   9  12   19.66    4.43
   0  -9  12   23.34    4.67
   0  -9  12   27.05    7.87
   0  -9  12   30.86    4.64
   0  -9 -12   25.14    4.94
   0  -9  12   14.54    4.11
   0  -9  12   28.22    5.49
   0  -9  12   20.54    4.68
   0   9  12   33.59    5.81
   0  -9  12   27.18    5.09
   0   9  12   22.90    4.64
   0   9  12   29.03    5.49
   0   9  12   27.86    5.69
   0   9  12   29.57    5.70
   0   9  13  128.79   12.06
   0  -9  13  134.80   10.51
   0   9  13  124.50   11.09
   0  -9  13  144.55   11.90
   0   9  13  142.20   12.27
   0  -9  13  123.51   14.70
   0  -9  13  142.31   12.03
   0   9  13  135.90   11.95
   0  -9  13  147.25   11.64
   0   9  13  149.93   12.14
   0   9  13  136.37   11.90
   0   9  13  145.35   12.36
   0  -9  13  137.13   11.85
   0  -9  14   12.58    4.19
   0  -9  14   12.35    3.61
   0   9  14    6.53    2.66
   0  -9  14    5.94    2.72
   0   9  14    6.40    2.11
   0  -9  14   12.30    3.91
   0   9  14    7.01    3.62
   0   9  14    6.80    3.35
   0  -9  14   12.98    3.94
   0   9  14   10.01    3.51
   0   9  14    9.44    3.68
   0   9  14    4.52    2.32
   0  -9  14    8.97    3.44
   0   9  15  460.29   23.20
   0  -9  15  471.20   23.24
   0   9  15  443.77   23.55
   0   9  15  424.00   22.19
   0   9  15  464.62   24.06
   0  -9  15  468.95   23.33
   0   9  15  444.84   22.63
   0   9  15  443.64   23.03
   0   9  15  447.88   23.07
   0  -9  15  440.34   22.80
   0   9  15  455.67   23.69
   0  -9  15  451.05   22.17
   0  -9  15  471.59   22.59
   0   9  16    6.59    2.23
   0   9  16   13.18    3.87
   0  -9  16   16.30    3.98
   0   9  16    5.22    3.40
   0   9  16   15.56    4.38
   0  -9  16   12.78    3.90
   0   9  16    4.40    2.62
   0  -9  16   16.21    4.29
   0   9  16   10.19    4.07
   0   9  16    8.84    3.04
   0  -9  16   15.48    4.54
   0  -9  16   13.47    3.40
   0   9  16    7.39    2.82
   0   9  17  201.89   13.97
   0   9  17  193.72   13.36
   0  -9  17  214.31   13.49
   0   9  17  210.13   14.59
   0  -9  17  211.19   14.11
   0  -9  17  196.49   13.97
   0  -9  17  233.96   14.85
   0   9  17  206.12   14.52
   0   9  17  231.70   15.47
   0   9  17  178.87   13.25
   0   9  17  196.84   14.04
   0  -9  17  236.96   14.56
   0   9  17  192.42   14.47
   0  -9  18   21.84    4.42
   0   9  18   32.16    5.03
   0   9  18   34.16    5.51
   0   9  18   31.64    5.49
   0  -9  18   25.69    5.03
   0  -9  18   30.01    4.63
   0   9  18   26.45    4.92
   0  -9  18   27.48    4.41
   0   9  18   31.80    5.85
   0   9  18   30.67    5.38
   0  -9  18   25.76    4.98
   0  -9  18   22.60    4.70
   0   9  18   31.81    5.21
   0   9  18   35.12    5.74
   0   9  19  485.29   22.45
   0   9  19  430.56   21.38
   0   9  19  471.93   20.92
   0  -9  19  456.49   19.64
   0   9  19  488.63   22.25
   0  -9  19  458.49   19.86
   0   9  19  501.92   23.61
   0  -9  19  477.00   21.60
   0   9  19  490.27   22.04
   0   9  19  511.50   23.77
   0  -9  19  476.84   22.32
   0   9  19  483.65   22.59
   0  -9  19  487.54   22.06
   0  -9  19  463.38   21.33
   0  -9  20   25.45    4.56
   0  -9  20   28.79    4.54
   0   9  20   29.31    4.69
   0  -9  20   25.37    3.77
   0  -9  20   29.33    4.73
   0  -9  20   31.35    4.86
   0  -9  20   29.98    4.61
   0   9  20   34.03    4.95
   0   9  20   24.63    4.82
   0   9  20   28.81    4.73
   0   9  20   29.43    4.72
   0   9  20   28.46    5.10
   0   9  20   25.72    4.07
   0  -9  21   37.54    4.88
   0  -9  21   34.80    4.23
   0   9  21   31.55    4.69
   0  -9  21   39.76    5.29
   0  -9  21   36.18    4.84
   0  -9  21   43.34    5.29
   0   9  21   29.80    4.46
   0  -9  21   34.28    4.65
   0   9  21   47.93    6.28
   0   9  21   36.60    5.25
   0   9  21   39.56    5.00
   0   9  21   34.83    4.82
   0  -9  22   -0.77    1.74
   0   9  22    1.48    1.77
   0  -9  22   -1.51    1.40
   0   9  22    1.81    1.66
   0  -9  22   -0.04    1.20
   0   9  22    3.50    1.90
   0   9  22   -1.54    2.01
   0  -9  22   -1.34    1.65
   0   9  22    0.80    1.33
   0  -9  22   -0.52    1.04
   0  -9  22    2.99    1.57
   0  -9  23  158.90    8.38
   0   9  23  157.49    9.87
   0   9  23  154.37    9.39
   0   9  23  150.69    8.73
   0   9  23  160.17   10.21
   0  -9  23  170.30    9.47
   0   9  23  159.05    9.29
   0  -9  23  165.47    9.02
   0  10   0   -1.45    4.14
   0  10   0    6.72    3.46
   0 -10   0    6.69    3.49
   0 -10   0    1.33    1.82
   0 -10   0    7.00    4.64
   0 -10   1  260.29   16.75
   0 -10   1  289.62   24.56
   0 -10  -1  279.46   16.89
   0 -10  -1  241.44   22.61
   0 -10   1  264.39   16.64
   0  10   1  253.57   16.57
   0  10  -1  259.33   23.91
   0  10   1  223.07   22.47
   0  10  -1  259.13   16.67
   0 -10  -1  243.01   16.30
   0 -10   1  271.87   16.82
   0 -10   1  293.00   16.38
   0 -10   2  111.23   14.69
   0 -10   2  105.45   10.28
   0  10  -2  109.47   10.78
   0 -10   2   97.60    9.72
   0 -10  -2  111.58   10.26
   0  10   2  100.16   10.32
   0 -10   2  102.54    9.94
   0  10  -2   98.41   14.48
   0 -10  -2   93.49    9.75
   0  10   2   99.13   14.85
   0 -10  -2   92.11   13.79
   0 -10   2  122.29   10.29
   0 -10   3  130.05   11.43
   0 -10   3  134.38   10.95
   0  10  -3  130.74   11.28
   0  10  -3  118.31   15.93
   0  10   3  103.50   14.85
   0  10   3  121.86   11.07
   0 -10   3  134.13   11.32
   0 -10  -3  105.12   10.34
   0 -10  -3  131.02   16.72
   0 -10   3  140.38   16.50
   0 -10  -3  110.66   10.07
   0 -10   3  142.69   11.82
   0 -10  -4    7.15    2.87
   0 -10   4    6.55    4.90
   0 -10   4    1.33    2.84
   0  10   4    2.95    1.93
   0 -10   4    4.63    2.88
   0 -10  -4    7.04    2.82
   0 -10   4    1.71    2.28
   0 -10   4    3.63    2.49
   0  10   4    0.56    3.85
   0  10  -4    3.28    3.40
   0 -10  -4    3.06    3.62
   0  10  -4    3.38    2.34
   0  10   4    2.83    3.09
   0  10  -5  397.20   29.82
   0  10   5  475.36   23.58
   0 -10   5  430.05   29.95
   0 -10   5  447.06   22.06
   0 -10   5  447.82   22.39
   0  10   5  425.40   23.86
   0 -10   5  448.24   22.99
   0 -10   5  446.28   22.61
   0  10  -5  396.00   21.60
   0 -10  -5  474.24   23.69
   0 -10   5  455.16   22.78
   0  10   5  458.16   21.61
   0  10   5  442.18   32.25
   0 -10  -5  428.07   31.24
   0 -10  -5  452.06   22.52
   0 -10  -6   84.38   13.23
   0  10  -6   66.69   11.24
   0 -10   6   78.29    8.84
   0 -10   6   71.94    8.51
   0  10   6   83.83   13.75
   0 -10   6   76.75    7.55
   0 -10   6   62.64   11.02
   0 -10   6   66.54    8.18
   0 -10  -6   80.74    8.68
   0 -10   6   82.12    8.58
   0  10   6   83.30    9.21
   0  10   6   82.24    8.28
   0  10  -6   77.72    8.67
   0 -10  -6   94.44    9.81
   0  10   6   77.14    9.49
   0 -10   6   74.43    8.40
   0  10   7  157.34   14.17
   0 -10   7  178.05   12.86
   0 -10  -7  137.77   17.49
   0  10   7  152.04   13.27
   0 -10  -7  158.87   12.93
   0  10   7  164.42   19.13
   0 -10   7  172.40   13.16
   0 -10   7  151.55   12.61
   0 -10   7  163.86   11.47
   0 -10   7  175.08   13.05
   0  10   7  158.19   11.30
   0 -10  -7  161.87   12.38
   0 -10   7  158.33   16.84
   0  10  -7  145.24   17.13
   0 -10   7  160.91   12.41
   0  10   7  163.93   12.06
   0  10   8    7.01    3.38
   0 -10  -8    2.25    4.71
   0  10  -8   15.91    5.85
   0 -10  -8   14.34    4.45
   0  10   8   11.51    4.54
   0 -10   8   15.70    4.16
   0 -10   8   17.37    3.99
   0  10   8   11.68    3.21
   0  10   8   10.99    3.18
   0 -10   8   13.12    4.21
   0 -10  -8   11.41    3.14
   0 -10  -8    6.59    2.65
   0 -10   8   16.40    6.20
   0 -10   8   13.09    3.58
   0 -10   8   19.87    4.24
   0 -10   8   15.78    4.49
   0  10   8   10.40    4.40
   0 -10   9  248.04   15.66
   0 -10   9  246.16   14.93
   0 -10  -9  248.58   16.14
   0 -10   9  249.68   14.70
   0 -10   9  241.54   16.28
   0  10   9  232.78   22.44
   0  10   9  253.35   17.28
   0 -10   9  240.73   15.98
   0 -10  -9  261.42   15.47
   0  10  -9  234.80   21.43
   0 -10   9  230.40   20.58
   0  10   9  241.90   17.69
   0 -10  -9  240.22   15.50
   0 -10   9  248.22   16.11
   0  10   9  237.39   15.01
   0  10   9  251.17   14.98
   0 -10  -9  226.11   22.40
   0  10 -10   21.70    4.75
   0  10  10   40.66    5.77
   0 -10 -10   20.67    3.93
   0  10 -10   21.86    6.84
   0  10  10   36.41    5.68
   0 -10  10   27.88    4.89
   0 -10  10   25.34    5.07
   0  10  10   25.06    5.63
   0 -10  10   23.75    4.74
   0 -10  10   23.20    4.95
   0 -10  10   29.44    4.86
   0 -10 -10   32.82    5.41
   0 -10 -10   37.83    9.85
   0  10  10   22.95    4.66
   0  10  10   26.00    5.00
   0  10  10   37.23    6.40
   0 -10  10   21.85    6.44
   0 -10 -10   33.79    5.58
   0  10  10   12.39    5.77
   0 -10  10   24.11    5.11
   0 -10  11  310.98   16.39
   0 -10  11  330.63   18.96
   0  10  11  293.17   17.40
   0  10  11  328.06   17.84
   0  10  11  309.27   19.14
   0  10  11  284.42   17.37
   0  10  11  320.06   20.13
   0  10  11  328.83   17.98
   0  10  11  321.98   19.76
   0 -10  11  317.15   18.66
   0 -10  11  333.42   17.56
   0 -10 -11  313.21   17.83
   0  10 -11  306.06   16.89
   0 -10  11  351.86   18.23
   0 -10  11  345.31   19.30
   0 -10  12   74.37    8.56
   0 -10  12   61.12    7.06
   0  10  12   57.79    7.30
   0 -10  12   65.47    7.36
   0  10  12   66.74    7.47
   0 -10  12   64.04    6.47
   0 -10  12   61.45    7.86
   0  10  12   56.43    7.89
   0  10  12   68.34    7.80
   0 -10 -12   68.04    7.37
   0  10  12   43.91    6.32
   0  10 -12   65.02    6.91
   0  10  12   57.18    7.85
   0  10  12   55.48    8.18
   0 -10  12   65.56    8.02
   0 -10  13  273.42   16.79
   0 -10  13  286.05   16.01
   0  10  13  256.81   16.06
   0  10  13  250.97   16.54
   0 -10  13  268.69   16.26
   0  10  13  254.66   14.74
   0  10  13  257.35   17.38
   0  10  13  263.96   15.61
   0  10  13  263.05   16.09
   0 -10  13  285.11   17.17
   0 -10  13  277.59   16.70
   0  10  13  261.06   16.88
   0  10  14   34.05    6.42
   0  10  14   42.74    6.59
   0 -10  14   41.42    5.69
   0 -10  14   49.92    6.98
   0  10  14   44.61    6.43
   0 -10  14   41.00    6.10
   0  10  14   48.92    6.01
   0 -10  14   53.64    6.92
   0  10  14   35.77    6.43
   0  10  14   38.64    6.27
   0 -10  14   50.77    7.00
   0  10  14   35.46    5.60
   0  10  14   43.60    6.12
   0 -10  15  197.41   12.65
   0  10  15  156.15   11.42
   0  10  15  164.64   12.03
   0 -10  15  167.29   12.48
   0 -10  15  199.54   13.52
   0  10  15  172.26   13.23
   0  10  15  162.33   12.29
   0 -10  15  160.44   12.07
   0  10  15  155.15   12.05
   0  10  15  171.99   13.34
   0  10  15  181.04   12.85
   0 -10  15  184.76   12.53
   0  10  16   12.47    3.42
   0 -10  16    8.96    3.04
   0  10  16   14.31    3.80
   0 -10  16    6.31    2.03
   0  10  16   11.92    3.26
   0  10  16    9.28    3.06
   0  10  16    5.14    2.50
   0 -10  16    4.96    2.16
   0  10  16   10.81    3.31
   0 -10  16   10.95    3.27
   0  10  16   13.51    3.22
   0 -10  16   14.44    4.04
   0 -10  17  382.06   18.07
   0 -10  17  400.59   19.10
   0  10  17  349.68   18.75
   0 -10  17  401.73   19.27
   0  10  17  368.45   19.26
   0  10  17  351.75   17.83
   0 -10  17  360.07   18.23
   0  10  17  374.17   18.91
   0  10  17  356.95   18.20
   0  10  17  339.85   17.87
   0  10  17  340.86   17.23
   0 -10  17  393.63   17.92
   0  10  18   51.61    6.18
   0 -10  18   39.19    5.27
   0 -10  18   54.28    6.22
   0 -10  18   56.36    5.79
   0  10  18   48.65    6.22
   0 -10  18   50.45    5.92
   0 -10  18   46.56    4.49
   0  10  18   48.19    5.84
   0  10  18   45.46    5.45
   0  10  18   55.11    6.44
   0 -10  18   52.69    6.17
   0  10  18   44.04    5.50
   0  10  18   45.04    5.94
   0  10  19   67.96    6.84
   0 -10  19   67.86    6.76
   0  10  19   61.97    6.68
   0  10  19   66.31    6.16
   0 -10  19   89.87    7.44
   0 -10  19   77.28    7.15
   0  10  19   64.21    6.23
   0 -10  19   76.26    6.10
   0  10  19   71.22    6.82
   0 -10  19   74.06    5.48
   0 -10  19   81.41    7.20
   0  10  19   58.82    6.14
   0  10  19   76.41    7.59
   0 -10  20   88.97    6.97
   0  10  20  101.82    7.63
   0 -10  20   95.66    7.30
   0  10  20  117.75    8.32
   0  10  20  111.39    8.44
   0 -10  20  100.14    6.16
   0  10  20   96.92    6.97
   0  10  20  106.14    8.06
   0  10  20  113.78    8.47
   0 -10  20  113.29    7.97
   0 -10  20  114.35    8.17
   0  11   0   23.59    7.20
   0 -11   0   -1.07    2.72
   0 -11   0  -21.87    6.91
   0 -11   0    1.20    2.42
   0 -11   0    1.38    2.46
   0 -11   1  187.77   13.85
   0 -11  -1  192.51   14.18
   0 -11   1  221.47   21.33
   0 -11  -1  191.30   20.41
   0  11  -1  201.85   21.10
   0 -11  -1  176.03   12.93
   0 -11  -1  183.21   13.64
   0  11   1  193.09   20.60
   0 -11   1  204.27   14.37
   0 -11   1  203.64   14.04
   0 -11  -2   25.10    5.15
   0  11   2   20.36    7.09
   0 -11  -2   26.55    8.04
   0 -11   2   28.92    4.75
   0 -11   2   18.90    4.66
   0 -11  -2   22.90    4.49
   0 -11   2   23.27    5.79
   0 -11   2   22.08    4.70
   0 -11  -2   24.40    4.82
   0 -11   2   27.04    7.63
   0  11  -2   13.87    5.57
   0  11   3  440.50   23.97
   0 -11   3  455.44   22.87
   0 -11   3  454.57   21.26
   0  11  -3  420.47   31.08
   0 -11  -3  478.14   22.17
   0 -11  -3  443.84   31.70
   0 -11   3  464.05   23.04
   0 -11  -3  474.90   23.58
   0 -11   3  453.34   31.49
   0 -11   3  446.61   22.80
   0 -11  -3  459.87   22.66
   0  11   3  450.03   32.48
   0 -11   4    4.84    3.53
   0 -11  -4    5.65    3.15
   0  11   4   -0.94    2.20
   0  11  -4   -5.45    4.18
   0 -11   4    2.67    3.76
   0 -11   4    4.18    3.38
   0 -11  -4    0.33    2.27
   0 -11   4    2.42    2.45
   0 -11  -4    2.22    2.67
   0 -11   4    0.28    1.76
   0 -11  -4    4.23    2.47
   0 -11   5  463.08   21.54
   0 -11   5  430.71   22.29
   0 -11   5  453.56   22.52
   0  11  -5  445.69   31.25
   0  11   5  442.35   23.81
   0  11   5  442.96   31.90
   0 -11   5  467.54   22.50
   0 -11  -5  427.51   21.41
   0 -11  -5  365.85   29.15
   0 -11   5  439.35   21.82
   0 -11   5  446.15   30.60
   0 -11  -5  418.83   21.97
   0 -11   6   24.05    4.71
   0 -11  -6   27.56    5.00
   0 -11  -6   22.35    5.00
   0 -11   6   19.13    4.41
   0 -11   6   21.68    5.13
   0 -11   6   25.41    5.62
   0  11   6   31.17    6.05
   0  11   6   24.16    5.69
   0 -11   6   20.47    4.15
   0 -11  -7  201.84   13.29
   0  11   7  197.28   14.99
   0 -11   7  191.77   13.60
   0 -11  -7  201.88   13.96
   0 -11   7  182.99   12.83
   0 -11   7  191.28   13.60
   0  11   7  190.97   15.26
   0 -11   7  178.25   13.52
   0 -11  -7  184.55   13.68
   0 -11   7  192.01   13.24
   0  11   8   50.09    7.75
   0 -11   8   37.43    5.72
   0  11   8   53.28    5.90
   0 -11  -8   51.29    7.01
   0  11  -8   40.68    6.13
   0 -11   8   43.42    6.82
   0 -11   8   54.42    7.21
   0 -11  -8   47.49    6.59
   0 -11   8   47.41    6.53
   0 -11  -8   50.78    6.50
   0 -11   8   47.62    5.23
   0 -11   8   52.39    6.54
   0  11   8   47.28    6.97
   0  11   8   43.30    6.63
   0  11   9  125.04   11.43
   0  11   9  127.35   11.97
   0  11  -9  128.10   10.48
   0  11   9  123.30   10.99
   0 -11  -9  130.05   10.78
   0 -11   9  138.20   11.64
   0 -11  -9  134.06   10.65
   0 -11  -9  139.96   10.28
   0 -11   9  140.26   10.90
   0 -11   9  140.73    9.61
   0 -11   9  144.66   10.53
   0 -11   9  129.24   10.77
   0  11   9  126.68    9.43
   0 -11   9  127.64   10.96
   0 -11  10    9.32    2.98
   0 -11  10   13.41    3.86
   0 -11 -10    7.44    2.73
   0 -11  10   11.43    3.72
   0  11  10    3.80    1.49
   0 -11 -10   11.23    3.65
   0  11  10    8.52    3.52
   0  11  10    9.14    2.89
   0  11 -10    7.04    2.62
   0  11  10    9.50    4.57
   0 -11  10   12.09    3.50
   0  11  10    8.98    2.75
   0 -11  10   17.17    3.62
   0  11  10    6.85    3.93
   0  11  10   10.74    2.95
   0 -11  10    8.30    2.59
   0 -11  11  512.98   23.23
   0 -11  11  485.61   20.19
   0 -11 -11  478.57   21.48
   0 -11  11  515.35   23.40
   0 -11  11  490.76   20.47
   0  11  11  455.22   23.45
   0  11  11  468.18   24.18
   0  11 -11  462.99   20.75
   0  11  11  399.13   20.75
   0  11  11  475.36   20.66
   0 -11  11  458.92   21.42
   0  11  11  484.84   20.18
   0 -11  11  544.95   24.01
   0  11  11  477.41   23.34
   0  11  11  491.77   20.53
   0  11  12    6.92    2.36
   0  11  12    3.20    2.68
   0  11  12    7.26    2.23
   0  11  12    6.15    2.44
   0 -11  12    3.89    2.15
   0 -11  12    6.11    2.49
   0  11  12    6.07    2.94
   0 -11  12    1.48    1.70
   0 -11 -12   -2.26    2.08
   0 -11  12    3.06    2.48
   0 -11  12    1.71    2.16
   0  11  12    3.91    3.35
   0  11  13   59.21    7.42
   0  11  13   57.39    6.89
   0  11  13   46.89    5.56
   0 -11  13   66.03    6.45
   0 -11  13   63.27    7.25
   0  11  13   66.76    6.54
   0 -11  13   70.78    7.59
   0 -11  13   61.31    7.27
   0  11  13   59.26    7.14
   0  11  13   56.67    7.41
   0  11  13   52.76    5.60
   0 -11  13   58.08    6.47
   0  11  14   -0.59    1.90
   0 -11  14    0.68    1.94
   0 -11  14    3.43    2.56
   0  11  14    4.45    1.96
   0  11  14    1.99    1.93
   0 -11  14   -0.15    1.59
   0 -11  14    1.18    1.69
   0  11  14    0.32    1.92
   0  11  14   -2.21    2.57
   0  11  14    0.41    1.44
   0  11  14    3.80    2.71
   0 -11  14    1.45    1.42
   0  11  15  269.19   15.06
   0  11  15  271.06   15.32
   0  11  15  251.33   15.71
   0 -11  15  279.11   14.71
   0 -11  15  340.81   16.73
   0 -11  15  343.76   16.20
   0 -11  15  347.35   16.84
   0  11  15  300.50   16.69
   0  11  15  273.18   13.92
   0  11  15  300.71   13.69
   0  11  15  317.20   15.00
   0 -11  15  315.03   14.65
   0  11  16   76.48    6.44
   0 -11  16   76.77    7.06
   0 -11  16   90.57    7.81
   0  11  16   68.24    6.81
   0  11  16   98.46    7.46
   0 -11  16   91.24    7.14
   0  11  16   98.43    8.66
   0  11  16   76.91    6.98
   0 -11  16   97.78    8.12
   0  11  16   89.27    8.23
   0 -11  16   92.96    7.48
   0  11  16   86.70    6.35
   0 -11  17   37.38    4.34
   0  11  17   23.22    3.67
   0  11  17   20.67    3.51
   0 -11  17   32.36    3.92
   0 -11  17   36.05    4.72
   0  11  17   29.88    3.98
   0  11  17   25.18    4.21
   0  11  17   25.03    4.18
   0 -11  18   64.51    5.35
   0 -11  18   62.29    5.10
   0  11  18   66.81    5.71
   0  11  18   63.39    5.43
   0  11  18   67.79    6.28
   0  11  18   75.41    6.66
   0  11  18   72.84    5.84
   0 -11  18   78.25    6.47
   0  12   0  182.32   13.55
   0 -12   0  201.48   13.84
   0 -12   0  204.19   12.98
   0 -12   1  409.83   20.74
   0 -12  -1  424.65   21.00
   0 -12  -1  441.36   20.96
   0  12   1  406.95   21.08
   0 -12   1  398.76   19.74
   0 -12  -1  442.51   19.89
   0 -12   1  420.45   20.73
   0  12  -1  368.43   20.38
   0  12   1  433.94   21.61
   0  12   2   29.35    5.26
   0 -12   2   42.30    6.33
   0  12   2   25.08    5.18
   0 -12   2   37.01    5.47
   0 -12   2   39.69    5.97
   0 -12  -2   34.77    5.64
   0  12  -2   36.94    5.82
   0 -12  -2   32.82    4.84
   0 -12  -2   30.91    5.51
   0  12   3  597.05   27.03
   0  12   3  534.94   25.32
   0 -12   3  599.28   25.59
   0 -12  -3  578.43   23.17
   0  12  -3  551.85   25.45
   0 -12  -3  579.98   24.75
   0  12   3  565.22   25.96
   0 -12   3  647.10   26.28
   0 -12   3  570.10   24.97
   0 -12  -3  589.81   25.59
   0 -12  -4   80.21    8.44
   0 -12   4   75.85    8.01
   0  12   4   91.38    9.54
   0 -12  -4   82.98    8.06
   0  12   4   75.88    8.62
   0  12   4   68.28    7.89
   0 -12   4   84.23    8.60
   0 -12   4   84.71    8.50
   0  12  -4   74.43    8.11
   0  12   5  141.84   11.77
   0 -12   5  133.38   10.56
   0 -12  -5  143.64   11.01
   0 -12   5  122.36   10.29
   0 -12  -5  139.00   10.75
   0  12  -5  107.83    9.85
   0  12   5  131.34   10.91
   0  12   5  126.35   10.85
   0 -12   5  142.32   11.00
   0 -12  -5  136.86   10.19
   0 -12   6   35.50    5.19
   0 -12  -6   39.10    5.15
   0 -12  -6   29.27    4.74
   0  12   6   32.58    5.44
   0  12   6   29.29    5.53
   0 -12   6   38.51    5.66
   0 -12  -6   32.87    5.17
   0 -12   6   32.66    4.89
   0  12  -6   26.82    4.98
   0  12   6   26.58    5.12
   0 -12   7   46.19    6.18
   0 -12  -7   42.99    5.32
   0  12   7   42.89    6.17
   0 -12  -7   48.65    5.91
   0  12   7   39.54    6.15
   0 -12   7   50.30    5.95
   0  12   7   46.44    6.16
   0 -12  -7   46.48    5.92
   0  12  -7   45.20    5.95
   0 -12   7   43.43    5.49
   0 -12   7   44.82    5.90
   0 -12   8   77.76    7.99
   0  12   8  101.83    9.72
   0 -12   8   73.00    7.17
   0 -12  -8   88.42    7.33
   0  12   8   83.46    8.15
   0 -12  -8   89.51    7.76
   0 -12   8   80.59    7.76
   0  12  -8   68.69    7.22
   0 -12   8   85.22    7.52
   0  12   8   90.06    9.14
   0  12   8   77.76    8.09
   0 -12  -8   95.72    8.28
   0 -12  -9  156.86    9.50
   0  12   9  158.16   11.88
   0  12   9  145.33   11.59
   0 -12  -9  160.60   10.59
   0  12  -9  125.43    9.58
   0  12   9  142.37   10.56
   0 -12   9  158.08    9.95
   0 -12   9  140.31    9.97
   0 -12   9  154.41   11.21
   0  12   9  155.89   11.28
   0 -12  10   30.51    4.48
   0  12 -10   16.61    3.02
   0  12  10   18.43    3.62
   0  12  10   31.98    5.29
   0 -12  10   34.91    5.08
   0 -12 -10   23.50    3.81
   0  12  10   33.37    5.29
   0  12  10   31.93    4.83
   0 -12  10   30.16    4.05
   0 -12  11   19.26    3.60
   0  12  11   21.79    4.39
   0  12  11   14.25    3.26
   0 -12  11   15.56    3.54
   0  12  11   14.77    3.56
   0 -12 -11   15.14    2.72
   0  12  11   20.28    4.22
   0 -12  12    2.50    1.57
   0 -12  12    2.50    2.08
   0  12  12    1.16    1.42
   0  12  12    3.05    1.88
   0  12  12   -0.88    2.06
   0  12  12    2.46    1.99
   0 -12  13  317.04   14.82
   0 -12  13  324.70   15.10
   0  12  13  284.64   13.99
   0  12  13  300.07   15.40
   0  12  13  273.07   14.46
   0  12  13  272.08   14.85
   0  12  14   29.00    4.32
   0  12  14   32.21    4.52
   0  12  14   23.76    3.60
   0  12  14   24.15    3.53
   0 -12  14   38.35    4.57
   0  13   0    0.68    1.94
   0 -13   0   -2.01    2.54
   0  13   0   -0.15    1.54
   0  13   0   -0.65    1.71
   0 -13   0    2.42    1.84
   0 -13   0   -2.72    2.21
   0  13   1  191.11   11.97
   0 -13   1  226.32   12.75
   0  13  -1  195.12   11.98
   0  13  -1  189.21   11.59
   0 -13  -1  201.86   12.10
   0  13   1  187.64   11.53
   0 -13  -1  197.67   10.34
   0 -13  -1  195.33   11.72
   0 -13  -1  202.09   12.15
   0 -13   1  215.73   11.48
   0  13   1  186.10   12.10
   0  13  -1  190.77   12.25
   0 -13   1  232.45   12.76
   0  13  -2   72.33    6.93
   0  13   2   80.05    7.52
   0 -13  -2   82.49    7.34
   0  13   2   73.60    7.23
   0  13  -2   74.25    7.27
   0  13   2   78.23    7.18
   0 -13  -2   79.96    7.27
   0 -13   2   79.00    6.81
   0 -13   2   82.31    7.55
   0 -13   2   80.76    7.34
   0 -13  -2   75.25    6.93
   0  13   3  110.13    8.91
   0 -13  -3  109.08    8.37
   0 -13   3  103.68    8.36
   0 -13   3  102.39    8.22
   0  13  -3   92.03    8.14
   0  13   3  108.69    8.69
   0  13  -3   90.92    7.71
   0 -13  -3  101.65    7.91
   0  13   3   97.56    7.93
   0 -13  -3  117.19    8.70
   0 -13   3  109.39    8.17
   0 -13  -4   20.99    3.77
   0  13  -4   28.90    4.35
   0  13  -4   24.14    3.99
   0  13   4   23.51    4.08
   0 -13  -4   17.82    3.29
   0  13   4   22.07    3.89
   0 -13   4   27.93    4.19
   0 -13  -4   20.14    3.49
   0 -13   4   26.42    4.14
   0  13   4   15.91    3.36
   0 -13  -5  208.28   11.15
   0  13   5  207.28   12.60
   0  13   5  204.07   12.19
   0  13   5  207.72   12.38
   0 -13   5  226.02   12.07
   0  13   5  214.71   11.91
   0  13  -5  205.30   12.10
   0 -13  -5  208.07   11.38
   0 -13  -5  210.27   11.80
   0 -13   5  212.23   12.00
   0 -13   6   35.75    4.50
   0 -13  -6   32.36    4.02
   0 -13  -6   33.41    4.29
   0  13   6   34.76    4.86
   0  13   6   36.64    4.65
   0 -13   6   46.43    5.25
   0  13   6   34.15    4.85
   0  13  -6   34.23    4.67
   0  13   6   30.40    4.42
   0 -13   7   45.77    4.72
   0 -13  -7   38.67    4.45
   0 -13  -7   36.27    3.85
   0  13   7   43.29    5.31
   0  13   7   41.91    5.25
   0  13   7   36.24    4.52
   0 -13   7   37.05    4.79
   0  13   8   17.05    2.97
   0 -13   8   11.87    2.89
   0  13   8   10.49    2.91
   0 -13   8   10.10    2.16
   0 -13  -8   15.02    2.56
   0  13   8   11.90    2.86
   0  13   8   13.72    3.02
   0 -13  -9    9.08    2.01
   0  13   9    4.14    1.95
   0  13   9    4.77    1.94
   0  13   9    4.96    1.91
   0 -13   9   11.38    2.69
   0  13   9    4.71    1.69
  -1   0  30   67.13    6.30
  -1   0  30   68.76    6.32
  -1   0  30   62.81    5.75
  -1   0  30   65.83    6.57
  -1   0  30   60.30    6.03
  -1   0  29   -0.64    1.72
  -1   0  29    0.28    1.67
  -1   0  29   -2.51    1.53
  -1   0  29   -2.90    2.09
  -1   0  29    0.01    1.82
  -1   0  28  192.51   12.74
  -1   0  28  172.35   12.38
  -1   0  28  188.74   12.12
  -1   0  28  162.40   10.61
  -1   0  28  168.19   12.88
  -1   0  28  176.66   12.63
  -1   0  28  183.41   12.64
  -1   0  28  183.40   11.82
  -1   0  28  195.70   12.69
  -1   0  27    3.12    3.11
  -1   0  27    2.02    3.13
  -1   0  27    1.02    2.29
  -1   0  27   -0.63    1.86
  -1   0  27    2.01    2.57
  -1   0  27    1.30    1.94
  -1   0  27   -0.92    2.15
  -1   0  27    1.90    2.51
  -1   0  27    1.19    1.85
  -1   0  26 1140.80   40.32
  -1   0  26 1153.03   43.57
  -1   0  26 1236.62   43.57
  -1   0  26 1189.70   42.75
  -1   0  26 1134.69   42.06
  -1   0  26 1187.82   43.38
  -1   0  26 1119.93   43.93
  -1   0  26 1230.41   43.86
  -1   0  26 1219.59   42.68
  -1   0  25    2.43    2.68
  -1   0  25   -1.23    2.64
  -1   0  25    5.03    3.25
  -1   0  25    2.45    2.82
  -1   0  25    2.09    3.00
  -1   0  25   -2.20    2.89
  -1   0  25    0.29    2.48
  -1   0  25    3.62    2.92
  -1   0  25    5.14    2.37
  -1   0  24  810.81   33.59
  -1   0  24  771.62   33.42
  -1   0  24  767.48   30.94
  -1   0  24  727.81   32.33
  -1   0  24  751.52   32.99
  -1   0  24  815.84   33.61
  -1   0  24  790.21   34.51
  -1   0  24  824.16   34.36
  -1   0  24  763.64   33.71
  -1   0  23   -1.62    2.02
  -1   0  23   -0.18    2.09
  -1   0  23  -10.31    3.75
  -1   0  23   -0.51    2.46
  -1   0  23   -2.32    3.80
  -1   0  23    0.44    3.25
  -1   0  23    1.85    2.77
  -1   0  23    0.31    1.69
  -1   0  23    3.03    2.24
  -1   0  23   -0.82    2.55
  -1   0  22   30.81    5.50
  -1   0  22   27.61    5.76
  -1   0  22   31.79    5.27
  -1   0  22   39.59    6.67
  -1   0  22   40.85    5.77
  -1   0  22   38.21    6.44
  -1   0  22   29.45    5.86
  -1   0  22   31.00    5.88
  -1   0  22   35.65    6.35
  -1   0  21   -0.47    3.08
  -1   0  21   -0.28    2.26
  -1   0  21   -1.80    2.21
  -1   0  21   -2.08    2.69
  -1   0  21    1.94    2.05
  -1   0  21    0.08    2.39
  -1   0  21   -0.56    1.79
  -1   0  21   -0.02    2.18
  -1   0  21    4.62    2.91
  -1   0  20  970.00   38.25
  -1   0  20  995.79   38.83
  -1   0  20  985.90   38.08
  -1   0  20  951.79   35.86
  -1   0  20 1042.56   38.44
  -1   0  20 1004.75   37.60
  -1   0  20 1044.44   36.32
  -1   0  20 1017.51   38.89
  -1   0  20 1017.96   38.85
  -1   0  19    3.48    3.04
  -1   0  19    3.68    2.87
  -1   0  19    0.06    2.03
  -1   0  19   -1.96    2.74
  -1   0  19    2.11    1.78
  -1   0  19   -0.41    1.82
  -1   0  19    1.18    1.92
  -1   0  19    0.94    1.84
  -1   0  18  304.46   16.18
  -1   0  18  322.04   18.19
  -1   0  18  303.57   16.89
  -1   0  18  306.39   16.75
  -1   0  18  321.46   17.82
  -1   0  18  312.18   17.46
  -1   0  18  297.11   15.65
  -1   0  18  315.23   17.17
  -1   0  17    2.96    3.47
  -1   0  17   -1.46    2.06
  -1   0  17    3.53    2.40
  -1   0  17    0.84    1.99
  -1   0  17   -0.19    1.47
  -1   0  17   -2.02    2.60
  -1   0  17   -3.30    2.27
  -1   0  17   -1.89    2.19
  -1   0  16  338.07   16.87
  -1   0  16  355.62   17.07
  -1   0  16  358.84   17.57
  -1   0  16  320.88   17.11
  -1   0  16  315.21   21.29
  -1   0  16  352.92   18.40
  -1   0  15   -0.04    2.62
  -1   0  15    2.08    2.16
  -1   0  14 1731.44   51.54
  -1   0  14 1719.71   58.37
  -1   0  13    0.59    1.38
  -1   0  13   -0.36    2.22
  -1   0  12 1173.12   35.64
  -1   0  12 1079.47   39.87
  -1   0  11   -1.05    2.73
  -1   0  11    0.43    1.40
  -1   0  10 3608.79   82.93
  -1   0  10 3660.60   77.74
  -1   0   9    2.13    1.58
   1   0  -9    1.42    0.61
  -1   0   9    1.31    0.64
  -1   0   8    3.74    1.95
  -1   0   8    5.11    1.04
   1   0  -8    4.97    1.03
  -1   0   7   -0.58    1.38
   1   0  -7    1.49    0.86
  -1   0   7    1.43    0.84
  -1   0   6 9901.83  252.95
  -1   0   6 9999.00  249.79
   1   0  -5    0.49    0.92
  -1   0   5   -0.10    1.10
  -1   0   5    1.26    0.74
   1   0  -5    0.58    0.80
   1   0  -4 2566.04   66.02
   1   0  -4 2646.67   66.00
   1   0  -3    0.14    0.83
   1   0  -3    1.53    0.88
   1   0  -2 6433.11  155.40
   1   0  -2 6257.10  155.42
   1   0  -1   -0.04    0.73
   1   0   0  360.53   11.96
   1   0   1    0.15    0.72
   1   0   1   -0.56    0.86
   1   0   2 2472.80   64.98
   1   0   2 2683.92   65.44
   1   0   3    2.22    1.33
   1   0   3    0.21    0.89
   1   0   3    0.51    0.74
   1   0   4  897.51   24.37
   1   0   4  858.14   24.09
   1   0   4  845.63   26.42
  -1   0  -4  848.85   23.99
  -1   0  -5    0.25    0.65
   1   0   5    1.37    0.79
   1   0   5    1.47    1.57
   1   0   6  556.87   20.08
   1   0   6  555.66   16.39
  -1   0  -6  538.43   16.21
   1   0   7    0.19    0.62
   1   0   7    2.60    1.99
  -1   0  -7    0.82    0.64
   1   0   8 1342.81   34.57
  -1   0  -8 1324.18   34.30
  -1   0  -9    0.79    0.48
   1   0   9    2.34    1.86
   1   0   9    0.24    0.55
   1   0  10 3400.48   86.36
   1   0  10 3108.10   90.59
   1   0  11    2.07    1.55
   1   0  11    1.20    1.77
   1   0  12  102.24    7.27
   1   0  12   85.91    8.64
   1   0  13   -0.57    1.83
   1   0  13    1.63    1.37
   1   0  14 1562.60   47.20
   1   0  14 1498.37   51.81
   1   0  15   -0.59    1.20
   1   0  15   -1.96    1.55
   1   0  15   -0.18    1.63
   1   0  15    0.38    1.38
   1   0  15    0.01    1.67
   1   0  15    2.01    1.87
   1   0  15    1.10    1.72
   1   0  15    1.38    1.64
   1   0  15   -3.26    2.08
   1   0  15    3.06    2.35
   1   0  15    0.70    1.57
   1   0  15   -1.80    1.39
   1   0  16  283.09   15.32
   1   0  16  253.93   14.41
   1   0  16  264.02   14.56
   1   0  16  264.26   15.37
   1   0  16  241.47   14.17
   1   0  16  240.61   14.77
   1   0  16  247.36   14.03
   1   0  16  273.94   17.69
   1   0  16  235.10   14.76
   1   0  16  257.07   14.46
   1   0  16  259.65   13.83
   1   0  16  243.07   13.37
   1   0  16  240.11   13.54
   1   0  16  248.38   13.88
   1   0  16  238.97   14.30
   1   0  16  234.77   14.47
   1   0  16  248.13   15.04
   1   0  16  232.83   14.07
   1   0  16  235.17   13.92
   1   0  17   -1.77    1.95
   1   0  17    3.04    1.94
   1   0  17   -1.26    2.51
   1   0  17    0.09    1.80
   1   0  17    0.76    1.53
   1   0  17    2.03    3.21
   1   0  17    0.98    1.78
   1   0  17   -1.99    1.56
   1   0  17    2.68    2.13
   1   0  17   -1.44    1.42
   1   0  17   -1.11    1.87
   1   0  17   -1.39    2.12
   1   0  17    0.12    1.96
   1   0  17    0.16    2.09
   1   0  17    4.14    2.53
   1   0  17   -1.69    2.13
   1   0  17    1.36    2.04
   1   0  17    2.59    2.10
   1   0  18  959.43   35.50
   1   0  18  897.88   33.01
   1   0  18  948.92   33.84
   1   0  18  972.98   35.49
   1   0  18  906.23   35.68
   1   0  18  854.98   33.19
   1   0  18  988.33   35.51
   1   0  18  990.20   36.29
   1   0  18  888.53   35.46
   1   0  18  908.51   34.81
   1   0  18 1001.11   36.51
   1   0  18  935.53   34.38
   1   0  18  899.66   35.21
   1   0  18  921.87   34.40
   1   0  18  959.80   34.75
   1   0  18  903.13   33.29
   1   0  18  899.64   33.26
   1   0  18  897.54   35.29
   1   0  19    0.06    2.49
   1   0  19    1.00    2.40
   1   0  19    1.81    1.88
   1   0  19   -0.98    2.37
   1   0  19    3.08    2.94
   1   0  19   -1.11    1.72
   1   0  19    5.98    3.30
   1   0  19    2.93    2.30
   1   0  19   -1.07    1.73
   1   0  19    2.28    2.90
   1   0  19   -0.06    2.14
   1   0  19   -0.36    2.13
   1   0  19    1.04    1.74
   1   0  19   -2.37    2.14
   1   0  19   -1.11    2.60
   1   0  19    0.98    1.91
   1   0  20  256.51   16.15
   1   0  20  242.32   15.73
   1   0  20  245.64   14.64
   1   0  20  224.87   14.50
   1   0  20  215.34   15.28
   1   0  20  233.32   16.03
   1   0  20  227.80   15.02
   1   0  20  226.29   14.40
   1   0  20  243.02   15.93
   1   0  20  251.84   14.80
   1   0  20  254.60   16.56
   1   0  20  243.20   14.43
   1   0  20  232.58   15.81
   1   0  20  224.73   15.70
   1   0  21    0.80    2.66
   1   0  21   -3.55    3.15
   1   0  21   -2.41    2.54
   1   0  21    2.66    1.86
   1   0  21    2.67    3.23
   1   0  21   -0.94    2.01
   1   0  21   -6.51    3.11
   1   0  21    0.68    1.84
   1   0  21    0.92    2.06
   1   0  21    0.04    1.80
   1   0  21   -1.94    2.03
   1   0  21   -2.31    2.36
   1   0  21   -0.15    2.09
   1   0  22  692.22   31.05
   1   0  22  655.66   30.77
   1   0  22  713.74   31.06
   1   0  22  715.20   28.79
   1   0  22  710.86   28.57
   1   0  22  681.75   28.90
   1   0  22  751.44   31.75
   1   0  22  721.66   31.47
   1   0  22  690.65   30.60
   1   0  22  680.82   31.46
   1   0  22  686.84   29.42
   1   0  22  754.36   29.35
   1   0  22  725.19   30.78
   1   0  23   -4.45    3.70
   1   0  23   -1.81    2.25
   1   0  23   -1.13    1.97
   1   0  23    6.74    2.84
   1   0  23    1.64    2.30
   1   0  23    3.36    2.64
   1   0  23    3.46    2.55
   1   0  23    2.47    2.31
   1   0  23    0.75    2.36
   1   0  23    0.87    2.26
   1   0  23   -0.10    2.06
   1   0  24   92.10    9.68
   1   0  24   69.68    8.36
   1   0  24   75.68    8.15
   1   0  24   94.09    9.41
   1   0  24   78.90    9.25
   1   0  24   80.45    7.53
   1   0  24   87.82    9.39
   1   0  24   80.56    8.21
   1   0  24   96.17    9.88
   1   0  24   83.35    9.14
   1   0  24   76.17    8.00
   1   0  24   91.42    8.74
   1   0  25   -0.31    2.39
   1   0  25    0.02    1.88
   1   0  25   -1.58    2.21
   1   0  25    3.51    2.57
   1   0  25    0.61    1.82
   1   0  25   -0.61    1.58
   1   0  25    2.07    3.15
   1   0  25   -0.46    2.56
   1   0  25    1.99    2.05
   1   0  25    2.04    2.08
   1   0  26   40.53    5.43
   1   0  26   34.64    4.86
   1   0  26   41.89    6.07
   1   0  26   61.24    7.30
   1   0  26   43.50    5.80
   1   0  26   51.60    6.94
   1   0  26   65.81    7.90
   1   0  26   42.07    6.20
   1   0  26   50.51    6.79
   1   0  27   -4.53    3.00
   1   0  27    2.12    2.32
   1   0  27    2.91    2.21
   1   0  27   -0.53    1.61
   1   0  27    0.01    1.79
   1   0  27    0.71    1.99
   1   0  27    0.27    1.96
   1   0  28   30.66    4.68
   1   0  28   29.79    4.71
   1   0  28   24.56    4.15
   1   0  28   30.02    4.61
   1   0  28   27.46    4.31
   1   0  28   28.45    4.25
   1   0  28   30.26    4.50
   1   0  29    2.61    1.57
   1   0  29    0.67    1.29
   1   0  29    0.08    1.62
   1   0  29   -0.58    1.63
   1   0  29    1.34    1.36
   1   0  29   -1.15    1.71
  -1   1  30   81.54    6.78
  -1   1  30   80.65    6.93
  -1   1  30   76.47    6.56
  -1  -1  30   69.82    6.58
  -1  -1  30   83.61    6.97
  -1  -1  30   67.84    6.24
  -1  -1  30   71.45    6.34
  -1   1  30   84.77    7.21
  -1  -1  30   73.12    5.88
  -1   1  30   59.83    5.14
  -1   1  30   77.45    6.59
  -1   1  29   31.09    4.71
  -1   1  29   29.92    4.70
  -1  -1  29   23.77    4.21
  -1  -1  29   15.79    3.93
  -1   1  29   27.56    4.40
  -1  -1  29   24.09    3.99
  -1  -1  29   31.82    4.88
  -1   1  29   20.13    3.85
  -1   1  29   31.60    4.97
  -1  -1  29   28.88    4.48
  -1   1  29   24.42    3.63
  -1  -1  29   22.34    3.74
  -1   1  29   20.53    3.89
  -1   1  28  311.92   15.94
  -1   1  28  343.69   17.63
  -1   1  28  314.13   16.18
  -1  -1  28  326.52   18.62
  -1  -1  28  355.52   18.44
  -1   1  28  331.50   18.18
  -1  -1  28  357.21   18.04
  -1   1  28  331.17   17.60
  -1  -1  28  337.99   16.66
  -1  -1  28  326.36   17.19
  -1   1  28  326.39   17.89
  -1   1  28  364.49   18.46
  -1   1  28  331.19   17.51
  -1  -1  28  357.15   17.68
  -1   1  27    5.55    2.40
  -1  -1  27   15.90    3.81
  -1  -1  27   17.15    4.34
  -1  -1  27    8.96    3.40
  -1  -1  27    4.58    3.21
  -1   1  27    7.38    3.13
  -1   1  27    8.30    3.31
  -1  -1  27    9.98    3.25
  -1   1  27   17.24    4.40
  -1  -1  27   11.89    3.40
  -1  -1  27    7.87    3.14
  -1  -1  27    5.34    2.39
  -1   1  27    6.40    2.96
  -1   1  27   11.63    3.38
  -1   1  27    7.52    3.08
  -1   1  27    7.20    2.52
  -1   1  27    5.25    2.50
  -1  -1  26  185.97   14.74
  -1   1  26  216.31   14.85
  -1  -1  26  195.50   14.35
  -1  -1  26  206.34   14.15
  -1   1  26  171.99   12.71
  -1  -1  26  189.88   13.79
  -1   1  26  185.24   14.34
  -1  -1  26  206.19   13.66
  -1   1  26  195.98   14.46
  -1  -1  26  174.42   13.73
  -1   1  26  205.14   13.47
  -1  -1  26  187.72   12.11
  -1   1  26  185.84   13.85
  -1   1  26  193.10   14.09
  -1   1  26  211.00   14.93
  -1  -1  26  197.53   14.26
  -1   1  26  215.26   14.76
  -1  -1  26  208.29   14.36
  -1   1  25   94.28    9.97
  -1   1  25   87.96    9.67
  -1   1  25   95.62    9.09
  -1   1  25   97.73   10.17
  -1  -1  25   93.26    9.80
  -1  -1  25   71.90    8.95
  -1  -1  25   78.90    8.76
  -1  -1  25   96.81    8.70
  -1   1  25   90.22    9.67
  -1  -1  25   60.13    8.51
  -1  -1  25   86.26    9.36
  -1   1  25   86.94    9.36
  -1   1  25   92.67   10.06
  -1  -1  25   81.57    9.42
  -1   1  25   66.85    8.14
  -1  -1  25   85.75    9.33
  -1   1  25   98.22   10.26
  -1  -1  25   91.39    9.24
  -1   1  24  374.69   19.58
  -1  -1  24  344.02   20.37
  -1  -1  24  326.66   20.95
  -1  -1  24  319.21   19.38
  -1  -1  24  376.80   21.17
  -1   1  24  366.22   21.15
  -1   1  24  366.88   19.35
  -1   1  24  390.26   21.80
  -1  -1  24  351.33   19.52
  -1   1  24  352.10   19.84
  -1  -1  24  341.55   19.99
  -1  -1  24  333.15   20.09
  -1   1  24  357.04   20.63
  -1   1  24  350.95   20.74
  -1   1  24  338.07   20.01
  -1  -1  24  335.15   20.48
  -1   1  24  361.96   20.55
  -1  -1  24  360.86   18.43
  -1   1  24  358.26   21.04
  -1  -1  23    2.13    2.20
  -1   1  23   -0.95    1.93
  -1  -1  23   -0.24    2.39
  -1   1  23   -3.00    2.75
  -1   1  23   -0.48    2.16
  -1   1  23    2.17    2.54
  -1  -1  23   -0.41    2.08
  -1  -1  23   -1.49    2.11
  -1   1  23   -0.02    2.80
  -1   1  23    2.47    3.01
  -1  -1  23   -0.23    2.59
  -1   1  23    2.59    2.58
  -1   1  23   -1.25    1.86
  -1  -1  23    3.32    3.14
  -1  -1  23   -0.04    2.76
  -1  -1  23    3.59    3.08
  -1  -1  23    2.74    2.71
  -1   1  23    1.04    2.79
  -1   1  23    2.06    2.46
  -1   1  23    1.56    2.58
  -1   1  22  701.28   30.82
  -1   1  22  660.29   28.70
  -1  -1  22  651.31   29.84
  -1   1  22  703.50   30.36
  -1  -1  22  649.71   31.20
  -1   1  22  676.07   28.58
  -1   1  22  690.11   30.70
  -1  -1  22  712.37   30.86
  -1  -1  22  612.77   29.61
  -1   1  22  698.81   29.90
  -1   1  22  686.36   30.36
  -1   1  22  693.30   31.11
  -1   1  22  722.29   27.43
  -1  -1  22  631.63   30.05
  -1   1  22  736.32   32.09
  -1  -1  22  674.41   27.68
  -1   1  22  653.91   29.82
  -1  -1  22  699.38   31.08
  -1  -1  22  672.95   29.63
  -1  -1  21   23.77    5.32
  -1  -1  21   33.00    5.20
  -1  -1  21   15.84    5.00
  -1   1  21   37.79    6.12
  -1  -1  21   32.50    6.08
  -1  -1  21   22.49    5.06
  -1  -1  21   28.48    5.40
  -1   1  21   37.99    5.49
  -1  -1  21   28.55    5.54
  -1   1  21   34.28    5.91
  -1   1  21   29.83    5.78
  -1   1  21   34.50    6.02
  -1   1  21   32.47    5.47
  -1   1  21   36.16    5.65
  -1  -1  21   29.60    5.58
  -1   1  21   42.37    6.54
  -1   1  21   37.83    5.76
  -1   1  21   35.33    6.55
  -1   1  20  279.36   16.09
  -1  -1  20  277.66   17.00
  -1  -1  20  268.35   15.32
  -1  -1  20  275.04   17.41
  -1   1  20  299.35   17.55
  -1   1  20  296.12   17.10
  -1   1  20  279.18   15.17
  -1  -1  20  293.93   17.44
  -1   1  20  296.29   17.44
  -1  -1  20  271.51   17.90
  -1   1  20  266.44   17.72
  -1   1  20  277.45   16.68
  -1  -1  20  270.57   17.25
  -1   1  20  276.01   16.48
  -1   1  20  289.02   17.06
  -1   1  20  286.05   17.80
  -1  -1  20  282.74   17.51
  -1   1  19   92.11    9.39
  -1   1  19  107.15    9.80
  -1   1  19  100.62    9.59
  -1   1  19  105.72    9.49
  -1  -1  19   98.10    9.66
  -1  -1  19   95.23   13.38
  -1   1  19  110.90    9.75
  -1  -1  19  102.20   10.15
  -1   1  19  111.45   10.76
  -1  -1  19  101.17    9.70
  -1  -1  19  108.58    8.89
  -1   1  19   89.07    8.01
  -1  -1  19   86.72    8.94
  -1   1  19  107.13    9.06
  -1  -1  19  104.69   10.10
  -1   1  19  104.03    9.46
  -1  -1  19  103.83    9.64
  -1   1  18  579.25   27.02
  -1   1  18  592.57   25.36
  -1  -1  18  580.41   26.50
  -1  -1  18  595.21   33.85
  -1  -1  18  559.77   25.04
  -1  -1  18  585.06   25.88
  -1   1  18  607.92   25.34
  -1   1  18  598.68   24.40
  -1   1  18  622.94   25.43
  -1  -1  18  563.45   25.53
  -1   1  18  568.17   24.86
  -1  -1  18  568.23   25.80
  -1   1  18  614.20   25.98
  -1   1  18  610.63   23.82
  -1  -1  18  543.99   23.18
  -1  -1  17   38.53    8.05
  -1  -1  17   40.73    5.67
  -1   1  17   46.11    5.31
  -1   1  17   48.18    6.08
  -1  -1  17   39.06    5.00
  -1   1  17   45.18    5.95
  -1  -1  17   37.01    5.68
  -1   1  17   41.97    5.40
  -1   1  17   46.20    6.74
  -1  -1  17   43.58    5.98
  -1   1  17   46.09    5.97
  -1  -1  17   37.28    5.73
  -1   1  17   44.00    5.75
  -1  -1  17   42.36    6.03
  -1   1  17   46.65    5.87
  -1   1  16 1134.27   41.96
  -1  -1  16 1142.35   39.92
  -1   1  16 1174.29   39.79
  -1  -1  16 1158.86   39.80
  -1  -1  16 1091.37   40.17
  -1  -1  16 1147.14   48.48
  -1   1  16 1215.31   39.55
  -1  -1  16 1155.96   40.58
  -1   1  16 1218.00   40.03
  -1   1  16 1250.29   40.05
  -1   1  16 1237.84   39.88
  -1  -1  16 1252.45   41.03
  -1  -1  16 1264.13   41.61
  -1   1  16 1229.09   38.98
  -1  -1  15  414.87   19.41
  -1  -1  15  399.31   24.22
  -1   1  15  437.30   18.84
  -1  -1  14  634.84   31.29
  -1  -1  14  686.00   26.21
  -1  -1  13   34.07    4.66
  -1   1  13   51.85    5.34
  -1   1  13   54.77    7.06
  -1  -1  13   44.03    6.99
  -1   1  12 3042.40   86.67
  -1   1  12 3195.70   82.25
  -1  -1  12 2988.32   82.63
  -1  -1  12 2947.43   89.23
  -1  -1  11  104.62    9.60
  -1  -1  11  112.44    7.44
  -1   1  11  109.65    7.09
  -1  -1  11   88.67    3.42
  -1   1  11  108.82    8.76
  -1   1  10  271.91   11.67
   1  -1 -10  239.14    8.22
  -1  -1  10  256.25   14.89
  -1  -1  10  276.43    9.02
  -1   1  10  257.62   13.31
  -1   1  10  224.95    8.79
  -1  -1  10  225.90    8.91
  -1  -1  10  258.85   11.78
   1   1  -9  191.02    7.59
   1   1  -9  165.46    7.10
   1  -1  -9  176.95    7.02
  -1  -1   9  181.05   11.74
  -1   1   9  157.72    7.51
  -1   1   9  174.28   10.10
  -1   1   9  186.73    8.95
   1  -1  -8  809.09   22.70
  -1   1   8  761.02   23.40
  -1   1   8  827.90   26.31
  -1  -1   8  755.90   28.08
   1   1  -8  779.51   22.68
   1   1  -8  775.66   22.99
  -1  -1   7 1210.80   39.72
   1   1  -7 1292.84   35.41
  -1   1   7 1304.79   37.39
  -1   1   7 1316.69   35.71
   1   1  -7 1272.32   34.83
  -1   1   6  598.08   19.20
  -1   1   6  603.55   18.60
   1   1  -6  579.73   18.00
   1  -1  -6  610.97   18.55
   1   1  -6  572.24   18.48
   1   1  -5  718.60   21.76
  -1   1   5  726.57   21.51
   1   1  -5  717.34   21.16
   1  -1  -5  719.16   21.50
  -1   1   5  707.16   21.22
   1  -1  -4 5621.90  135.20
   1   1  -4 5518.68  134.76
  -1   1   4 5503.13  134.91
  -1   1   4 5290.85  133.48
   1   1  -4 5405.61  135.33
   1   1  -3  194.60    8.01
   1  -1  -3  199.03    8.32
  -1   1   3  202.46    6.51
   1   1  -3  188.52    8.30
  -1   1   3  191.76    8.10
  -1   1   2  717.20   21.00
   1   1  -2  698.27   20.82
   1   1  -2  697.07   21.24
   1  -1  -2  705.94   21.18
  -1   1   1   50.94    3.63
   1   1  -1   48.15    2.97
   1   1  -1   51.69    3.81
   1   1   0 2133.97   54.28
  -1   1   0 2028.33   54.83
   1   1   0 2214.54   55.62
   1  -1   1   67.47    3.34
   1  -1   1   69.98    4.35
   1   1   1   66.72    4.34
   1   1   1   60.75    4.00
  -1   1  -1   58.20    3.92
   1   1   1   68.94    4.20
  -1   1  -2    3.63    1.26
   1   1   2    2.57    0.92
   1   1   2    6.12    1.47
   1  -1   2    2.52    1.11
   1  -1   2    6.46    1.29
  -1   1  -3   71.44    4.51
   1   1   3   79.10    4.56
   1  -1   3   69.81    4.53
   1  -1   3   79.10    4.88
   1   1   3   85.37    4.92
   1  -1   4 4180.69  106.36
  -1   1  -4 4278.00  104.74
   1  -1   4 4280.63  104.86
   1  -1   4 3914.97  106.12
   1   1   4 4246.14  104.93
   1   1   4 4148.60  104.40
  -1   1  -5 1365.16   37.92
   1   1   5 1497.69   38.47
   1  -1   5 1377.46   38.02
   1  -1   5 1400.51   40.62
   1  -1   5 1328.34   39.91
   1   1   5 1431.52   38.04
   1   1   6 1348.91   35.32
   1  -1   6 1216.50   37.61
   1   1   6 1277.55   35.14
   1  -1   6 1302.18   38.94
   1   1   6 1308.56   39.03
  -1   1  -6 1234.39   34.98
   1   1   7    5.28    1.10
   1  -1   7    4.18    1.11
   1  -1   7    5.82    2.15
   1   1   7    7.07    1.69
   1   1   7    4.78    2.12
   1  -1   7    5.97    2.18
  -1   1  -7    5.48    1.44
   1  -1   8 3127.21   79.70
   1   1   8 2950.32   78.50
   1   1   8 2563.93   71.54
   1  -1   8 2691.20   76.00
   1   1   8 2998.22   71.09
   1  -1   8 2848.67   71.24
  -1   1  -8 2671.68   71.36
   1  -1   9  118.65    9.57
  -1  -1  -9  125.14    5.13
   1   1   9  129.62    9.62
  -1  -1  -9  109.79    5.67
  -1   1  -9   96.68    5.23
   1  -1   9   96.83    7.75
   1  -1   9  114.78    5.32
   1   1  10  764.03   28.18
   1  -1  10  819.55   29.70
   1   1  10  806.76   22.72
   1  -1  10  729.82   25.81
   1   1  11  200.07   13.55
   1  -1  11  191.43   10.75
   1   1  11  223.77   10.39
   1  -1  11  178.24   11.66
   1  -1  11  201.44   14.35
   1  -1  12 2036.64   59.08
   1   1  12 1939.99   63.99
   1   1  12 2061.20   57.25
   1  -1  12 2055.10   61.60
   1  -1  13   10.40    2.90
   1   1  13    9.82    3.52
   1  -1  13    8.30    2.41
   1  -1  13   10.97    4.12
   1   1  13    4.11    1.63
   1   1  14    2.46    1.14
   1   1  14    4.78    3.39
   1  -1  14    3.61    1.96
   1  -1  14    1.97    1.34
   1  -1  15   51.70    6.77
   1  -1  15   56.70    6.43
   1  -1  15   45.07    5.66
   1  -1  15   55.56    6.54
   1   1  15   56.56    6.25
   1  -1  15   47.82    6.14
   1   1  15   59.44    5.96
   1   1  15   48.30    5.75
   1  -1  15   60.01    6.67
   1   1  15   63.10    7.23
   1   1  15   57.39    6.22
   1  -1  15   59.30    6.48
   1  -1  15   53.75    6.27
   1  -1  15   53.30    6.36
   1  -1  15   50.93    6.24
   1   1  15   65.58    6.50
   1   1  15   62.61    8.39
   1   1  15   56.58    6.02
   1   1  15   54.33    6.30
   1   1  15   63.56    6.62
   1   1  15   55.95    6.62
   1   1  15   56.21    6.25
   1   1  15   53.70    6.40
   1   1  15   51.80    6.27
   1  -1  15   58.08    6.65
   1   1  15   60.51    6.74
   1   1  15   65.10    6.21
   1  -1  15   58.30    6.59
   1   1  16  868.00   32.94
   1  -1  16  812.26   30.80
   1   1  16  836.98   31.26
   1   1  16  855.47   30.22
   1   1  16  797.33   30.99
   1   1  16  823.09   31.47
   1  -1  16  785.02   31.01
   1  -1  16  852.41   33.05
   1   1  16  825.40   30.85
   1  -1  16  801.51   29.30
   1   1  16  831.13   30.78
   1  -1  16  776.65   31.12
   1   1  16  830.11   30.14
   1   1  16  868.03   30.86
   1  -1  16  840.90   31.47
   1  -1  16  752.83   30.83
   1  -1  16  847.59   31.35
   1   1  16  831.69   32.00
   1   1  16  803.48   30.60
   1  -1  16  735.91   29.67
   1   1  16  855.95   29.88
   1  -1  16  791.70   31.02
   1   1  16  771.70   28.75
   1  -1  16  841.45   31.85
   1  -1  16  836.78   31.31
   1  -1  16  780.28   29.39
   1  -1  16  789.99   30.24
   1   1  16  786.53   31.10
   1   1  16  855.88   30.77
   1   1  16  800.60   29.29
   1  -1  16  825.57   31.14
   1   1  16  794.57   30.86
   1  -1  16  781.66   29.47
   1   1  17    4.96    3.05
   1   1  17   -0.04    1.74
   1   1  17    2.35    2.35
   1  -1  17    0.39    1.68
   1  -1  17    0.80    2.57
   1  -1  17    1.49    1.67
   1  -1  17    0.96    1.67
   1   1  17    3.95    2.09
   1   1  17    2.77    2.35
   1   1  17    6.28    2.22
   1   1  17    4.90    2.88
   1   1  17    4.40    1.82
   1  -1  17    1.44    1.48
   1  -1  17    0.90    1.95
   1   1  17    6.12    2.78
   1  -1  17   -0.62    1.98
   1  -1  17   -1.45    2.24
   1  -1  17    6.16    2.55
   1  -1  17   -0.01    1.96
   1   1  17    0.18    2.04
   1   1  17   11.45    3.47
   1  -1  17    1.16    1.83
   1  -1  17   -0.20    2.52
   1   1  17    4.09    1.81
   1  -1  17    0.80    1.70
   1   1  17    3.73    2.14
   1   1  17    6.09    2.59
   1   1  17    2.71    2.19
   1   1  17    4.11    2.51
   1   1  17    1.23    1.72
   1  -1  17    1.19    1.69
   1   1  18  257.23   15.77
   1   1  18  254.88   14.82
   1  -1  18  267.41   15.52
   1   1  18  253.26   15.33
   1   1  18  242.31   15.20
   1   1  18  260.71   15.71
   1   1  18  232.41   14.93
   1   1  18  246.67   14.95
   1  -1  18  248.28   15.97
   1  -1  18  265.09   14.62
   1  -1  18  227.63   14.50
   1   1  18  255.23   15.50
   1   1  18  232.82   15.19
   1  -1  18  237.04   15.29
   1  -1  18  267.20   15.69
   1   1  18  236.49   15.52
   1   1  18  217.27   14.89
   1  -1  18  239.55   15.27
   1  -1  18  246.17   14.06
   1  -1  18  242.19   14.38
   1  -1  18  252.77   15.61
   1   1  18  253.21   16.27
   1   1  18  241.27   14.05
   1   1  18  245.17   15.18
   1  -1  18  215.65   14.86
   1  -1  18  236.53   15.53
   1  -1  18  250.38   15.66
   1  -1  18  239.58   14.51
   1   1  18  237.18   13.95
   1   1  18  242.04   14.40
   1  -1  18  266.46   15.85
   1   1  18  242.74   14.40
   1  -1  19   69.26    7.86
   1  -1  19   69.66    8.13
   1  -1  19   56.57    7.46
   1   1  19   66.86    7.77
   1   1  19   67.21    7.78
   1  -1  19   60.01    7.74
   1   1  19   61.02    8.02
   1   1  19   74.14    8.53
   1   1  19   77.49    8.80
   1   1  19   53.52    7.10
   1   1  19   65.26    7.67
   1   1  19   55.96    6.57
   1   1  19   55.92    7.14
   1  -1  19   66.05    7.86
   1  -1  19   61.30    7.56
   1   1  19   59.71    6.76
   1   1  19   61.99    7.22
   1  -1  19   65.41    7.63
   1  -1  19   69.57    7.48
   1  -1  19   62.12    7.66
   1   1  19   59.49    6.91
   1  -1  19   60.68    7.84
   1   1  19   60.02    7.45
   1  -1  19   85.87    8.15
   1   1  19   56.59    7.56
   1  -1  19   82.79    8.35
   1   1  19   64.53    7.23
   1  -1  19   69.50    7.79
   1  -1  19   63.69    8.02
   1   1  19   52.11    7.18
   1   1  19   59.94    7.51
   1  -1  20  761.06   30.53
   1   1  20  705.68   29.70
   1   1  20  735.66   29.48
   1   1  20  725.79   31.59
   1   1  20  746.09   32.04
   1  -1  20  771.81   32.46
   1  -1  20  766.69   31.90
   1   1  20  748.43   29.83
   1  -1  20  755.33   32.37
   1   1  20  768.35   31.83
   1  -1  20  748.07   32.53
   1  -1  20  779.10   29.38
   1  -1  20  793.54   31.91
   1   1  20  741.40   31.11
   1   1  20  750.83   31.15
   1  -1  20  760.49   31.85
   1  -1  20  775.44   31.01
   1  -1  20  779.27   31.03
   1  -1  20  702.07   29.26
   1   1  20  734.65   31.87
   1   1  20  752.54   30.18
   1   1  20  752.82   31.76
   1   1  20  677.87   31.24
   1   1  20  765.35   30.63
   1  -1  20  803.51   32.24
   1   1  20  794.76   32.78
   1   1  20  778.26   32.95
   1  -1  20  791.14   31.08
   1  -1  21  193.30   13.69
   1   1  21  235.22   14.36
   1   1  21  217.36   15.22
   1  -1  21  201.45   14.71
   1   1  21  217.28   14.41
   1   1  21  226.45   15.88
   1   1  21  231.73   15.77
   1  -1  21  227.82   14.69
   1   1  21  210.37   15.04
   1  -1  21  195.51   15.07
   1   1  21  229.54   14.81
   1  -1  21  208.54   14.07
   1   1  21  229.08   16.02
   1   1  21  207.64   15.28
   1  -1  21  219.73   15.13
   1  -1  21  213.73   15.02
   1  -1  21  209.64   15.36
   1   1  21  214.57   13.86
   1  -1  21  216.92   14.28
   1   1  21  207.74   13.85
   1  -1  21  198.48   14.26
   1  -1  21  197.59   13.36
   1  -1  21  240.07   16.21
   1   1  21  226.01   15.85
   1  -1  22   81.55    9.40
   1   1  22   73.74    8.09
   1  -1  22   82.13    8.68
   1   1  22   70.38    8.71
   1   1  22   79.05    9.03
   1  -1  22   69.10    7.91
   1   1  22   70.32    7.76
   1  -1  22   63.59    8.60
   1   1  22   76.27    9.39
   1   1  22   83.68    8.16
   1   1  22   87.75    9.55
   1  -1  22   77.95    8.55
   1  -1  22   68.72    8.45
   1  -1  22   80.90    9.00
   1  -1  22   77.74    8.81
   1  -1  22   58.45    7.22
   1   1  22   78.37    9.37
   1   1  22   88.70    9.61
   1   1  22   70.01    8.99
   1   1  22   81.43    8.30
   1   1  22   80.92    8.27
   1  -1  22   75.34    9.05
   1   1  22   73.71    7.97
   1   1  23    6.71    2.69
   1  -1  23   24.40    5.21
   1   1  23   19.52    5.09
   1   1  23   20.19    5.02
   1  -1  23   22.40    5.33
   1   1  23   22.86    4.60
   1   1  23   17.81    4.16
   1  -1  23   15.79    4.97
   1   1  23   22.85    5.37
   1   1  23   15.34    4.33
   1   1  23   14.00    3.29
   1  -1  23   17.86    4.75
   1   1  23   14.88    3.65
   1  -1  23   12.26    3.83
   1   1  23   16.20    4.53
   1  -1  23   16.08    3.60
   1  -1  23   13.73    3.97
   1  -1  23   19.93    4.17
   1   1  23   16.25    4.48
   1  -1  23   20.79    4.45
   1   1  23   18.77    4.17
   1  -1  23   18.78    4.39
   1  -1  24  172.73   13.14
   1   1  24  156.89   12.80
   1   1  24  154.00   11.29
   1   1  24  187.49   13.72
   1   1  24  144.67   10.98
   1   1  24  152.37   12.76
   1   1  24  160.88   12.41
   1   1  24  164.23   13.23
   1  -1  24  139.06   12.32
   1   1  24  146.11   12.48
   1   1  24  158.11   11.47
   1  -1  24  182.21   12.58
   1  -1  24  143.88   11.49
   1  -1  24  166.29   12.78
   1   1  24  135.27   10.87
   1  -1  24  154.25   13.05
   1   1  24  157.85   13.12
   1  -1  24  161.11   13.00
   1   1  24  164.10   13.42
   1  -1  24  163.75   12.93
   1  -1  24  132.48   10.86
   1   1  25   59.26    7.86
   1   1  25   59.91    6.60
   1   1  25   61.48    6.59
   1   1  25   62.56    6.97
   1   1  25   66.13    7.82
   1   1  25   59.48    7.46
   1  -1  25   62.63    7.58
   1  -1  25   47.62    6.15
   1   1  25   67.63    8.14
   1  -1  25   53.53    7.32
   1   1  25   60.39    7.60
   1  -1  25   56.98    7.29
   1  -1  25   57.26    6.76
   1   1  25   64.40    7.84
   1  -1  25   56.49    7.48
   1   1  25   60.87    7.30
   1  -1  25   48.66    6.77
   1  -1  25   65.51    7.16
   1  -1  25   51.43    6.86
   1   1  26  231.40   14.69
   1  -1  26  252.72   15.81
   1  -1  26  253.05   15.30
   1  -1  26  277.31   16.27
   1  -1  26  237.65   14.91
   1   1  26  267.58   14.00
   1  -1  26  244.92   15.64
   1  -1  26  247.19   14.15
   1  -1  26  241.69   14.00
   1   1  26  278.24   16.20
   1  -1  26  256.95   15.42
   1   1  26  273.21   16.00
   1   1  26  256.58   15.54
   1   1  26  263.48   16.09
   1   1  26  236.78   13.92
   1   1  26  247.15   15.97
   1  -1  26  220.96   13.22
   1   1  26  252.02   15.77
   1  -1  27    4.94    2.69
   1   1  27    5.82    2.85
   1   1  27    8.24    3.07
   1  -1  27    5.38    2.05
   1   1  27    0.83    2.28
   1  -1  27    2.68    1.67
   1   1  27    3.62    2.59
   1  -1  27    4.66    1.90
   1   1  27    2.26    2.07
   1  -1  27    3.33    2.84
   1  -1  27    7.27    2.49
   1   1  27    9.10    2.99
   1  -1  27    3.49    2.40
   1  -1  27    4.21    2.09
   1  -1  28   36.50    4.42
   1   1  28   35.76    5.29
   1   1  28   27.36    4.49
   1  -1  28   27.29    4.05
   1  -1  28   24.94    4.15
   1   1  28   24.98    4.07
   1  -1  28   27.89    4.43
   1   1  28   29.10    4.62
   1  -1  28   31.05    4.50
   1   1  28   31.95    4.68
   1   1  28   30.22    4.56
   1  -1  28   33.02    4.94
   1  -1  28   32.71    4.77
   1  -1  29    8.54    2.24
   1  -1  29    9.18    2.30
   1   1  29    5.66    2.26
   1  -1  29   10.54    2.36
   1  -1  29    8.44    1.96
   1   1  29    7.48    2.12
   1   1  29   10.05    2.58
   1   1  29   10.34    2.81
   1   1  29    8.48    2.41
   1  -1  29    8.41    2.37
   1  -1  29   15.18    2.95
   1   1  29    9.36    2.48
  -1  -2  30   31.29    4.13
  -1   2  30   21.75    3.69
  -1   2  30   22.91    3.24
  -1  -2  30   23.63    3.64
  -1   2  30   28.10    4.05
  -1  -2  30   17.96    2.50
  -1   2  30   25.60    3.75
  -1  -2  30   20.34    3.22
  -1  -2  30   32.13    4.45
  -1   2  30   24.10    3.43
  -1   2  30   24.63    3.81
  -1   2  30   29.36    4.11
  -1  -2  30   28.30    3.84
  -1   2  29    0.56    1.47
  -1   2  29    4.71    2.47
  -1  -2  29    2.24    1.11
  -1  -2  29    3.84    1.96
  -1   2  29    3.67    2.30
  -1   2  29    2.84    1.96
  -1   2  29    5.36    2.55
  -1   2  29    4.82    2.28
  -1  -2  29    3.74    1.78
  -1   2  29    0.36    1.44
  -1  -2  29    0.45    1.72
  -1  -2  29    3.02    1.99
  -1  -2  29    2.70    1.81
  -1  -2  28  166.55   10.29
  -1   2  28  168.46   11.43
  -1  -2  28  168.94   11.28
  -1   2  28  170.26   11.26
  -1   2  28  164.84   11.95
  -1   2  28  176.66   11.87
  -1   2  28  168.34   12.00
  -1  -2  28  176.48   11.77
  -1  -2  28  171.10   11.84
  -1   2  28  159.49   11.64
  -1   2  28  165.67   11.93
  -1  -2  28  165.17   12.46
  -1  -2  28  179.51   11.69
  -1  -2  27  113.81    9.74
  -1   2  27  122.31    9.81
  -1  -2  27  108.09    8.78
  -1  -2  27  105.31    9.30
  -1  -2  27  114.23   10.00
  -1  -2  27  113.49    9.90
  -1   2  27  117.15   10.08
  -1   2  27  110.63   10.13
  -1   2  27  108.90    8.95
  -1   2  27  108.43    9.47
  -1   2  27  107.61    9.95
  -1   2  27  110.25   10.07
  -1   2  27  103.90   10.04
  -1  -2  27  102.39   10.38
  -1   2  26  322.22   18.24
  -1  -2  26  339.71   18.73
  -1   2  26  316.99   18.54
  -1   2  26  323.09   17.58
  -1  -2  26  296.35   16.23
  -1  -2  26  310.85   17.53
  -1   2  26  296.02   15.13
  -1  -2  26  313.66   18.29
  -1  -2  26  327.09   18.57
  -1   2  26  312.09   18.32
  -1   2  26  262.29   15.90
  -1  -2  26  316.88   17.66
  -1   2  26  305.20   17.50
  -1   2  26  288.17   17.91
  -1   2  26  331.96   19.27
  -1  -2  26  268.78   18.13
  -1  -2  25   -1.09    2.99
  -1   2  25    2.03    3.15
  -1  -2  25    0.65    2.14
  -1   2  25   -0.03    2.52
  -1  -2  25    0.90    2.00
  -1   2  25    1.34    1.71
  -1  -2  25   -1.94    3.04
  -1   2  25    3.12    2.23
  -1   2  25   -0.21    2.26
  -1   2  25    2.13    2.50
  -1  -2  25    2.82    2.23
  -1  -2  25    3.97    2.56
  -1   2  25   -2.22    2.63
  -1   2  25    2.99    2.62
  -1   2  25    3.98    2.66
  -1  -2  25    0.36    2.72
  -1   2  25   -0.71    2.34
  -1   2  24  262.00   17.28
  -1   2  24  283.99   17.98
  -1   2  24  277.98   17.54
  -1  -2  24  253.93   17.25
  -1  -2  24  244.14   18.03
  -1   2  24  291.08   18.93
  -1  -2  24  269.88   17.03
  -1   2  24  283.96   15.52
  -1  -2  24  266.56   17.26
  -1   2  24  295.42   17.53
  -1  -2  24  299.30   16.94
  -1   2  24  299.91   18.39
  -1   2  24  261.94   16.36
  -1   2  24  281.22   16.89
  -1   2  24  259.97   16.66
  -1   2  24  258.57   17.45
  -1  -2  24  289.76   17.49
  -1  -2  24  261.66   17.38
  -1  -2  24  284.43   18.25
  -1   2  24  276.58   17.59
  -1   2  23    6.98    3.42
  -1   2  23    5.96    3.27
  -1  -2  23    6.83    3.05
  -1  -2  23    9.10    3.39
  -1   2  23    9.67    3.47
  -1  -2  23    9.89    4.07
  -1   2  23    2.13    2.59
  -1   2  23   12.85    3.80
  -1   2  23    6.19    2.88
  -1   2  23   12.50    4.18
  -1  -2  23   11.09    3.50
  -1  -2  23    9.86    3.58
  -1   2  23    6.25    2.67
  -1  -2  23    7.96    3.46
  -1   2  23    9.28    3.77
  -1  -2  23    8.20    3.10
  -1   2  23    7.78    3.52
  -1  -2  23   11.45    3.72
  -1   2  23    4.30    2.51
  -1   2  23    7.35    2.68
  -1   2  22   30.85    5.97
  -1   2  22   50.50    6.76
  -1   2  22   50.50    7.14
  -1   2  22   28.00    5.35
  -1   2  22   25.14    5.06
  -1  -2  22   47.57    7.20
  -1  -2  22   58.85    7.79
  -1   2  22   57.43    7.96
  -1  -2  22   53.78    7.32
  -1   2  22   53.30    7.04
  -1   2  22   36.89    6.86
  -1   2  22   56.24    6.67
  -1  -2  22   36.62    6.10
  -1   2  22   59.05    7.63
  -1   2  22   55.89    7.80
  -1  -2  22   49.38    7.46
  -1  -2  22   57.32    8.32
  -1  -2  22   48.90    7.35
  -1   2  21   31.93    5.24
  -1  -2  21   28.20    5.59
  -1  -2  21   22.90    5.24
  -1   2  21   25.49    4.96
  -1   2  21   29.12    5.84
  -1   2  21   33.44    5.59
  -1  -2  21   34.10    9.09
  -1   2  21   42.49    7.10
  -1  -2  21   34.29    5.58
  -1   2  21   27.38    5.27
  -1   2  21   27.16    5.39
  -1  -2  21   31.13    6.11
  -1  -2  21   27.16    5.61
  -1   2  21   33.44    5.99
  -1  -2  21   25.12    5.31
  -1   2  21   29.86    5.46
  -1  -2  21   37.90    6.45
  -1  -2  20  264.20   17.19
  -1   2  20  285.51   17.74
  -1  -2  20  280.72   15.49
  -1   2  20  295.39   16.76
  -1   2  20  281.61   15.86
  -1  -2  20  267.61   17.19
  -1  -2  20  269.31   18.36
  -1  -2  20  292.88   25.11
  -1  -2  20  262.33   16.95
  -1   2  20  317.41   17.77
  -1  -2  20  280.10   16.56
  -1   2  20  296.15   17.24
  -1   2  20  313.02   19.61
  -1   2  20  287.41   16.96
  -1   2  20  310.34   17.32
  -1  -2  20  281.50   17.98
  -1   2  20  296.73   17.60
  -1   2  19   16.11    4.08
  -1  -2  19   11.25    2.88
  -1  -2  19   12.46    5.81
  -1   2  19   21.09    5.05
  -1  -2  19   19.32    4.29
  -1  -2  19   18.63    4.88
  -1  -2  19   17.75    4.56
  -1   2  19   17.23    4.00
  -1   2  19   12.93    3.61
  -1   2  19   16.99    4.10
  -1  -2  19   21.90    4.82
  -1  -2  19   15.16    3.69
  -1  -2  19   20.63    4.64
  -1   2  19   18.16    4.05
  -1   2  19   14.45    3.54
  -1   2  19   14.17    3.64
  -1   2  19   14.80    3.80
  -1   2  19   19.90    4.40
  -1  -2  18  836.94   43.28
  -1   2  18  932.30   33.77
  -1  -2  18  801.56   31.49
  -1  -2  18  866.87   34.12
  -1   2  18  910.80   33.04
  -1   2  18  924.97   33.44
  -1  -2  18  912.16   34.57
  -1   2  18  872.39   33.98
  -1   2  18  903.19   32.34
  -1   2  18  913.43   33.21
  -1  -2  18  876.82   34.83
  -1   2  18  907.46   36.54
  -1  -2  18  852.56   35.48
  -1  -2  18  903.97   34.50
  -1  -2  18  892.39   33.45
  -1  -2  18  853.61   31.79
  -1   2  18  866.85   33.35
  -1   2  18  903.78   33.49
  -1  -2  17  223.36   14.37
  -1   2  17  219.11   13.62
  -1   2  17  239.73   14.04
  -1  -2  17  208.14   12.83
  -1  -2  17  226.60   14.40
  -1  -2  17  223.11   13.80
  -1   2  17  236.91   13.73
  -1   2  17  217.45   13.19
  -1  -2  17  234.06   20.02
  -1  -2  17  227.72   15.32
  -1  -2  17  239.45   14.75
  -1   2  17  253.24   14.36
  -1   2  17  235.12   14.41
  -1   2  17  228.11   13.22
  -1   2  17  240.08   13.74
  -1   2  17  251.50   16.27
  -1  -2  17  227.87   14.71
  -1  -2  17  212.75   13.15
  -1   2  17  237.54   13.78
  -1   2  17  195.32   12.89
  -1   2  16   13.35    3.07
  -1  -2  16   14.86    3.61
  -1  -2  16   12.43    3.26
  -1   2  16   17.66    3.40
  -1   2  16   20.45    3.87
  -1  -2  16   14.26    4.59
  -1   2  16   22.32    3.92
  -1   2  16   19.26    4.35
  -1  -2  16   12.43    3.47
  -1   2  16   22.70    3.91
  -1   2  16   18.90    3.42
  -1  -2  16   15.70    3.56
  -1  -2  16   18.22    3.88
  -1   2  16   15.10    2.96
  -1   2  16   30.69    5.39
  -1  -2  16   14.47    3.74
  -1   2  16   21.95    4.15
  -1  -2  16   11.48    2.92
  -1   2  15  731.68   26.71
  -1  -2  15  696.68   27.95
  -1   2  15  712.15   26.23
  -1   2  15  716.01   26.08
  -1  -2  15  670.34   26.86
  -1   2  15  655.94   28.61
  -1   2  15  707.10   25.99
  -1  -2  15  607.01   32.82
  -1  -2  15  707.15   27.68
  -1   2  15  660.09   25.86
  -1  -2  15  615.14   26.39
  -1  -2  15  690.42   26.98
  -1  -2  14 2005.47   60.72
  -1   2  14 2106.58   58.98
  -1   2  13    2.37    1.62
  -1  -2  13    2.03    2.00
  -1  -2  13    2.67    2.61
  -1  -2  12   72.53    9.01
  -1  -2  12   91.13    7.51
  -1   2  12   98.46    7.14
  -1  -2  11  215.83   15.35
   1  -2 -11  265.82    9.99
  -1   2  11  259.69   12.09
   1   2 -11  243.89   10.46
  -1  -2  11  232.42   10.47
  -1  -2  11  233.91   12.45
   1   2 -10 1809.27   49.39
  -1   2  10 1731.20   49.30
  -1  -2  10 1696.28   49.20
  -1  -2  10 1629.10   56.22
  -1  -2  10 1803.39   51.35
  -1   2   9  187.10    9.14
  -1  -2   9  159.26    9.08
  -1  -2   9  159.90    8.72
  -1  -2   9  159.35   11.67
  -1   2   9  162.42    9.04
   1  -2  -9  177.95    8.69
   1   2  -9  172.21    9.01
  -1  -2   8    7.29    1.72
   1  -2  -8    2.92    1.22
   1   2  -8    5.11    1.81
   1   2  -7   30.79    3.80
   1  -2  -7   26.65    3.20
  -1   2   7   32.02    3.97
   1   2  -7   26.12    3.15
   1   2  -6 1300.31   38.58
  -1   2   6 1345.46   38.83
   1   2  -6 1260.10   37.16
   1  -2  -6 1315.90   37.57
   1   2  -5  107.99    6.56
  -1   2   5  102.48    6.84
   1   2  -5  116.86    7.31
   1  -2  -5   98.24    6.32
   1  -2  -4   61.66    4.92
   1   2  -4   54.70    5.10
  -1   2   4   67.76    5.28
   1   2  -4   57.13    4.65
   1   2  -3   18.18    2.74
   1  -2  -3   18.66    2.85
   1   2  -3   19.86    1.46
  -1   2   3   16.84    3.01
   1   2  -3   17.55    2.94
   1   2  -2 2212.77   61.15
   1   2  -2 2218.88   60.19
   1   2  -2 2265.67   56.75
  -1   2   2 2350.13   61.16
   1  -2  -2 2264.58   60.94
  -1   2   1  192.55    9.25
   1   2  -1  165.74    8.99
   1   2  -1  184.74    7.19
  -1   2   0 4144.74  106.17
   1   2   0 4172.03  106.69
   1   2   0 4167.00  103.86
   1   2   1 1605.37   43.76
  -1   2  -1 1578.50   45.12
   1  -2   1 1649.09   42.62
   1   2   1 1637.89   45.55
   1  -2   2 4583.39  116.97
   1   2   2 4922.21  118.38
   1  -2   2 4495.18  119.21
   1   2   2 4878.73  119.32
  -1   2  -2 4455.00  118.68
   1   2   2 4829.92  118.84
   1   2   3  528.70   18.46
  -1   2  -3  506.47   18.37
   1  -2   3  531.75   17.99
   1  -2   3  510.10   18.68
   1   2   3  557.57   18.59
   1  -2   4   10.48    2.24
   1   2   4    8.36    1.87
   1  -2   4   11.39    2.47
  -1   2  -4    8.67    2.20
   1   2   4   11.06    2.21
  -1   2  -5  457.23   17.44
   1   2   5  468.68   17.44
   1  -2   5  476.63   17.53
   1   2   5  496.17   17.20
   1  -2   5  495.84   18.65
   1   2   6  894.71   27.13
   1  -2   6  904.14   27.76
   1  -2   6  880.22   27.87
   1  -2   6  882.20   29.80
   1   2   6  844.20   27.76
  -1   2  -6  840.16   27.55
   1   2   6  892.46   29.73
   1   2   7 1652.85   49.02
   1  -2   7 1745.57   49.47
   1   2   7 1810.60   52.33
   1  -2   7 1825.28   52.84
   1   2   7 1848.30   48.34
  -1  -2  -7 1616.45   49.73
  -1   2  -7 1605.86   48.34
   1  -2   7 1831.63   48.81
   1  -2   8   11.74    2.22
   1  -2   8    8.94    2.14
  -1  -2  -8   12.06    2.56
   1   2   8   13.02    2.23
  -1   2  -8    5.22    1.73
   1   2   8   17.38    3.60
   1  -2   8   12.44    3.33
  -1  -2  -9  200.60   10.61
   1   2   9  235.72    9.95
   1  -2   9  217.23   11.48
   1  -2   9  238.83   14.54
   1   2   9  202.62   13.11
  -1   2  -9  201.51   10.07
   1  -2   9  213.08    9.91
   1  -2  10 1333.11   43.03
   1  -2  10 1378.54   48.39
   1   2  10 1473.39   39.34
   1   2  10 1474.89   40.44
  -1  -2 -10 1364.13   40.13
   1   2  10 1469.79   48.05
   1  -2  11   13.05    2.04
   1  -2  11   17.67    4.68
   1   2  11   15.34    2.48
   1   2  11   21.69    4.66
   1  -2  11   19.08    3.55
   1  -2  12   96.66   10.54
   1  -2  12  101.68    8.06
   1   2  12  105.75    6.97
   1   2  12   97.74   10.12
   1  -2  13  144.30   10.03
   1   2  13  139.41   12.61
   1  -2  13  127.84    9.79
   1   2  13  130.95    8.30
   1  -2  13  122.93   12.54
   1   2  14  317.25   16.01
   1   2  14  356.62   16.93
   1  -2  14  324.56   16.27
   1  -2  14  299.13   16.19
   1   2  14  348.50   18.14
   1  -2  14  324.27   22.17
   1   2  14  333.60   16.10
   1   2  14  318.33   15.90
   1  -2  14  325.49   16.32
   1   2  14  368.87   16.68
   1  -2  14  321.03   16.56
   1   2  14  350.93   17.54
   1  -2  14  281.57   16.30
   1   2  14  328.65   14.84
   1   2  14  344.17   18.07
   1   2  14  273.54   19.58
   1  -2  14  302.42   16.41
   1   2  14  328.32   15.96
   1   2  14  353.88   16.38
   1   2  14  325.64   15.92
   1  -2  15    2.48    1.89
   1  -2  15    4.20    1.76
   1   2  15    6.75    2.41
   1  -2  15    0.87    1.57
   1   2  15    7.85    2.52
   1   2  15   11.96    3.45
   1  -2  15    7.99    2.58
   1  -2  15    8.41    3.06
   1   2  15    7.82    2.74
   1   2  15    8.03    2.55
   1  -2  15    6.23    3.67
   1   2  15    9.09    2.75
   1  -2  15    6.27    2.84
   1  -2  15    8.75    3.13
   1  -2  15    3.99    2.15
   1  -2  15    1.73    1.63
   1   2  15    3.91    2.21
   1   2  15    3.20    1.60
   1   2  15    6.42    2.49
   1   2  15    4.42    1.96
   1   2  15    4.19    1.99
   1   2  15    5.30    2.12
   1   2  15    5.66    2.18
   1  -2  15    7.65    3.03
   1   2  15    4.58    2.09
   1   2  15    7.47    2.08
   1  -2  15    2.89    1.47
   1   2  15    6.51    2.36
   1   2  15    4.36    1.94
   1  -2  16   98.71    8.83
   1   2  16   99.01    9.58
   1  -2  16  104.86    9.24
   1   2  16  105.21    8.97
   1   2  16  103.35    8.65
   1   2  16   93.36    8.57
   1   2  16  102.98    8.86
   1   2  16   94.52    8.52
   1   2  16  107.96    8.92
   1  -2  16   85.57    8.33
   1   2  16  107.37    8.46
   1  -2  16   98.78    8.60
   1  -2  16   91.64    8.94
   1   2  16   97.57    8.16
   1   2  16  105.05    9.83
   1  -2  16  100.16    8.66
   1   2  16   96.96    7.82
   1   2  16  101.80    8.71
   1  -2  16   98.77    8.76
   1  -2  16  104.45    9.35
   1   2  16   86.07    8.31
   1  -2  16   99.39    9.15
   1   2  16   97.41    9.09
   1   2  16   81.23    8.53
   1  -2  16  109.96    8.94
   1   2  16  106.19    9.25
   1  -2  16   91.69    9.14
   1   2  16   91.56    7.83
   1  -2  17   37.97    5.98
   1  -2  17   33.90    5.48
   1   2  17   39.24    5.89
   1   2  17   44.55    5.49
   1   2  17   38.88    5.47
   1  -2  17   32.15    5.49
   1   2  17   42.01    5.61
   1  -2  17   36.79    5.51
   1   2  17   41.70    5.75
   1  -2  17   32.07    5.45
   1   2  17   46.12    6.68
   1  -2  17   41.07    6.02
   1  -2  17   31.47    4.90
   1   2  17   36.81    5.18
   1   2  17   34.25    5.52
   1  -2  17   42.34    5.93
   1  -2  17   36.79    5.87
   1   2  17   36.10    5.42
   1   2  17   41.81    5.62
   1   2  17   39.15    5.19
   1  -2  17   45.02    6.22
   1   2  17   39.67    5.99
   1   2  17   35.44    5.46
   1   2  17   33.08    5.15
   1   2  17   40.41    5.30
   1   2  17   34.71    5.52
   1   2  17   39.44    6.44
   1  -2  17   32.08    5.93
   1   2  18  695.96   29.23
   1   2  18  704.23   29.45
   1   2  18  782.51   30.35
   1   2  18  732.19   29.37
   1   2  18  721.55   30.11
   1   2  18  701.27   29.83
   1   2  18  737.33   28.66
   1   2  18  743.98   32.16
   1   2  18  746.77   30.22
   1   2  18  747.97   28.69
   1   2  18  822.88   32.62
   1  -2  18  713.67   31.59
   1  -2  18  698.48   28.62
   1  -2  18  749.80   30.59
   1  -2  18  765.50   31.08
   1   2  18  761.31   28.90
   1   2  18  783.27   30.63
   1  -2  18  704.29   29.53
   1   2  18  753.79   30.95
   1  -2  18  765.15   29.18
   1  -2  18  758.34   30.13
   1  -2  18  696.76   29.25
   1  -2  18  712.22   30.57
   1  -2  18  733.05   30.95
   1   2  18  727.69   30.74
   1   2  18  685.60   30.15
   1   2  18  797.85   28.98
   1  -2  18  759.87   30.20
   1   2  19  174.51   13.62
   1  -2  19  170.25   13.34
   1   2  19  194.27   13.82
   1   2  19  199.56   13.92
   1   2  19  183.58   12.23
   1   2  19  173.74   12.98
   1   2  19  171.87   13.30
   1  -2  19  173.44   12.11
   1  -2  19  156.62   13.49
   1   2  19  180.00   13.65
   1   2  19  224.45   15.81
   1  -2  19  189.59   13.29
   1   2  19  189.48   13.46
   1   2  19  191.66   13.63
   1   2  19  187.33   12.59
   1   2  19  209.91   13.12
   1  -2  19  179.16   13.60
   1  -2  19  169.46   13.18
   1   2  19  181.85   13.46
   1   2  19  190.33   13.66
   1  -2  19  181.33   13.40
   1  -2  19  189.03   13.20
   1   2  19  209.58   13.12
   1   2  19  182.91   13.61
   1  -2  19  160.54   12.38
   1   2  19  201.95   13.44
   1  -2  19  170.54   12.67
   1  -2  20  275.42   18.99
   1   2  20  326.25   18.82
   1   2  20  342.37   19.19
   1   2  20  330.49   20.03
   1  -2  20  336.50   19.59
   1  -2  20  322.73   18.14
   1  -2  20  320.56   18.30
   1   2  20  303.69   18.34
   1   2  20  329.68   18.91
   1   2  20  298.04   18.41
   1  -2  20  327.10   18.81
   1  -2  20  332.41   18.50
   1   2  20  323.52   18.11
   1   2  20  320.89   19.28
   1   2  20  325.18   17.44
   1  -2  20  341.91   17.67
   1   2  20  339.45   19.18
   1  -2  20  334.90   19.34
   1   2  20  326.21   19.09
   1   2  20  365.96   20.26
   1  -2  20  340.44   19.55
   1   2  20  319.60   17.34
   1  -2  20  299.48   18.33
   1   2  20  318.88   17.19
   1   2  20  310.88   17.10
   1   2  20  298.82   18.43
   1   2  20  311.41   18.38
   1   2  21   29.13    5.16
   1   2  21   36.69    5.74
   1   2  21   30.69    5.72
   1   2  21   26.40    5.68
   1  -2  21   16.83    4.71
   1  -2  21   26.67    5.49
   1   2  21   13.17    4.71
   1  -2  21   11.77    3.93
   1   2  21   14.59    4.56
   1   2  21   40.80    6.65
   1   2  21   25.83    4.99
   1  -2  21   32.93    5.71
   1  -2  21   20.02    4.57
   1  -2  21   33.14    5.81
   1  -2  21   39.88    6.71
   1   2  21   29.59    6.22
   1   2  21   10.31    3.84
   1   2  21   32.26    5.28
   1   2  21   34.52    6.06
   1   2  21   19.75    4.75
   1  -2  21   25.20    4.85
   1   2  21   29.09    4.91
   1  -2  21   37.35    5.49
   1  -2  21   22.34    4.88
   1  -2  22  953.95   38.23
   1   2  22  973.58   39.08
   1  -2  22 1026.88   38.46
   1  -2  22 1069.06   40.46
   1   2  22  965.11   39.51
   1  -2  22  977.01   40.49
   1  -2  22 1100.58   40.53
   1   2  22 1021.09   39.52
   1   2  22 1023.79   37.45
   1   2  22 1016.83   39.49
   1   2  22 1010.33   37.78
   1  -2  22  988.50   38.48
   1   2  22 1020.64   37.11
   1   2  22 1094.68   41.49
   1   2  22  981.00   39.15
   1   2  22 1009.22   37.19
   1  -2  22 1060.60   38.79
   1  -2  22  947.77   37.60
   1   2  22  982.06   36.31
   1  -2  22 1069.09   37.12
   1   2  22 1081.81   39.97
   1   2  22  965.40   38.75
   1   2  23  396.69   21.75
   1   2  23  432.26   22.67
   1   2  23  428.28   20.67
   1  -2  23  391.32   22.61
   1   2  23  394.09   22.28
   1  -2  23  423.98   20.28
   1  -2  23  424.57   22.55
   1   2  23  404.92   20.46
   1   2  23  441.81   22.93
   1  -2  23  389.76   20.87
   1  -2  23  412.54   22.32
   1   2  23  452.76   23.82
   1   2  23  430.66   22.58
   1   2  23  438.67   21.18
   1   2  23  444.24   21.49
   1  -2  23  385.34   21.03
   1   2  23  410.02   22.49
   1   2  23  414.30   19.97
   1  -2  23  375.20   20.17
   1  -2  23  377.92   20.75
   1  -2  23  431.02   21.62
   1   2  24  331.89   17.63
   1   2  24  319.97   18.83
   1   2  24  351.33   20.04
   1   2  24  353.35   20.14
   1  -2  24  311.72   19.39
   1  -2  24  339.26   17.15
   1  -2  24  339.24   19.29
   1   2  24  313.90   17.46
   1  -2  24  309.01   17.99
   1  -2  24  327.94   18.06
   1  -2  24  282.28   16.49
   1  -2  24  310.61   17.94
   1   2  24  334.16   19.34
   1  -2  24  301.90   15.84
   1   2  24  358.03   18.47
   1  -2  24  331.19   19.21
   1   2  24  346.08   17.65
   1   2  24  331.84   19.36
   1   2  24  312.48   18.56
   1  -2  24  325.75   18.13
   1   2  24  291.28   15.91
   1   2  24  320.77   19.40
   1   2  25   22.66    5.16
   1   2  25   15.05    4.23
   1   2  25   18.70    3.96
   1  -2  25   22.68    4.81
   1  -2  25   15.17    3.57
   1   2  25   17.62    3.60
   1  -2  25   18.04    4.11
   1  -2  25   17.73    3.47
   1  -2  25   12.34    3.71
   1  -2  25   17.34    4.42
   1   2  25   19.20    4.62
   1   2  25   12.67    3.89
   1  -2  25   17.00    3.95
   1   2  25   18.86    4.39
   1   2  25   16.33    3.78
   1  -2  25   18.13    4.33
   1   2  25   20.81    4.92
   1   2  25   17.92    4.04
   1  -2  26  255.47   15.00
   1   2  26  284.23   16.02
   1  -2  26  303.36   16.88
   1  -2  26  267.80   14.35
   1  -2  26  276.21   15.12
   1  -2  26  256.27   14.83
   1   2  26  245.65   14.13
   1   2  26  255.97   14.26
   1   2  26  261.57   16.31
   1   2  26  244.80   13.55
   1  -2  26  256.48   16.01
   1  -2  26  269.64   15.83
   1  -2  26  262.54   13.79
   1   2  26  261.85   15.64
   1   2  26  298.97   16.96
   1   2  26  267.04   16.17
   1   2  26  260.77   16.12
   1  -2  26  257.33   14.85
   1  -2  27   23.77    3.80
   1   2  27   21.55    4.51
   1  -2  27   28.94    4.82
   1   2  27   21.84    4.37
   1  -2  27   19.62    3.91
   1   2  27   22.01    4.37
   1   2  27   25.77    4.62
   1  -2  27   19.76    3.53
   1  -2  27   21.41    4.00
   1  -2  27   22.69    3.83
   1  -2  27   14.35    3.43
   1   2  27   24.37    4.36
   1  -2  27   19.68    3.84
   1   2  27   25.92    4.47
   1   2  27   26.32    3.85
   1   2  28  108.18    8.70
   1  -2  28   88.66    7.90
   1   2  28   97.63    8.29
   1   2  28  116.00    9.11
   1   2  28  107.62    8.40
   1  -2  28   98.93    7.39
   1  -2  28  117.47    8.84
   1  -2  28  105.83    8.40
   1  -2  28  104.05    8.03
   1  -2  28   95.48    7.50
   1   2  28  112.48    8.34
   1   2  28   98.92    8.53
   1  -2  28   94.74    6.50
   1   2  28  102.63    7.12
   1  -2  29   11.54    2.69
   1   2  29    9.96    2.78
   1  -2  29    6.50    2.27
   1   2  29    5.79    1.93
   1   2  29    7.46    2.25
   1   2  29   10.94    2.75
   1  -2  29    7.01    2.10
   1   2  29    6.94    1.84
   1  -2  29   10.21    2.32
   1   2  29    5.19    2.35
  -1  -3  30  202.13   10.37
  -1   3  30  185.80    9.71
  -1  -3  30  174.95    9.05
  -1   3  30  170.00    9.14
  -1   3  30  164.42    9.82
  -1   3  30  198.76   10.89
  -1  -3  30  182.20    9.85
  -1  -3  30  178.93    9.53
  -1  -3  30  171.33    9.26
  -1   3  30  166.95    9.60
  -1   3  30  189.18   10.33
  -1  -3  29   66.94    6.13
  -1  -3  29   71.51    6.56
  -1  -3  29   68.16    6.88
  -1   3  29   67.89    6.54
  -1  -3  29   65.85    6.01
  -1   3  29   76.87    7.24
  -1   3  29   68.39    6.71
  -1   3  29   75.87    6.49
  -1  -3  29   75.64    6.68
  -1   3  29   67.65    6.28
  -1   3  29   68.94    6.61
  -1   3  28   64.81    6.99
  -1   3  28   59.56    6.85
  -1   3  28   57.30    6.24
  -1  -3  28   62.30    7.16
  -1  -3  28   64.90    6.74
  -1  -3  28   69.02    6.95
  -1   3  28   70.98    7.47
  -1   3  28   68.10    6.30
  -1  -3  28   64.15    6.42
  -1   3  28   63.83    6.75
  -1  -3  28   65.08    6.61
  -1   3  28   59.11    6.48
  -1   3  27   12.72    3.87
  -1  -3  27    7.62    3.37
  -1   3  27    6.76    3.06
  -1  -3  27   13.74    3.52
  -1  -3  27   13.25    2.77
  -1   3  27    9.07    3.37
  -1   3  27    8.85    3.39
  -1  -3  27   14.54    3.78
  -1  -3  27   11.92    3.39
  -1   3  27   13.45    3.61
  -1   3  27    5.15    2.16
  -1   3  27    8.00    2.29
  -1   3  27    6.42    2.78
  -1  -3  27   10.51    3.17
  -1  -3  26  131.27    9.24
  -1   3  26  144.33   11.41
  -1   3  26  125.51   10.62
  -1  -3  26  117.46    9.86
  -1   3  26  114.75    9.07
  -1  -3  26  122.40   10.50
  -1  -3  26  116.10    9.91
  -1   3  26  130.13   11.71
  -1   3  26  120.92    9.63
  -1   3  26  118.17   10.52
  -1   3  26  134.46   11.22
  -1   3  26  125.26   10.45
  -1  -3  26  128.80   10.77
  -1   3  26   97.32    8.60
  -1  -3  26  117.65   11.10
  -1   3  26  118.54   10.20
  -1   3  25  126.25   11.84
  -1  -3  25  116.93   10.96
  -1   3  25  132.41   10.10
  -1  -3  25  128.63   11.15
  -1   3  25  113.38    9.79
  -1  -3  25  116.93   10.28
  -1  -3  25  120.04   10.85
  -1   3  25  128.99   11.10
  -1   3  25  130.40   10.88
  -1   3  25  128.40   11.39
  -1   3  25  116.56   10.63
  -1   3  25  129.51   11.20
  -1   3  25  123.09   10.97
  -1   3  25  123.67   10.11
  -1  -3  25  107.88   11.16
  -1   3  25  128.70   11.10
  -1  -3  25  116.34    9.16
  -1  -3  25  109.24   10.10
  -1   3  24  166.18   14.05
  -1   3  24  146.84   12.00
  -1   3  24  117.23   11.13
  -1  -3  24  141.10   12.97
  -1   3  24  124.19   11.26
  -1   3  24  153.72   12.05
  -1   3  24  145.24   11.10
  -1  -3  24  139.75   11.59
  -1  -3  24  157.32   12.53
  -1  -3  24  157.53   11.20
  -1  -3  24  151.97   12.02
  -1   3  24  131.11   11.76
  -1   3  24  145.49   12.33
  -1  -3  24  151.14   12.43
  -1   3  24  165.39   13.00
  -1   3  24  136.49   11.05
  -1   3  24  140.62   11.02
  -1  -3  24  155.15   13.14
  -1  -3  23    2.51    2.95
  -1  -3  23    1.67    2.33
  -1  -3  23   -2.68    2.30
  -1   3  23   -2.18    2.56
  -1   3  23   -2.76    2.80
  -1  -3  23    1.81    2.13
  -1  -3  23   -1.17    2.20
  -1   3  23   -1.84    2.46
  -1   3  23    0.42    1.94
  -1   3  23    0.02    2.23
  -1   3  23    3.14    2.63
  -1   3  23    0.44    2.50
  -1   3  23   -0.54    1.95
  -1  -3  23   -1.16    2.61
  -1  -3  23   -2.32    2.68
  -1   3  23    0.29    1.88
  -1   3  23   -1.01    2.22
  -1   3  22   63.82    8.22
  -1  -3  22   65.13    6.83
  -1   3  22   65.21    8.29
  -1  -3  22   59.13    7.78
  -1  -3  22   55.89    7.56
  -1   3  22   62.92    8.07
  -1  -3  22   67.52    8.03
  -1  -3  22   68.54   12.27
  -1   3  22   66.86    9.08
  -1  -3  22   67.07    8.16
  -1  -3  22   69.37    7.14
  -1  -3  22   74.91    7.82
  -1   3  22   64.42    7.38
  -1   3  22   62.91    7.76
  -1   3  22   63.35    7.47
  -1  -3  22   66.38    8.69
  -1  -3  22   74.46    9.60
  -1   3  22   68.77    8.29
  -1   3  22   60.90    7.78
  -1   3  22   60.54    7.22
  -1  -3  21    6.88    2.56
  -1   3  21    7.99    3.32
  -1   3  21    3.08    2.84
  -1  -3  21    1.10    2.14
  -1  -3  21    6.51    3.19
  -1   3  21    3.44    3.26
  -1  -3  21    2.38    4.10
  -1   3  21    4.74    2.54
  -1  -3  21    8.02    2.61
  -1   3  21    6.92    3.30
  -1   3  21    9.24    3.20
  -1   3  21    1.16    2.46
  -1  -3  21    1.78    2.44
  -1   3  21    8.97    3.85
  -1  -3  21    5.81    2.49
  -1   3  21    3.56    2.82
  -1  -3  21    5.67    3.38
  -1  -3  21    0.97    2.64
  -1   3  20  807.26   30.06
  -1   3  20  714.10   29.87
  -1  -3  20  693.39   32.84
  -1  -3  20  700.95   30.82
  -1   3  20  751.61   30.99
  -1   3  20  679.18   30.04
  -1   3  20  782.90   30.23
  -1   3  20  709.88   33.10
  -1   3  20  724.59   31.55
  -1  -3  20  713.43   41.10
  -1  -3  20  715.99   28.51
  -1  -3  20  691.76   31.11
  -1  -3  20  741.05   29.29
  -1   3  20  764.69   30.82
  -1  -3  20  704.68   28.66
  -1  -3  20  688.11   31.78
  -1   3  20  731.44   30.62
  -1  -3  20  757.90   31.25
  -1   3  20  719.74   29.93
  -1   3  19    2.63    2.20
  -1  -3  19    0.86    2.46
  -1   3  19   -1.73    2.10
  -1  -3  19   -0.18    2.20
  -1   3  19    0.54    1.52
  -1  -3  19   -1.19    2.25
  -1   3  19   -2.95    1.99
  -1  -3  19    1.14    2.00
  -1  -3  19   -2.02    1.57
  -1   3  19    2.61    2.28
  -1   3  19   -0.42    1.97
  -1   3  19    4.95    2.94
  -1  -3  19   -2.19    2.27
  -1   3  19    0.48    2.27
  -1   3  19    0.58    1.97
  -1  -3  19    7.01    5.47
  -1  -3  19    0.01    1.49
  -1   3  19   -0.72    2.05
  -1   3  19   -1.09    2.21
  -1   3  19    0.77    2.32
  -1  -3  19    1.47    2.96
  -1  -3  18   33.99    5.80
  -1  -3  18   31.13    6.10
  -1   3  18   37.08    5.61
  -1   3  18   45.03    5.32
  -1   3  18   38.14    5.61
  -1  -3  18   21.91    4.36
  -1   3  18   42.81    5.98
  -1  -3  18   26.98    5.17
  -1   3  18   38.60    6.76
  -1   3  18   36.90    5.19
  -1   3  18   52.74    6.11
  -1  -3  18   36.02    5.34
  -1  -3  18   31.09    4.91
  -1  -3  18   28.05    5.37
  -1  -3  18   31.71    5.72
  -1   3  18   33.62    5.31
  -1   3  18   31.22    5.17
  -1   3  18   29.51    4.75
  -1   3  18   23.97    4.09
  -1  -3  18   21.74    6.35
  -1   3  18   37.99    5.81
  -1   3  17   70.71    7.19
  -1  -3  17   76.58    8.13
  -1   3  17   76.34    7.87
  -1  -3  17   68.83    8.04
  -1  -3  17   62.47    7.74
  -1   3  17   89.14    8.26
  -1  -3  17   73.01   11.00
  -1  -3  17   55.35    7.73
  -1   3  17   76.86    7.76
  -1   3  17   79.79    7.58
  -1   3  17   80.15    7.12
  -1   3  17   73.89    7.09
  -1   3  17   82.52    7.84
  -1   3  17   66.43    8.34
  -1  -3  17   64.85    7.04
  -1  -3  17   64.76    7.07
  -1  -3  17   68.34    7.36
  -1   3  17   84.97    8.20
  -1   3  17   79.13    7.78
  -1  -3  17   56.80    7.13
  -1   3  17   75.24    7.77
  -1   3  16  647.38   25.38
  -1  -3  16  653.69   25.52
  -1   3  16  690.68   26.59
  -1   3  16  640.86   24.39
  -1   3  16  628.19   25.42
  -1  -3  16  578.98   33.19
  -1   3  16  689.96   26.14
  -1  -3  16  653.65   27.14
  -1   3  16  615.01   25.25
  -1  -3  16  672.28   27.09
  -1   3  16  612.65   25.37
  -1   3  16  655.62   25.83
  -1   3  16  593.78   24.61
  -1   3  16  588.60   27.56
  -1   3  16  642.97   24.33
  -1  -3  16  590.72   25.34
  -1   3  16  653.84   25.84
  -1  -3  16  601.76   27.68
  -1  -3  16  592.08   25.17
  -1  -3  16  597.21   25.90
  -1  -3  16  619.85   27.36
  -1   3  15  167.89   10.82
  -1   3  15  167.11   12.69
  -1  -3  15  140.25   11.61
  -1  -3  15  148.08   11.33
  -1  -3  15  144.02   14.75
  -1  -3  15  155.05   10.95
  -1  -3  15  171.02   11.77
  -1   3  15  162.68   10.81
  -1   3  15  176.23   11.12
  -1   3  15  175.72   11.21
  -1   3  15  151.36   10.49
  -1  -3  15  151.51   11.12
  -1   3  15  166.82   10.96
  -1   3  15  174.29   11.12
  -1  -3  15  150.51   11.65
  -1  -3  15  151.11   10.81
  -1   3  15  172.75   11.35
  -1  -3  14  427.39   20.42
  -1   3  14  508.29   20.61
  -1   3  14  475.11   19.89
  -1   3  14  469.69   19.86
  -1  -3  14  434.54   20.95
  -1   3  14  506.57   20.40
  -1  -3  14  391.01   20.46
  -1   3  14  501.13   20.68
  -1  -3  14  439.63   26.37
  -1   3  14  425.44   21.42
  -1  -3  13 1052.33   39.28
  -1  -3  13 1108.93   46.00
  -1   3  12 1058.26   33.03
   1  -3 -12 1024.71   31.52
  -1  -3  12 1017.98   31.98
  -1  -3  12  898.48   33.83
  -1   3  12  926.60   31.87
  -1  -3  12  965.69   40.11
   1   3 -12 1063.55   32.99
  -1  -3  11   24.01    3.62
  -1  -3  11   18.48    5.14
   1  -3 -11   28.21    3.65
   1   3 -11   27.31    4.19
  -1  -3  11   19.47    3.61
  -1   3  11   30.14    3.89
   1  -3 -10  811.65   26.90
  -1  -3  10  745.83   27.21
  -1  -3  10  794.96   32.86
  -1   3  10  853.16   26.71
   1   3 -10  738.54   27.84
  -1   3  10  769.95   27.68
   1   3  -9  294.86   15.24
   1  -3  -9  322.39   14.47
  -1  -3   9  296.24   14.73
  -1   3   9  310.71   15.41
  -1   3   8  316.81   16.10
   1   3  -8  356.85   16.71
   1  -3  -8  357.43   15.43
  -1  -3   8  342.67   15.77
  -1  -3   7    3.61    2.07
   1  -3  -7    5.65    1.72
   1   3  -7    3.68    2.03
  -1   3   7    5.13    2.14
  -1  -3   6  401.54   17.76
   1   3  -6  394.27   18.11
   1  -3  -6  417.77   17.31
  -1   3   6  392.15   17.98
   1  -3  -5   38.31    4.74
  -1   3   5   33.93    4.78
   1   3  -5   35.31    5.04
  -1  -3   5   40.83    4.91
  -1   3   4 1089.68   34.95
   1   3  -4  990.44   32.92
  -1  -3   4 1065.79   34.15
   1  -3  -4 1113.65   34.53
   1   3  -4  958.24   34.33
  -1   3   3 1996.83   55.92
   1   3  -3 1845.37   54.06
   1   3  -3 1817.41   55.78
   1  -3  -3 1943.64   55.47
  -1   3   2   55.96    5.81
   1   3  -2   68.48    6.75
   1  -3  -2   51.28    5.69
   1   3  -1 1194.52   32.98
  -1   3   1 1251.93   38.12
   1   3   0 1534.16   46.98
   1   3   0 1559.21   42.46
  -1   3   0 1529.82   46.34
   1   3   1  162.96   10.19
   1   3   1  151.65    8.08
  -1   3  -1  158.20    9.89
   1  -3   2  858.84   30.58
   1   3   2  928.20   30.42
   1   3   2  933.63   28.47
  -1   3  -2  843.69   30.12
   1   3   2  946.74   31.02
   1  -3   3 1094.19   34.54
  -1   3  -3 1100.04   36.34
  -1  -3  -3 1179.23   37.52
   1   3   3 1204.38   36.86
   1   3   3 1182.20   35.18
   1  -3   3 1095.56   36.65
   1   3   3 1173.55   36.69
   1   3   4 1558.96   45.88
   1  -3   4 1552.89   45.63
   1   3   4 1581.46   46.50
  -1  -3  -4 1584.25   47.95
  -1   3  -4 1535.02   46.66
   1   3   4 1568.66   46.90
   1  -3   4 1472.71   46.61
   1   3   5  395.31   17.18
   1  -3   5  390.79   17.16
  -1   3  -5  357.42   16.98
   1  -3   5  377.02   17.13
  -1  -3  -5  409.38   18.59
   1  -3   6   25.61    4.07
   1   3   6   20.18    3.30
   1   3   6   20.03    3.58
  -1   3  -6   25.38    3.93
   1  -3   6   22.45    3.92
  -1  -3  -6   22.29    4.17
   1   3   7   72.68    7.18
  -1   3  -7   62.39    6.14
   1  -3   7   63.93    6.22
   1  -3   7   62.25    6.85
   1  -3   7   71.31    5.76
  -1  -3  -7   73.45    7.29
   1   3   7   79.06    6.44
   1  -3   8 2241.11   58.05
  -1   3  -8 2081.01   59.36
   1  -3   8 1897.97   62.13
   1  -3   8 1920.39   58.54
  -1  -3  -8 1894.60   60.73
   1   3   8 2163.14   58.50
   1   3   8 2108.40   62.49
  -1  -3  -9  515.11   22.51
   1  -3   9  591.10   20.99
   1   3   9  555.27   24.82
   1   3   9  570.34   20.99
  -1   3  -9  555.88   21.57
   1  -3   9  551.09   25.44
   1  -3   9  546.82   21.46
   1   3  10  100.25    7.14
  -1  -3 -10   91.86    7.66
   1   3  10   92.32    9.46
   1   3  10   99.29    6.20
   1  -3  10   93.67    7.20
   1  -3  10   96.85    7.12
   1  -3  10   98.55   10.18
  -1   3 -11  186.94   10.45
   1   3  11  182.37    9.33
   1  -3  11  179.64   10.25
   1  -3  11  159.35   13.68
   1   3  11  183.63    9.65
   1  -3  11  167.54    9.81
   1   3  11  177.46   13.90
  -1  -3 -11  172.69   10.00
   1   3  12  941.12   39.27
   1   3  12  986.76   30.60
   1  -3  12 1002.65   31.93
   1   3  13   36.74    4.86
   1   3  13   34.24    4.55
   1   3  13   34.72    5.38
   1   3  13   33.09    4.68
   1  -3  13   43.06    4.82
   1   3  13   34.65    5.08
   1   3  13   27.48    4.04
   1   3  13   34.02    4.46
   1  -3  13   32.30    6.78
   1   3  13   38.32    4.91
   1   3  13   36.30    4.58
   1   3  13   40.96    4.45
   1   3  13   38.07    5.79
   1  -3  13   33.22    4.93
   1   3  14    2.51    1.83
   1   3  14    8.39    2.67
   1   3  14    4.39    2.94
   1   3  14    5.00    2.20
   1   3  14    3.00    1.50
   1   3  14    2.37    1.71
   1   3  14    0.46    1.95
   1   3  14    0.56    1.49
   1   3  14   -0.60    1.83
   1  -3  14   -1.45    3.44
   1   3  14    3.24    1.49
   1   3  14    4.66    1.38
   1  -3  14    6.19    2.74
   1   3  14    2.95    2.08
   1   3  14    3.05    1.80
   1  -3  14    1.66    2.13
   1  -3  14   -0.62    2.03
   1  -3  14    5.66    2.34
   1  -3  14    6.86    2.50
   1   3  14    5.19    2.00
   1   3  14    1.67    1.58
   1  -3  14    5.82    2.23
   1   3  14    5.24    2.45
   1   3  15   35.41    4.93
   1  -3  15   30.50    5.18
   1   3  15   29.73    4.10
   1   3  15   26.98    4.45
   1  -3  15   26.68    6.52
   1   3  15   31.98    4.77
   1   3  15   31.15    4.69
   1   3  15   32.02    4.75
   1   3  15   30.26    5.25
   1  -3  15   21.50    4.24
   1  -3  15   29.36    4.91
   1  -3  15   38.47    5.22
   1  -3  15   34.37    5.83
   1  -3  15   24.36    4.09
   1   3  15   31.85    4.91
   1   3  15   31.47    4.75
   1  -3  15   32.97    4.99
   1   3  15   34.04    5.15
   1  -3  15   29.62    4.67
   1   3  15   34.40    5.70
   1  -3  15   38.92    5.44
   1   3  15   32.99    4.88
   1   3  15   26.61    4.53
   1   3  15   32.60    4.65
   1   3  15   27.59    4.10
   1   3  15   35.17    4.95
   1   3  15   32.40    6.15
   1   3  16  726.92   28.67
   1   3  16  747.21   28.34
   1  -3  16  696.41   28.83
   1  -3  16  715.35   29.41
   1  -3  16  703.71   38.09
   1   3  16  725.91   28.75
   1   3  16  743.56   26.70
   1  -3  16  736.81   28.20
   1   3  16  754.33   28.43
   1   3  16  690.92   29.96
   1   3  16  720.63   27.92
   1  -3  16  720.40   29.00
   1   3  16  726.56   28.84
   1   3  16  719.86   28.24
   1   3  16  707.31   26.55
   1  -3  16  674.24   27.39
   1   3  16  696.77   28.88
   1   3  16  736.19   28.91
   1   3  16  764.73   28.97
   1   3  16  719.13   31.44
   1  -3  16  731.90   28.31
   1   3  16  753.28   27.67
   1   3  16  727.35   30.76
   1   3  16  682.93   28.28
   1   3  16  741.55   28.95
   1  -3  16  622.82   29.49
   1  -3  17   23.82    5.11
   1   3  17   28.15    4.83
   1  -3  17   17.17    4.27
   1  -3  17   19.50    4.35
   1  -3  17   28.36    5.20
   1   3  17   23.21    5.01
   1   3  17   27.15    5.54
   1   3  17   27.81    5.01
   1   3  17   24.22    5.33
   1   3  17   31.63    5.32
   1  -3  17   18.77    6.19
   1   3  17   29.36    5.13
   1   3  17   25.67    4.46
   1  -3  17   29.60    5.00
   1   3  17   23.16    4.31
   1  -3  17   23.99    4.42
   1   3  17   29.77    5.03
   1   3  17   21.82    3.61
   1   3  17   31.40    5.06
   1   3  17   24.11    3.85
   1  -3  17   24.41    4.41
   1   3  17   19.98    4.34
   1   3  17   21.47    4.19
   1  -3  17   20.13    4.86
   1   3  17   26.58    4.50
   1   3  17   25.60    4.84
   1   3  17   30.37    4.59
   1   3  18  289.46   16.87
   1   3  18  316.97   17.76
   1   3  18  316.74   16.45
   1   3  18  301.92   17.59
   1  -3  18  329.30   16.47
   1  -3  18  323.14   17.15
   1  -3  18  314.68   18.71
   1  -3  18  331.74   18.30
   1  -3  18  315.19   17.24
   1   3  18  292.41   17.69
   1  -3  18  336.42   18.38
   1   3  18  322.14   17.46
   1   3  18  300.80   17.49
   1   3  18  302.50   17.44
   1   3  18  298.99   15.71
   1   3  18  292.39   17.23
   1   3  18  321.80   19.74
   1   3  18  305.59   16.67
   1   3  18  316.89   18.94
   1  -3  18  305.61   16.52
   1   3  18  299.42   18.86
   1  -3  18  328.57   18.68
   1  -3  18  281.11   18.74
   1   3  18  319.99   17.94
   1   3  18  313.47   16.98
   1   3  18  307.65   17.51
   1  -3  19  180.74   11.59
   1   3  19  164.04   13.59
   1   3  19  167.53   11.34
   1  -3  19  170.01   12.79
   1  -3  19  161.20   12.97
   1   3  19  171.30   12.62
   1   3  19  165.71   13.90
   1   3  19  155.01   13.48
   1  -3  19  174.40   12.29
   1  -3  19  166.17   12.23
   1   3  19  160.40   12.42
   1   3  19  157.21   12.35
   1   3  19  181.58   12.89
   1   3  19  160.43   12.52
   1   3  19  154.81   12.35
   1   3  19  155.85   12.77
   1   3  19  144.53   11.29
   1  -3  19  147.91   11.98
   1   3  19  159.88   12.41
   1  -3  19  152.13   12.80
   1   3  19  161.57   11.68
   1   3  19  153.13   11.08
   1   3  19  160.84   12.36
   1   3  19  167.14   12.70
   1  -3  19  155.17   13.67
   1   3  20  674.17   28.88
   1   3  20  661.70   29.06
   1   3  20  709.77   29.21
   1   3  20  673.73   27.89
   1  -3  20  630.91   28.34
   1   3  20  634.67   29.00
   1  -3  20  689.44   26.48
   1   3  20  654.18   26.84
   1   3  20  664.03   29.20
   1  -3  20  698.05   30.27
   1  -3  20  669.17   28.19
   1   3  20  649.12   28.61
   1   3  20  636.16   28.94
   1  -3  20  644.78   29.72
   1  -3  20  686.71   29.29
   1   3  20  666.21   27.64
   1   3  20  625.67   29.04
   1   3  20  662.80   26.78
   1   3  20  588.26   29.12
   1  -3  20  622.77   30.67
   1   3  20  706.98   29.99
   1   3  20  662.17   31.00
   1   3  20  661.22   31.12
   1   3  20  664.77   28.99
   1  -3  20  710.76   28.38
   1   3  21  424.06   22.29
   1   3  21  445.12   22.83
   1   3  21  433.06   22.03
   1   3  21  448.93   22.88
   1   3  21  384.50   22.03
   1   3  21  415.60   23.63
   1  -3  21  441.24   23.04
   1   3  21  425.80   20.87
   1   3  21  427.73   22.25
   1   3  21  423.50   23.23
   1   3  21  423.97   21.80
   1   3  21  435.79   22.77
   1   3  21  404.90   21.73
   1  -3  21  436.33   21.20
   1   3  21  442.28   20.42
   1  -3  21  430.70   19.76
   1  -3  21  394.03   20.84
   1  -3  21  446.98   22.60
   1   3  21  421.51   20.89
   1  -3  21  425.44   24.00
   1  -3  21  421.60   21.78
   1   3  21  470.31   23.10
   1  -3  21  400.95   22.27
   1   3  22  171.17   13.64
   1  -3  22  190.45   14.48
   1   3  22  181.05   13.61
   1   3  22  200.69   13.97
   1  -3  22  182.63   13.28
   1  -3  22  164.07   13.19
   1  -3  22  190.42   13.19
   1   3  22  186.76   13.96
   1   3  22  189.32   14.27
   1  -3  22  175.53   13.64
   1   3  22  188.83   15.18
   1  -3  22  199.20   15.44
   1   3  22  192.85   13.04
   1   3  22  196.38   13.92
   1   3  22  177.91   13.65
   1   3  22  167.60   13.37
   1  -3  22  198.28   14.21
   1   3  22  191.37   14.26
   1   3  22  184.44   12.83
   1   3  22  178.55   11.92
   1  -3  22  173.62   12.90
   1  -3  22  192.02   12.04
   1  -3  23   57.87    7.23
   1   3  23   66.93    7.85
   1  -3  23   64.40    7.54
   1   3  23   66.60    8.47
   1   3  23   68.40    8.68
   1   3  23   67.40    7.37
   1   3  23   66.32    7.98
   1   3  23   71.71    7.17
   1  -3  23   62.30    6.47
   1   3  23   68.17    8.19
   1   3  23   63.05    7.98
   1  -3  23   66.85    7.94
   1   3  23   56.52    6.88
   1   3  23   81.42    9.06
   1  -3  23   64.54    7.78
   1  -3  23   69.66    8.79
   1   3  23   62.17    7.95
   1  -3  23   52.86    6.85
   1  -3  23   66.36    8.68
   1   3  23   65.31    8.17
   1  -3  23   63.78    7.97
   1   3  24  252.54   16.46
   1   3  24  263.65   17.45
   1   3  24  264.39   15.09
   1  -3  24  274.50   15.43
   1   3  24  231.77   14.45
   1  -3  24  250.71   15.12
   1  -3  24  247.45   15.41
   1  -3  24  260.80   14.47
   1  -3  24  282.79   17.16
   1  -3  24  258.32   15.49
   1   3  24  273.42   16.51
   1  -3  24  264.86   17.30
   1   3  24  260.04   15.83
   1  -3  24  239.65   14.98
   1   3  24  233.59   15.40
   1  -3  24  295.48   16.95
   1   3  24  261.68   16.15
   1   3  24  239.33   16.24
   1   3  24  254.57   16.66
   1   3  25  171.70   12.98
   1  -3  25  158.46   12.57
   1   3  25  163.28   11.87
   1   3  25  173.99   12.91
   1   3  25  164.79   12.02
   1   3  25  160.95   10.95
   1  -3  25  161.71   11.83
   1   3  25  182.70   13.51
   1  -3  25  141.69   10.85
   1  -3  25  154.95   11.05
   1  -3  25  164.69   11.67
   1   3  25  163.62   11.33
   1  -3  25  156.75   11.02
   1   3  25  142.49   11.34
   1   3  25  164.54   12.83
   1   3  25  166.58   12.20
   1  -3  25  150.43   10.88
   1  -3  25  172.67   12.58
   1  -3  25  159.88   10.52
   1  -3  26  240.51   13.33
   1   3  26  249.06   13.28
   1   3  26  249.19   14.44
   1  -3  26  218.49   14.46
   1  -3  26  255.04   14.24
   1   3  26  240.24   13.83
   1   3  26  237.34   14.97
   1   3  26  233.40   14.31
   1  -3  26  229.16   12.16
   1   3  26  224.52   14.64
   1  -3  26  223.89   12.90
   1  -3  26  237.21   14.56
   1   3  26  232.81   13.21
   1  -3  26  253.57   14.46
   1   3  26  243.67   15.32
   1  -3  26  247.48   14.12
   1   3  26  246.30   14.41
   1   3  26  221.75   14.40
   1  -3  27   20.75    4.04
   1  -3  27   24.49    4.08
   1  -3  27   14.02    3.10
   1   3  27   23.01    4.25
   1   3  27   24.94    4.46
   1  -3  27   21.89    4.19
   1   3  27   20.48    3.87
   1  -3  27   12.44    2.93
   1   3  27   16.68    3.48
   1   3  27   28.37    4.22
   1   3  27   16.52    3.23
   1   3  27   25.96    4.22
   1  -3  27   16.85    3.51
   1  -3  28  372.53   15.73
   1   3  28  370.17   17.21
   1  -3  28  351.17   14.87
   1  -3  28  363.02   16.84
   1  -3  28  364.64   16.15
   1  -3  28  347.60   15.46
   1   3  28  349.25   15.39
   1   3  28  350.19   15.83
   1   3  28  329.43   14.76
   1  -3  28  366.36   16.55
   1   3  28  340.05   15.95
   1   3  28  333.26   16.44
   1   3  28  322.08   16.37
   1  -3  29    9.22    2.29
   1   3  29    2.99    1.35
   1   3  29    2.53    1.49
   1  -3  29    4.61    2.17
   1   3  29    3.64    1.77
   1   3  29    4.50    2.07
   1  -3  29    6.07    1.57
   1  -3  29    5.91    1.94
   1   3  29    8.95    2.01
   1  -3  29    2.38    1.35
   1   3  29    5.11    1.78
  -1   4  29   12.84    2.77
  -1  -4  29    9.46    2.36
  -1  -4  29    8.22    1.95
  -1  -4  29   10.87    2.44
  -1  -4  29   10.26    2.69
  -1   4  29    8.66    2.49
  -1  -4  29   10.87    2.19
  -1   4  29   10.81    2.92
  -1   4  29   14.55    2.97
  -1  -4  29    7.54    1.88
  -1   4  29    6.87    2.12
  -1   4  28  154.32   10.56
  -1  -4  28  170.57    9.95
  -1   4  28  154.94   10.03
  -1   4  28  161.63    9.49
  -1   4  28  191.19   12.14
  -1  -4  28  169.33    9.97
  -1  -4  28  183.96   10.96
  -1   4  28  173.30   10.91
  -1   4  28  167.18   11.01
  -1  -4  28  150.92   10.88
  -1  -4  28  169.94   10.26
  -1   4  27  108.57    9.11
  -1   4  27  109.79    9.31
  -1  -4  27  107.13    8.36
  -1   4  27   99.77    8.09
  -1   4  27  111.61    8.85
  -1  -4  27  109.45    8.68
  -1  -4  27   95.81    7.90
  -1   4  27  116.25    8.51
  -1  -4  27  111.28    8.93
  -1   4  27  113.02    9.98
  -1  -4  27   95.02    9.04
  -1   4  27  101.56    9.00
  -1   4  26   23.68    4.60
  -1   4  26   19.14    3.66
  -1   4  26   30.91    5.12
  -1  -4  26   23.44    4.30
  -1   4  26   25.23    4.98
  -1   4  26   26.44    5.25
  -1   4  26   27.23    4.67
  -1  -4  26   27.62    4.44
  -1   4  26   23.93    4.34
  -1   4  26   26.49    4.98
  -1   4  26   25.57    4.30
  -1  -4  26   33.05    5.02
  -1  -4  26   30.59    5.43
  -1  -4  26   28.79    5.07
  -1   4  26   23.89    3.65
  -1  -4  25    9.49    3.64
  -1   4  25    3.00    2.18
  -1   4  25    2.21    2.41
  -1   4  25    3.08    1.86
  -1   4  25    0.19    2.19
  -1   4  25    6.33    3.26
  -1   4  25    5.68    2.72
  -1  -4  25    1.45    2.31
  -1   4  25    5.52    3.28
  -1  -4  25    5.54    2.49
  -1  -4  25    0.66    2.11
  -1   4  25    5.71    3.26
  -1  -4  25    4.08    2.48
  -1   4  25    5.41    3.22
  -1   4  25    7.19    2.69
  -1   4  24   21.35    4.60
  -1   4  24   20.98    4.84
  -1   4  24   20.25    3.91
  -1   4  24   14.58    3.63
  -1  -4  24   25.30    4.68
  -1   4  24   23.44    5.02
  -1   4  24   21.95    5.27
  -1   4  24   24.36    4.93
  -1  -4  24   25.71    4.68
  -1  -4  24   23.33    4.65
  -1   4  24   22.52    4.07
  -1   4  24   24.52    4.58
  -1  -4  24   25.64    5.56
  -1  -4  24   20.55    3.69
  -1  -4  24   23.52    4.73
  -1  -4  24   20.80    3.88
  -1   4  24   25.15    4.73
  -1   4  24   22.63    5.01
  -1  -4  23  182.61   13.49
  -1   4  23  171.19   13.17
  -1  -4  23  173.16   11.55
  -1  -4  23  190.16   13.12
  -1  -4  23  166.48   14.04
  -1   4  23  182.57   13.46
  -1   4  23  165.19   12.51
  -1  -4  23  168.69   11.38
  -1   4  23  164.79   13.64
  -1   4  23  170.09   11.96
  -1   4  23  191.05   13.28
  -1   4  23  160.55   14.13
  -1  -4  23  175.72   19.38
  -1   4  23  186.77   12.09
  -1   4  23  171.43   12.66
  -1  -4  23  182.89   12.92
  -1   4  23  172.57   12.77
  -1  -4  23  178.78   13.28
  -1   4  22  184.39   13.64
  -1   4  22  194.32   14.25
  -1   4  22  181.92   13.30
  -1   4  22  189.58   15.02
  -1  -4  22  187.27   12.55
  -1  -4  22  195.59   12.74
  -1  -4  22  196.54   13.51
  -1   4  22  186.93   13.30
  -1   4  22  208.14   12.90
  -1   4  22  195.18   15.65
  -1  -4  22  192.53   20.43
  -1  -4  22  213.13   15.58
  -1  -4  22  186.17   13.80
  -1  -4  22  193.81   13.64
  -1   4  22  177.94   13.35
  -1  -4  22  194.32   15.62
  -1   4  22  198.14   12.20
  -1   4  22  194.20   13.82
  -1  -4  22  196.41   14.18
  -1  -4  21    1.82    2.86
  -1  -4  21   -1.39    1.78
  -1   4  21   -1.43    2.30
  -1  -4  21    1.69    1.47
  -1  -4  21    2.86    2.21
  -1  -4  21   -2.02    3.34
  -1  -4  21   -3.37    5.50
  -1   4  21   -1.69    2.69
  -1  -4  21   -1.90    2.84
  -1   4  21   -1.20    1.65
  -1   4  21   -4.24    2.51
  -1  -4  21    0.45    1.88
  -1   4  21    2.15    1.95
  -1   4  21    0.67    2.14
  -1   4  21   -0.93    2.12
  -1  -4  21   -3.24    3.26
  -1   4  21    1.35    2.40
  -1  -4  21   -0.66    2.62
  -1   4  21    1.65    2.56
  -1   4  21   -0.31    3.14
  -1   4  21   -2.57    2.71
  -1   4  20   60.75    7.57
  -1   4  20   50.02    6.75
  -1  -4  20   54.34    7.29
  -1   4  20   61.88    7.27
  -1   4  20   48.10    6.57
  -1   4  20   69.92    8.25
  -1  -4  20   56.16    8.19
  -1  -4  20   52.45   10.39
  -1   4  20   53.95    7.24
  -1  -4  20   56.31    7.70
  -1  -4  20   50.62    6.57
  -1  -4  20   54.12    7.00
  -1   4  20   59.36    8.29
  -1   4  20   55.33    7.45
  -1   4  20   53.21    7.95
  -1  -4  20   53.17    8.13
  -1  -4  20   61.32    7.16
  -1   4  20   71.63    7.12
  -1   4  20   61.56    7.49
  -1   4  20   56.60    6.47
  -1   4  19  128.92   10.57
  -1   4  19  142.58   11.40
  -1   4  19  134.00   11.42
  -1  -4  19  126.87   15.92
  -1  -4  19  126.36   10.52
  -1  -4  19  134.46   11.35
  -1   4  19  128.55   12.12
  -1   4  19  137.02   10.89
  -1   4  19  139.37   10.14
  -1  -4  19  122.02   10.74
  -1   4  19  133.10   10.03
  -1  -4  19  117.00   11.90
  -1  -4  19  125.63   11.85
  -1  -4  19  122.59   10.46
  -1   4  19  118.84   10.40
  -1   4  19  120.08   11.67
  -1   4  19  134.63   11.08
  -1   4  19  142.48   11.41
  -1   4  19  121.56   10.72
  -1   4  18  692.07   28.87
  -1   4  18  651.26   27.39
  -1  -4  18  682.58   28.20
  -1   4  18  659.42   27.99
  -1  -4  18  668.06   27.90
  -1  -4  18  683.72   30.61
  -1   4  18  664.76   28.05
  -1  -4  18  685.58   28.54
  -1  -4  18  686.27   38.25
  -1   4  18  709.23   27.03
  -1   4  18  633.90   26.77
  -1   4  18  645.76   27.78
  -1  -4  18  677.91   28.78
  -1   4  18  619.80   27.65
  -1   4  18  699.84   26.28
  -1  -4  18  653.84   30.69
  -1   4  18  692.08   31.01
  -1   4  18  689.35   27.34
  -1   4  17   34.64    5.38
  -1  -4  17   24.21    4.80
  -1  -4  17   28.99    4.91
  -1   4  17   27.24    4.23
  -1  -4  17   22.53    4.88
  -1  -4  17   19.33    6.49
  -1   4  17   24.75    5.24
  -1   4  17   32.42    4.92
  -1  -4  17   27.19    5.00
  -1   4  17   33.51    5.02
  -1   4  17   32.28    4.97
  -1  -4  17   23.04    4.46
  -1   4  17   28.12    4.83
  -1   4  17   37.08    5.57
  -1  -4  17   22.00    5.02
  -1   4  17   30.89    4.55
  -1   4  17   24.56    4.34
  -1   4  16  182.39   12.41
  -1   4  16  179.78   13.48
  -1  -4  16  153.31   13.01
  -1  -4  16  157.19   11.69
  -1  -4  16  155.25   16.22
  -1  -4  16  156.86   11.77
  -1   4  16  178.03   12.32
  -1  -4  16  156.15   12.61
  -1   4  16  169.20   11.78
  -1   4  16  164.58   11.01
  -1   4  16  175.08   11.73
  -1  -4  16  185.42   12.61
  -1   4  16  172.88   11.91
  -1   4  16  181.35   11.67
  -1  -4  16  160.55   11.80
  -1   4  16  190.16   12.51
  -1   4  15  537.27   22.72
  -1   4  15  531.27   22.51
  -1  -4  15  460.86   21.46
  -1  -4  15  432.52   27.45
  -1  -4  15  455.60   21.56
  -1   4  15  503.17   22.17
  -1  -4  15  487.90   22.15
  -1   4  15  493.36   21.32
  -1  -4  15  467.04   23.03
  -1  -4  15  459.65   23.32
  -1   4  15  482.63   23.43
  -1  -4  15  470.72   21.95
  -1   4  15  493.68   21.62
  -1   4  15  479.59   20.47
  -1  -4  14  309.45   16.14
  -1  -4  14  275.44   16.69
  -1   4  14  303.96   17.15
  -1   4  14  260.19   15.96
  -1   4  14  342.47   16.71
  -1  -4  14  311.00   16.51
  -1   4  14  320.71   15.81
  -1  -4  14  302.06   17.08
  -1   4  14  281.18   15.08
  -1  -4  14  371.17   23.44
  -1  -4  14  287.94   16.11
  -1   4  14  288.80   15.73
  -1  -4  13   31.58    5.19
  -1   4  13   23.03    3.96
  -1   4  13   29.03    4.48
  -1   4  13   31.39    4.42
  -1  -4  13   31.47    4.78
  -1  -4  13   23.95    4.21
  -1  -4  13   38.19    7.41
  -1  -4  13   27.97    4.70
  -1  -4  12  177.40   12.32
   1  -4 -12  221.27   12.52
  -1   4  12  218.55   13.61
  -1  -4  12  218.11   16.95
   1   4 -12  200.44   13.10
  -1  -4  12  214.93   12.67
  -1  -4  11  249.20   14.23
   1   4 -11  232.95   14.66
  -1  -4  11  242.76   17.25
   1  -4 -11  254.32   13.87
   1  -4 -10  752.24   27.89
  -1  -4  10  854.18   34.01
   1   4 -10  741.59   29.69
   1   4 -10  656.65   24.19
  -1  -4  10  790.01   29.04
  -1   4  10  707.78   24.19
   1   4  -9  131.78   10.83
  -1   4   9  125.77   10.38
   1  -4  -9  133.43    9.83
  -1  -4   9  132.68   10.13
  -1   4   9  123.41    7.91
   1  -4  -8  709.37   26.90
  -1   4   8  648.23   22.93
   1   4  -8  613.56   27.10
  -1  -4   8  653.63   26.76
  -1   4   8  665.14   27.74
   1   4  -7  259.15   15.66
  -1   4   7  260.14   12.32
  -1  -4   7  247.34   14.63
   1  -4  -7  300.71   15.73
   1   4  -7  244.97   11.74
  -1   4   7  277.46   16.14
  -1   4   6  314.35   17.23
  -1   4   6  293.14   13.21
  -1  -4   6  279.99   16.11
   1   4  -6  277.50   16.72
   1  -4  -6  320.36   16.66
   1   4  -6  286.36   12.99
  -1   4   5    3.61    2.64
  -1  -4   5    5.07    2.40
  -1   4   5    4.03    1.66
   1   4  -5    5.78    2.92
   1   4  -5    6.47    1.92
   1  -4  -5    9.92    3.23
  -1  -4   4  248.35   14.74
   1   4  -4  244.42   11.68
   1  -4  -4  284.56   15.87
  -1   4   4  292.98   16.20
   1   4  -4  253.52   15.63
  -1   4   4  277.60   12.46
   1   4  -3  985.10   38.31
  -1  -4   3 1079.32   38.05
   1  -4  -3 1145.15   39.17
  -1   4   3 1204.47   39.71
  -1   4   3 1166.31   33.94
   1   4  -3 1039.64   33.03
  -1  -4   2 1374.16   45.38
   1   4  -2 1314.60   39.86
  -1   4   2 1434.76   40.43
   1   4  -2 1320.02   45.96
   1  -4  -2 1357.59   45.79
  -1   4   2 1459.90   46.19
   1  -4  -1   38.93    5.74
  -1   4   1   43.97    5.97
   1   4  -1   38.08    6.06
  -1  -4   1   37.12    5.44
  -1   4   1   35.05    3.96
   1   4  -1   37.10    4.03
  -1   4   0    7.63    2.71
   1  -4   0    4.00    2.07
  -1  -4   0    5.26    2.56
   1   4   0    3.23    1.87
  -1   4   0    7.83    2.03
   1   4   0    3.50    2.89
   1   4   1  768.58   24.75
   1  -4   1  772.80   30.08
  -1  -4  -1  768.94   29.94
  -1   4  -1  733.43   24.57
   1   4   1  757.28   30.02
  -1   4  -1  751.12   29.24
  -1  -4  -2 2206.83   67.70
  -1   4  -2 2183.12   61.13
  -1   4  -2 2259.25   67.03
   1   4   2 2354.85   61.41
   1  -4   2 2238.96   67.48
   1   4   2 2311.51   68.00
   1   4   3   27.78    4.80
  -1   4  -3   19.79    2.95
   1   4   3   26.60    3.85
  -1   4  -3   27.84    4.96
  -1  -4  -3   25.15    4.57
   1   4   3   25.57    3.26
   1  -4   3   16.93    3.79
   1  -4   4  631.55   26.14
   1   4   4  641.12   24.08
  -1   4  -4  581.45   25.26
   1   4   4  668.46   21.31
   1  -4   4  616.88   23.77
  -1  -4  -4  628.41   27.02
  -1   4  -4  563.05   21.01
   1   4   4  671.98   26.51
  -1   4  -5  110.54    7.38
  -1  -4  -5  126.70   10.91
   1   4   5  141.45    7.63
  -1   4  -5  102.13    9.40
   1  -4   5  128.14    9.47
   1   4   5  147.82   10.62
   1  -4   5  117.71    9.95
   1   4   5  144.96   10.08
   1   4   6 3033.23   86.47
   1  -4   6 3124.75   87.41
   1   4   6 3166.73   87.01
   1   4   6 3163.06   80.49
   1  -4   6 3162.63   87.23
  -1  -4  -6 3112.62   90.17
  -1   4  -6 3135.40   87.20
  -1   4  -6 2892.04   80.76
  -1   4  -7  744.63   25.11
   1  -4   7  803.13   30.14
   1  -4   7  782.50   30.48
   1   4   7  791.22   29.36
  -1   4  -7  760.13   29.79
  -1  -4  -7  754.04   31.85
   1   4   7  762.55   30.07
   1   4   8  474.88   20.63
   1  -4   8  464.16   22.54
   1  -4   8  439.71   20.64
  -1   4  -8  449.47   20.72
   1  -4   8  487.50   17.80
  -1   4  -8  420.95   16.73
   1   4   8  449.36   22.10
  -1  -4  -8  457.17   22.78
   1   4   9   75.57    5.46
   1   4   9   80.05    7.43
  -1   4  -9   77.17    5.79
   1  -4   9   91.68    6.45
  -1  -4  -9   71.77    8.14
   1  -4   9   76.62    7.69
   1  -4   9   92.86    9.55
   1  -4  10  810.41   34.26
   1  -4  10  766.47   29.57
  -1  -4 -10  768.11   31.03
   1  -4  10  804.02   25.94
   1   4  10  756.43   28.62
   1   4  11  793.85   27.73
   1  -4  11  735.91   33.33
   1  -4  11  664.45   27.00
  -1  -4 -11  741.62   28.65
  -1   4 -11  660.75   27.32
   1   4  12  158.50   12.51
   1  -4  12  168.26   11.16
   1  -4  12  151.64   10.75
   1   4  12  164.78   10.44
   1   4  12  173.70   11.12
   1   4  12  181.66   11.43
   1  -4  12  166.42   15.08
   1   4  12  175.40   12.56
   1   4  12  174.39   11.05
   1   4  12  170.99   10.52
   1   4  12  163.74   10.83
   1   4  12  176.55   11.54
   1   4  12  184.81   11.24
   1   4  12  176.05   11.44
   1   4  12  156.33   10.88
   1  -4  13  136.57   10.31
   1   4  13  139.41   10.01
   1   4  13  145.23    9.97
   1   4  13  159.03   10.60
   1   4  13  139.59    9.52
   1  -4  13  134.05    9.82
   1  -4  13  143.88   10.54
   1  -4  13  128.83    9.63
   1   4  13  149.33   10.69
   1  -4  13  145.54   10.50
   1   4  13  128.56   11.49
   1  -4  13  133.71    9.44
   1   4  13  144.94   10.72
   1  -4  13  130.71   13.81
   1   4  13  156.35    9.94
   1   4  13  132.59   10.18
   1   4  13  143.36    9.72
   1   4  13  145.59   10.23
   1   4  13  152.30   11.98
   1   4  13  140.36   10.05
   1   4  13  145.71   10.44
   1   4  14  454.53   24.39
   1  -4  14  510.46   22.36
   1   4  14  508.12   22.46
   1   4  14  499.71   21.19
   1   4  14  515.99   22.34
   1   4  14  474.37   21.74
   1  -4  14  522.49   21.49
   1   4  14  520.33   22.32
   1  -4  14  581.23   31.42
   1   4  14  484.64   22.48
   1   4  14  485.80   22.39
   1   4  14  511.77   23.31
   1  -4  14  525.83   22.39
   1   4  14  554.03   22.70
   1   4  14  553.88   21.80
   1  -4  14  504.91   21.78
   1   4  14  505.84   21.06
   1  -4  14  541.32   23.34
   1   4  14  515.84   24.67
   1   4  14  482.95   20.71
   1   4  14  472.67   21.25
   1   4  14  509.94   21.58
   1  -4  14  518.43   22.52
   1  -4  15  313.45   17.41
   1   4  15  351.27   18.83
   1   4  15  351.43   17.91
   1   4  15  330.08   16.98
   1  -4  15  300.21   15.92
   1   4  15  331.68   16.35
   1   4  15  352.68   16.79
   1  -4  15  304.84   16.16
   1   4  15  342.55   17.55
   1   4  15  348.13   18.07
   1   4  15  331.83   17.14
   1  -4  15  304.64   16.66
   1   4  15  339.26   16.44
   1   4  15  312.22   16.42
   1   4  15  293.79   19.03
   1   4  15  344.67   19.61
   1  -4  15  273.69   16.23
   1   4  15  314.89   17.57
   1   4  15  324.90   16.04
   1  -4  15  276.35   15.37
   1  -4  15  315.14   16.88
   1  -4  15  296.31   23.10
   1   4  15  349.60   17.17
   1   4  15  329.56   17.22
   1   4  16  253.86   15.10
   1   4  16  252.72   16.06
   1   4  16  270.66   15.60
   1   4  16  253.18   15.52
   1   4  16  285.63   15.01
   1  -4  16  259.82   15.72
   1   4  16  286.90   15.71
   1   4  16  272.43   15.79
   1   4  16  268.40   14.97
   1  -4  16  266.17   14.96
   1  -4  16  249.91   14.29
   1   4  16  269.32   14.49
   1   4  16  281.04   16.41
   1   4  16  301.09   17.60
   1  -4  16  261.04   15.31
   1   4  16  264.74   15.23
   1   4  16  294.72   18.26
   1  -4  16  259.98   16.00
   1   4  16  302.48   16.56
   1   4  16  286.73   18.80
   1  -4  16  259.75   14.81
   1   4  16  293.16   15.43
   1  -4  16  274.78   22.41
   1  -4  16  263.29   15.28
   1  -4  16  284.07   17.69
   1   4  17   55.26    7.64
   1   4  17   51.33    6.74
   1  -4  17   61.94    6.95
   1   4  17   57.97    6.64
   1   4  17   59.99    7.34
   1   4  17   55.12    6.78
   1   4  17   57.44    6.85
   1   4  17   53.68    7.98
   1   4  17   52.68    6.39
   1   4  17   54.60    6.90
   1   4  17   55.72    7.09
   1   4  17   55.07    6.92
   1  -4  17   59.57    8.19
   1   4  17   59.46    7.54
   1  -4  17   58.42    7.54
   1  -4  17   51.29    6.12
   1  -4  17   51.43    9.94
   1  -4  17   59.83    7.20
   1  -4  17   52.89    6.66
   1  -4  17   62.90    6.99
   1   4  17   63.39    7.22
   1   4  17   52.09    7.76
   1  -4  17   58.03    6.67
   1   4  17   53.07    6.14
   1   4  17   68.93    7.50
   1   4  17   57.70    6.50
   1   4  18  586.77   25.36
   1  -4  18  601.16   26.69
   1   4  18  574.62   25.10
   1   4  18  561.84   27.10
   1   4  18  542.47   24.36
   1   4  18  530.10   24.43
   1  -4  18  549.07   26.63
   1  -4  18  575.78   25.10
   1   4  18  541.30   27.33
   1   4  18  563.89   24.28
   1   4  18  576.50   25.86
   1  -4  18  534.55   24.08
   1  -4  18  610.53   36.29
   1  -4  18  562.32   27.77
   1  -4  18  571.09   25.35
   1   4  18  545.19   24.26
   1   4  18  538.72   22.96
   1   4  18  552.27   28.66
   1   4  18  520.65   24.80
   1   4  18  561.46   25.61
   1  -4  18  524.84   23.58
   1   4  18  539.62   25.23
   1  -4  18  506.60   22.93
   1   4  18  544.07   25.47
   1  -4  18  551.79   23.37
   1   4  18  530.90   23.07
   1   4  18  527.75   25.81
   1   4  19  293.32   17.56
   1   4  19  328.62   17.34
   1   4  19  309.18   18.02
   1  -4  19  273.15   17.41
   1   4  19  287.19   17.50
   1   4  19  275.21   18.36
   1   4  19  297.23   15.90
   1   4  19  291.80   16.87
   1   4  19  298.66   16.90
   1  -4  19  273.44   15.39
   1   4  19  281.98   17.31
   1   4  19  286.88   19.70
   1  -4  19  271.47   15.46
   1  -4  19  275.68   16.25
   1   4  19  281.45   16.80
   1  -4  19  297.91   17.12
   1   4  19  285.32   18.23
   1  -4  19  282.04   16.81
   1  -4  19  292.31   18.31
   1  -4  19  284.52   16.30
   1   4  19  315.39   17.72
   1   4  19  314.54   19.79
   1   4  19  301.20   17.72
   1  -4  19  284.31   19.02
   1   4  19  302.38   16.77
   1   4  20  224.29   15.30
   1   4  20  228.20   14.70
   1  -4  20  221.28   15.54
   1   4  20  222.91   16.32
   1   4  20  209.81   14.48
   1   4  20  231.51   15.53
   1   4  20  250.56   15.25
   1  -4  20  239.34   15.17
   1  -4  20  236.59   15.02
   1   4  20  211.91   15.63
   1   4  20  231.48   13.70
   1   4  20  244.87   17.86
   1  -4  20  237.63   16.41
   1   4  20  240.90   14.88
   1   4  20  213.80   16.39
   1  -4  20  231.42   16.82
   1   4  20  220.08   15.23
   1   4  20  219.47   14.92
   1  -4  20  229.31   14.35
   1   4  20  251.03   15.11
   1  -4  20  239.05   14.28
   1   4  20  211.00   14.89
   1   4  20  254.66   16.33
   1  -4  20  216.19   13.87
   1  -4  21    1.67    1.92
   1   4  21    4.91    3.08
   1   4  21    3.62    2.27
   1  -4  21    0.03    2.00
   1   4  21   -0.50    1.91
   1   4  21    0.13    2.08
   1   4  21    2.76    2.76
   1  -4  21    2.31    2.19
   1  -4  21    0.48    2.04
   1   4  21    1.93    2.23
   1  -4  21    1.95    2.16
   1   4  21   -0.17    1.71
   1  -4  21    3.09    2.21
   1   4  21    2.00    3.10
   1   4  21    0.31    1.84
   1   4  21    1.02    2.76
   1   4  21    1.52    2.87
   1  -4  21    0.66    2.77
   1   4  21    3.03    2.94
   1   4  21    3.48    2.51
   1  -4  21    0.14    2.78
   1   4  21   -0.33    2.73
   1   4  21    2.90    2.70
   1   4  22  201.71   13.58
   1   4  22  206.67   13.81
   1   4  22  214.57   15.09
   1   4  22  189.32   14.27
   1   4  22  176.13   13.34
   1   4  22  214.65   15.09
   1  -4  22  216.97   14.39
   1  -4  22  206.39   13.59
   1   4  22  213.63   13.81
   1  -4  22  210.40   15.84
   1   4  22  206.34   14.35
   1   4  22  194.57   12.25
   1   4  22  196.03   14.19
   1   4  22  197.05   13.50
   1  -4  22  210.38   14.88
   1  -4  22  214.94   14.93
   1   4  22  220.83   16.09
   1   4  22  214.95   14.76
   1  -4  22  228.21   14.09
   1  -4  22  193.77   12.71
   1  -4  23  159.17   12.66
   1   4  23  170.17   13.22
   1   4  23  178.06   13.13
   1   4  23  185.14   12.68
   1   4  23  164.14   12.56
   1  -4  23  176.51   12.52
   1   4  23  193.94   12.77
   1  -4  23  162.22   12.62
   1  -4  23  154.22   12.28
   1   4  23  187.24   12.55
   1  -4  23  164.19   11.70
   1   4  23  175.18   13.25
   1  -4  23  175.26   12.11
   1   4  23  189.73   13.48
   1   4  23  182.23   12.54
   1   4  23  187.72   14.47
   1  -4  23  177.99   11.70
   1  -4  23  153.72   13.24
   1   4  23  166.03   13.14
   1  -4  24  244.31   14.96
   1  -4  24  263.31   14.10
   1   4  24  228.43   15.32
   1   4  24  242.56   15.41
   1   4  24  245.57   15.29
   1   4  24  267.87   15.77
   1  -4  24  270.72   15.42
   1  -4  24  255.99   14.57
   1   4  24  250.54   14.53
   1   4  24  252.52   16.76
   1   4  24  242.69   14.33
   1  -4  24  261.75   14.57
   1   4  24  228.10   14.24
   1   4  24  250.24   16.02
   1   4  24  249.85   14.90
   1  -4  24  242.49   15.48
   1  -4  24  254.24   15.28
   1  -4  24  252.74   16.67
   1  -4  25   43.71    5.34
   1  -4  25   41.99    5.45
   1   4  25   47.32    6.54
   1  -4  25   53.65    7.05
   1   4  25   53.27    7.23
   1  -4  25   42.01    5.49
   1   4  25   43.62    5.62
   1   4  25   41.18    5.48
   1  -4  25   50.09    6.40
   1   4  25   40.73    5.35
   1   4  25   51.92    6.20
   1  -4  25   46.80    6.41
   1  -4  25   45.30    5.72
   1  -4  25   39.43    4.95
   1   4  25   44.41    6.31
   1  -4  25   42.33    5.73
   1   4  25   43.83    6.24
   1   4  25   39.49    5.73
   1   4  25   40.51    5.30
   1   4  26  171.15   12.17
   1  -4  26  170.27   12.01
   1  -4  26  184.26   11.95
   1   4  26  161.98   10.38
   1  -4  26  166.36   10.07
   1   4  26  186.75   11.36
   1   4  26  160.93   11.06
   1  -4  26  180.23   11.27
   1  -4  26  178.01   11.51
   1  -4  26  167.36   10.40
   1   4  26  165.58   11.51
   1  -4  26  163.76   10.19
   1   4  26  175.81   12.45
   1  -4  26  172.81   10.78
   1   4  26  165.18   10.87
   1   4  26  168.89   12.03
   1  -4  26  171.46   10.02
   1   4  26  163.16   10.26
   1   4  26  162.65   10.54
   1   4  27   53.03    5.85
   1  -4  27   40.62    4.27
   1   4  27   36.73    4.56
   1   4  27   47.16    5.34
   1   4  27   42.71    4.46
   1   4  27   50.69    6.05
   1  -4  27   43.36    4.76
   1   4  27   44.01    5.74
   1  -4  27   47.59    5.56
   1  -4  27   40.94    5.04
   1  -4  27   42.34    5.45
   1   4  27   37.10    4.46
   1  -4  27   45.42    5.10
   1  -4  28   38.45    4.48
   1  -4  28   30.99    4.23
   1  -4  28   45.78    4.45
   1   4  28   42.17    5.06
   1   4  28   40.08    4.42
   1   4  28   44.28    5.18
   1  -4  28   41.94    4.59
   1  -4  28   38.75    3.62
   1  -4  28   39.09    4.32
   1   4  28   39.80    4.69
  -1  -5  28   23.70    3.06
  -1   5  28   26.70    4.04
  -1   5  28   29.15    4.34
  -1   5  28   23.06    3.58
  -1   5  28   21.96    3.63
  -1  -5  28   23.91    3.02
  -1  -5  28   26.19    4.09
  -1  -5  28   32.87    4.20
  -1  -5  28   29.94    3.67
  -1  -5  28   35.42    4.03
  -1   5  28   18.47    3.05
  -1   5  27   12.05    2.52
  -1  -5  27   16.10    3.09
  -1  -5  27   14.06    3.61
  -1  -5  27   14.78    2.70
  -1  -5  27   10.40    2.76
  -1   5  27   13.56    3.47
  -1   5  27    8.41    2.39
  -1  -5  27    8.61    2.15
  -1   5  27   14.83    3.80
  -1   5  27   12.77    3.09
  -1   5  26   52.40    6.72
  -1   5  26   51.83    6.28
  -1   5  26   48.98    5.86
  -1  -5  26   44.90    6.22
  -1   5  26   52.64    6.43
  -1  -5  26   54.65    5.90
  -1  -5  26   46.72    5.24
  -1   5  26   48.03    5.38
  -1   5  26   51.83    6.37
  -1   5  26   54.23    6.85
  -1  -5  26   46.58    5.17
  -1  -5  26   61.07    6.44
  -1   5  26   50.69    6.00
  -1  -5  25  418.40   19.04
  -1   5  25  404.32   19.53
  -1   5  25  403.54   20.12
  -1   5  25  418.14   20.72
  -1  -5  25  407.09   18.24
  -1   5  25  415.49   21.55
  -1   5  25  387.62   19.38
  -1  -5  25  393.35   20.81
  -1   5  25  418.45   20.45
  -1  -5  25  381.35   17.94
  -1   5  25  401.20   21.04
  -1   5  25  394.84   18.16
  -1  -5  25  403.39   19.44
  -1   5  24  106.32    9.64
  -1   5  24   93.48    8.95
  -1  -5  24  103.15    8.34
  -1  -5  24  111.77    8.97
  -1  -5  24  110.87   10.62
  -1   5  24  103.32    9.70
  -1   5  24  104.45    9.69
  -1   5  24  108.27   10.86
  -1   5  24   97.67    8.11
  -1  -5  24  108.61    8.50
  -1  -5  24  103.26    8.71
  -1  -5  24  110.77    9.80
  -1  -5  24  114.10    9.38
  -1   5  24  101.03   10.15
  -1   5  24  124.99   10.81
  -1   5  24  100.33    8.55
  -1   5  23    0.99    2.09
  -1  -5  23    2.35    2.24
  -1   5  23    2.79    2.91
  -1  -5  23   -2.46    2.35
  -1  -5  23    0.25    1.95
  -1  -5  23    0.90    1.90
  -1   5  23   -0.17    2.33
  -1  -5  23    0.60    1.38
  -1  -5  23   -0.73    1.77
  -1   5  23   -0.30    2.58
  -1   5  23    2.57    1.89
  -1   5  23    0.12    1.82
  -1   5  23    2.05    2.34
  -1  -5  23    1.45    2.88
  -1   5  23    0.81    2.28
  -1   5  23    4.10    2.08
  -1   5  22   76.12    8.96
  -1   5  22   69.33    7.85
  -1  -5  22   68.68    7.71
  -1  -5  22   64.46   11.89
  -1   5  22   67.77    8.17
  -1   5  22   75.41    7.49
  -1  -5  22   72.29    7.71
  -1   5  22   70.71    7.09
  -1   5  22   68.97    7.28
  -1  -5  22   74.62    9.18
  -1  -5  22   64.93    7.41
  -1  -5  22   71.01    7.55
  -1   5  22   78.18    8.78
  -1  -5  22   75.50    8.36
  -1   5  22   74.11    8.45
  -1  -5  22   67.68    7.37
  -1  -5  22   77.13    7.80
  -1   5  22   78.91    9.96
  -1   5  21  460.28   20.97
  -1   5  21  466.13   23.25
  -1   5  21  461.10   22.43
  -1  -5  21  440.53   21.60
  -1   5  21  404.58   22.17
  -1   5  21  432.54   22.44
  -1   5  21  445.41   20.62
  -1   5  21  418.95   21.53
  -1  -5  21  424.73   30.84
  -1  -5  21  453.91   21.67
  -1  -5  21  413.98   20.57
  -1   5  21  454.69   22.90
  -1  -5  21  462.40   22.30
  -1   5  21  466.50   24.33
  -1  -5  21  449.54   21.28
  -1  -5  21  410.99   23.70
  -1  -5  21  459.52   22.47
  -1  -5  21  460.89   21.74
  -1   5  21  445.32   24.97
  -1   5  21  466.14   20.94
  -1  -5  20  562.99   25.25
  -1   5  20  538.23   25.23
  -1   5  20  561.14   28.73
  -1  -5  20  571.34   35.60
  -1   5  20  561.53   27.41
  -1   5  20  537.33   24.87
  -1  -5  20  551.64   24.98
  -1  -5  20  588.66   25.91
  -1   5  20  579.05   24.43
  -1   5  20  530.06   25.89
  -1   5  20  543.24   23.85
  -1   5  20  552.88   26.25
  -1  -5  20  557.03   25.54
  -1   5  20  560.51   26.31
  -1  -5  20  582.29   28.67
  -1   5  20  558.12   23.96
  -1  -5  20  600.07   24.95
  -1  -5  20  566.14   24.46
  -1   5  20  553.59   25.94
  -1  -5  19   50.78    7.83
  -1   5  19   51.35    6.30
  -1   5  19   40.21    6.10
  -1  -5  19   48.19    6.53
  -1   5  19   51.34    6.91
  -1  -5  19   56.88    6.88
  -1  -5  19   48.93    6.75
  -1   5  19   50.75    6.88
  -1   5  19   43.00    6.69
  -1  -5  19   50.44    6.76
  -1   5  19   45.81    6.71
  -1   5  19   38.66    5.58
  -1   5  19   40.41    7.33
  -1  -5  19   54.44   10.43
  -1  -5  19   52.42    6.95
  -1   5  19   51.62    6.75
  -1   5  19   48.92    6.90
  -1   5  18  227.61   14.99
  -1   5  18  237.11   16.02
  -1   5  18  227.59   14.39
  -1   5  18  198.97   14.41
  -1   5  18  220.46   14.67
  -1   5  18  210.28   16.28
  -1   5  18  230.77   15.24
  -1   5  18  233.05   14.19
  -1   5  18  226.84   14.90
  -1  -5  18  217.84   20.62
  -1  -5  18  233.75   16.70
  -1  -5  18  222.00   14.58
  -1   5  18  218.05   13.21
  -1  -5  18  217.62   14.43
  -1  -5  18  231.81   16.31
  -1  -5  18  230.32   14.83
  -1  -5  18  221.49   14.63
  -1   5  17  207.90   14.00
  -1  -5  17  192.16   14.83
  -1   5  17  208.22   13.91
  -1   5  17  175.98   13.28
  -1  -5  17  187.07   13.07
  -1   5  17  200.30   14.45
  -1  -5  17  194.45   13.79
  -1  -5  17  186.59   18.41
  -1  -5  17  192.77   14.62
  -1  -5  17  199.56   13.71
  -1   5  17  188.63   13.30
  -1  -5  17  163.96   12.54
  -1   5  17  196.10   13.09
  -1   5  17  203.06   12.26
  -1   5  17  192.64   12.71
  -1  -5  17  182.99   11.85
  -1   5  17  225.84   14.64
  -1   5  16  305.63   17.29
  -1   5  16  321.47   17.00
  -1   5  16  300.53   17.63
  -1  -5  16  357.31   18.59
  -1  -5  16  279.86   16.50
  -1  -5  16  298.48   18.69
  -1   5  16  288.54   17.01
  -1  -5  16  279.88   22.42
  -1  -5  16  326.96   18.10
  -1  -5  16  327.93   16.44
  -1  -5  16  335.43   17.45
  -1  -5  16  335.09   19.30
  -1   5  16  321.64   18.33
  -1   5  16  303.62   17.12
  -1   5  16  321.05   17.41
  -1   5  16  289.75   15.13
  -1   5  15    1.60    1.83
  -1  -5  15    2.70    1.87
  -1  -5  15    1.64    2.20
  -1  -5  15    4.55    3.15
  -1  -5  15    0.21    2.25
  -1   5  15    3.57    1.73
  -1  -5  15    3.73    1.97
  -1   5  15    0.95    2.47
  -1   5  15    5.50    2.46
  -1  -5  15   -1.38    3.39
  -1   5  15    1.81    2.53
  -1  -5  15    3.50    2.21
  -1  -5  15    4.96    2.67
  -1   5  15    6.05    2.79
  -1  -5  14   82.79    8.16
  -1  -5  14   68.87    7.03
  -1   5  14   63.61    7.16
  -1  -5  14   53.86    9.06
  -1  -5  14   73.49    7.96
  -1   5  14   62.99    6.81
  -1   5  14   74.42    7.81
  -1  -5  14   69.19    8.10
  -1  -5  14   65.13    7.58
  -1   5  14   58.50    7.06
  -1  -5  14   65.40    6.80
  -1   5  14   67.59    7.27
  -1   5  14   67.52    6.97
  -1  -5  13  243.86   14.06
  -1   5  13  283.45   15.32
  -1   5  13  257.76   14.23
  -1  -5  13  280.43   15.75
  -1  -5  13  267.78   15.76
   1   5 -13  249.82   16.12
  -1  -5  13  246.18   14.90
  -1  -5  13  265.21   14.20
  -1   5  13  255.64   14.67
  -1   5  13  206.61   13.93
  -1   5  13  271.17   14.61
  -1  -5  13  247.12   19.24
  -1   5  13  264.10   15.02
  -1   5  13  234.85   15.51
  -1  -5  13  244.90   15.32
   1  -5 -13  253.85   15.10
  -1  -5  13  262.18   15.41
  -1  -5  12  521.94   22.51
  -1   5  12  570.60   23.48
  -1   5  12  573.52   26.90
   1   5 -12  523.80   25.99
  -1   5  12  546.94   22.42
  -1  -5  12  562.90   23.96
  -1  -5  12  525.25   23.63
  -1  -5  12  547.94   24.81
  -1  -5  12  561.79   24.01
  -1   5  12  536.67   23.13
  -1   5  12  547.55   22.46
   1  -5 -12  552.81   24.69
  -1  -5  12  552.96   29.46
  -1   5  11  335.78   16.49
  -1  -5  11  335.72   18.53
   1   5 -11  299.37   14.58
  -1   5  11  291.79   18.94
   1   5 -11  320.74   19.25
  -1  -5  11  317.98   16.77
  -1   5  11  328.89   16.40
  -1  -5  11  337.55   21.54
   1  -5 -11  341.12   18.48
  -1  -5  11  319.94   16.81
  -1   5  11  325.73   14.58
  -1  -5  11  323.94   16.80
   1   5 -10    0.77    1.97
  -1   5  10    3.03    1.81
   1  -5 -10    0.76    1.53
  -1  -5  10   -0.46    2.50
  -1  -5  10   -0.51    1.91
  -1  -5   9  179.51   13.38
   1   5  -9  171.78   13.74
   1  -5  -9  181.36   13.58
  -1   5   9  191.45   10.84
   1   5  -8  578.88   27.79
  -1  -5   8  610.57   27.43
  -1   5   8  543.03   21.76
   1  -5  -8  602.72   27.34
   1   5  -8  576.43   21.75
  -1  -5   7  205.00   14.51
   1   5  -7  185.92   10.71
   1   5  -7  193.15   14.76
  -1   5   7  190.99   14.69
   1  -5  -7  209.02   14.94
  -1   5   7  199.38   11.25
  -1  -5   6  129.29   11.40
   1   5  -6  124.03    8.52
   1  -5  -6  131.02   11.77
  -1   5   6  134.83    8.96
   1   5  -6  118.06   11.46
  -1   5   6  149.07   12.70
   1  -5  -5 1032.55   40.38
  -1   5   5 1120.17   34.61
  -1  -5   5  948.05   38.73
  -1   5   5 1161.45   41.78
   1   5  -5 1003.69   40.34
   1   5  -5 1013.21   33.45
  -1  -5   4  418.21   22.07
   1   5  -4  419.98   17.47
   1   5  -4  408.76   22.60
  -1   5   4  431.96   22.72
  -1   5   4  427.93   17.84
   1  -5  -4  424.22   22.72
   1   5  -3  590.69   21.54
   1  -5  -3  513.21   26.09
  -1   5   3  565.03   21.52
   1   5  -3  535.03   26.78
  -1  -5   3  550.29   26.30
  -1   5   3  615.13   27.59
   1  -5  -2    9.37    4.43
  -1  -5   2    6.38    2.90
   1   5  -2    9.66    4.04
  -1   5   2    7.81    3.47
  -1   5   2    9.65    2.53
   1   5  -2    3.09    1.43
  -1   5   1 1293.62   44.69
   1  -5  -1 1263.32   45.00
  -1  -5   1 1143.90   43.48
   1   5  -1 1124.41   44.14
   1   5  -1 1153.81   37.04
  -1   5   1 1242.16   37.67
   1   5   0  945.75   38.34
  -1  -5   0  953.92   37.82
   1   5   0  962.78   31.39
   1  -5   0 1013.26   38.49
  -1   5   0  940.05   31.30
  -1   5   0  980.62   37.60
   1   5   1  154.39    9.35
   1   5   1  156.19   13.07
  -1   5  -1  136.28   11.81
  -1  -5  -1  152.89   12.88
   1  -5   1  150.99   12.56
  -1   5  -1  137.65    8.90
  -1   5  -2  173.09   13.25
   1   5   2  177.83   14.02
   1  -5   2  178.06   13.65
  -1   5  -2  165.39    9.84
  -1  -5  -2  179.64   13.95
   1   5   2  183.04   10.17
   1   5   3  734.42   25.04
   1   5   3  674.32   30.81
  -1   5  -3  690.00   29.96
  -1  -5  -3  722.86   31.86
   1  -5   3  730.18   30.80
  -1   5  -3  694.02   24.72
  -1   5  -4 2174.73   63.61
   1   5   4 2229.34   71.77
   1  -5   4 2363.86   71.63
   1   5   4 2256.75   63.53
  -1   5  -4 2350.61   71.46
  -1  -5  -4 2253.63   72.98
   1  -5   5   63.51    7.15
  -1   5  -5   52.01    5.29
   1   5   5   43.05    6.52
   1   5   5   60.87    5.51
  -1  -5  -5   49.90    7.48
   1  -5   5   59.16    7.63
  -1   5  -5   53.11    6.99
   1  -5   6   58.76    7.18
  -1   5  -6   60.63    5.60
   1   5   6   60.90    7.74
  -1  -5  -6   60.42    8.37
   1  -5   6   55.32    7.39
  -1   5  -6   66.94    8.01
   1   5   6   54.09    5.20
   1   5   7   10.84    2.08
   1   5   7    8.62    2.91
  -1  -5  -7    4.48    3.09
   1  -5   7   10.62    3.47
   1  -5   7    4.10    2.10
  -1   5  -7    4.82    2.01
   1  -5   8  967.80   38.92
   1   5   8 1092.41   39.88
   1  -5   8 1056.14   39.41
  -1   5  -8 1015.16   33.11
  -1  -5  -8 1025.38   42.16
   1  -5   8 1102.26   32.82
  -1   5  -9  785.49   27.03
   1   5   9  824.92   32.81
   1  -5   9  836.05   34.67
   1  -5   9  838.51   33.22
  -1  -5  -9  782.64   35.13
  -1  -5 -10   34.44    6.39
   1   5  10   28.42    4.51
   1   5  10   28.54    5.01
   1   5  10   27.79    4.47
   1  -5  10   24.63    4.66
   1  -5  10   25.02    4.12
   1   5  10   25.26    4.03
   1   5  10   32.39    5.25
   1   5  10   24.51    4.76
  -1   5 -10   23.48    5.08
   1  -5  10   29.42    4.51
  -1   5 -10   24.60    3.43
   1   5  10   24.86    3.42
   1  -5  10   23.77    4.25
   1   5  10   33.86    5.07
   1  -5  10   25.72    5.73
   1   5  11  142.96   10.26
  -1  -5 -11  150.94   12.62
   1   5  11  143.28   10.50
  -1   5 -11  153.58   12.30
   1   5  11  147.52   11.83
   1   5  11  155.31   10.19
   1  -5  11  147.37   10.70
   1   5  11  154.29   10.12
   1   5  11  147.63   11.94
   1   5  11  146.49   10.09
   1   5  11  174.55   11.77
   1  -5  11  153.64   11.93
   1   5  11  155.16   10.47
   1  -5  11  159.78   10.81
   1  -5  11  165.75   14.50
   1  -5  11  152.31   10.71
   1  -5  11  161.31   10.89
   1   5  11  142.96   10.60
   1   5  11  148.35   10.32
   1   5  11  140.41   10.21
   1   5  11  161.92   12.00
   1   5  12  366.76   18.81
   1  -5  12  415.46   18.97
  -1   5 -12  376.41   19.76
   1  -5  12  385.94   18.29
   1   5  12  372.33   19.10
   1   5  12  353.45   18.42
   1   5  12  381.40   17.46
   1   5  12  373.81   18.18
   1   5  12  401.75   18.56
   1  -5  12  398.89   24.32
   1   5  12  363.98   20.30
   1   5  12  369.04   18.43
   1   5  12  356.76   17.83
   1   5  12  352.83   17.22
   1   5  12  361.52   16.79
   1  -5  12  373.74   18.20
   1   5  12  371.79   17.49
   1   5  12  361.27   17.88
  -1  -5 -12  357.28   19.67
   1  -5  12  404.27   20.12
   1   5  12  368.47   16.83
   1   5  12  382.84   16.90
   1  -5  12  370.77   18.43
   1   5  12  343.00   19.73
   1  -5  13  632.35   33.94
   1   5  13  719.69   27.88
   1   5  13  736.58   26.72
   1   5  13  696.58   25.77
   1   5  13  725.05   27.83
   1   5  13  691.41   28.34
   1  -5  13  681.71   27.21
   1  -5  13  657.64   27.12
   1   5  13  740.98   28.02
   1  -5  13  668.85   27.40
   1   5  13  736.63   27.94
   1   5  13  691.02   27.74
   1   5  13  659.20   30.27
   1   5  13  659.02   26.24
   1   5  13  710.84   30.71
   1  -5  13  603.88   26.14
   1   5  13  690.90   25.92
   1  -5  13  600.54   25.43
   1   5  13  708.35   27.75
   1   5  13  692.47   28.57
   1   5  13  673.92   26.40
   1   5  14  162.12   11.69
   1   5  14  160.62   11.48
   1   5  14  131.03   10.38
   1   5  14  140.43   10.94
   1   5  14  127.33    9.80
   1   5  14  150.63   10.38
   1  -5  14  124.47   10.11
   1   5  14  130.60   10.99
   1  -5  14  139.41   15.05
   1   5  14  151.35   11.14
   1  -5  14  124.47    9.17
   1  -5  14  133.25   10.59
   1  -5  14  140.65   10.83
   1   5  14  153.30   10.15
   1   5  14  152.17   11.16
   1  -5  14  121.42   10.01
   1   5  14  136.15    9.78
   1   5  14  138.53   12.33
   1  -5  14  123.70    9.72
   1   5  14  149.45   12.99
   1   5  14  141.65   11.46
   1   5  14  141.60   10.23
   1   5  15  376.82   18.33
   1   5  15  382.62   18.59
   1  -5  15  383.94   18.04
   1  -5  15  380.70   19.67
   1   5  15  450.19   21.37
   1   5  15  412.17   20.55
   1  -5  15  385.64   19.22
   1   5  15  372.91   20.34
   1  -5  15  402.40   20.22
   1   5  15  401.10   19.95
   1   5  15  404.82   19.42
   1   5  15  408.30   19.91
   1  -5  15  432.08   27.81
   1   5  15  398.21   20.84
   1   5  15  404.93   20.21
   1   5  15  400.73   19.96
   1   5  15  406.23   18.85
   1   5  15  401.18   18.44
   1   5  15  381.10   22.14
   1  -5  15  378.78   18.53
   1  -5  15  383.88   19.04
   1   5  15  361.87   22.12
   1   5  16  382.28   20.48
   1   5  16  428.03   21.04
   1   5  16  376.28   23.27
   1  -5  16  440.54   19.73
   1  -5  16  460.46   20.87
   1   5  16  449.56   20.44
   1   5  16  392.32   19.92
   1  -5  16  449.31   20.95
   1   5  16  432.45   21.94
   1   5  16  413.39   21.24
   1   5  16  444.28   21.87
   1   5  16  433.51   19.84
   1  -5  16  460.13   23.67
   1  -5  16  458.40   20.71
   1  -5  16  485.43   30.56
   1   5  16  415.91   22.21
   1   5  16  420.49   23.98
   1   5  16  438.51   19.98
   1  -5  16  457.18   21.64
   1   5  16  411.71   20.94
   1   5  16  419.27   19.72
   1  -5  16  475.50   22.40
   1   5  16  418.14   22.05
   1   5  17  601.66   27.13
   1   5  17  625.66   26.30
   1   5  17  617.44   26.45
   1   5  17  544.92   26.87
   1   5  17  553.24   25.69
   1  -5  17  533.33   24.36
   1   5  17  561.23   25.01
   1   5  17  552.39   29.46
   1  -5  17  573.59   26.31
   1  -5  17  624.14   35.98
   1   5  17  594.25   27.33
   1  -5  17  600.81   28.37
   1   5  17  579.69   24.11
   1   5  17  606.77   25.26
   1   5  17  569.45   23.44
   1   5  17  597.15   26.11
   1   5  17  564.82   24.08
   1   5  17  609.07   24.51
   1   5  17  611.92   26.91
   1  -5  17  582.43   24.79
   1  -5  17  559.70   25.32
   1   5  17  586.17   29.29
   1  -5  17  557.63   23.79
   1   5  17  578.23   26.28
   1  -5  18   71.40   11.65
   1   5  18   97.90    9.53
   1   5  18  104.58   10.18
   1   5  18   90.52    9.50
   1   5  18   95.68    9.61
   1  -5  18   69.71    7.60
   1  -5  18   86.45    8.76
   1  -5  18   79.20    7.75
   1   5  18   75.16   10.00
   1   5  18   85.07   10.93
   1   5  18   76.82    8.31
   1   5  18   92.44    8.67
   1   5  18   81.54    8.94
   1  -5  18   74.56    8.45
   1   5  18   96.10    8.44
   1  -5  18   79.66    8.30
   1   5  18   95.61   10.12
   1   5  18   79.49    7.74
   1  -5  18   68.61    9.05
   1   5  18   83.75    7.59
   1   5  18   92.81    9.18
   1   5  18   95.71    8.50
   1   5  18   92.13    9.32
   1   5  18   84.79    8.56
   1  -5  19   93.14    8.91
   1   5  19  100.58    9.95
   1   5  19   93.01    9.89
   1  -5  19   85.00    8.57
   1   5  19  104.45    8.71
   1   5  19   90.65    9.90
   1   5  19   83.42    8.61
   1   5  19   95.54   10.10
   1  -5  19   86.69    9.18
   1  -5  19   80.83    8.06
   1   5  19   83.30   10.52
   1   5  19   87.74   10.71
   1   5  19   85.03    8.92
   1   5  19   98.08    8.64
   1   5  19   89.79    9.32
   1  -5  19   91.08    8.47
   1   5  19   97.06    9.93
   1   5  19   84.95    8.94
   1   5  19   93.51    8.35
   1  -5  19   98.51    8.32
   1   5  19   92.02    8.18
   1   5  19   93.30    9.17
   1  -5  19   95.65   10.59
   1   5  19   85.52    8.45
   1  -5  19   88.52    9.81
   1   5  20  155.11   11.25
   1  -5  20  162.79   10.80
   1   5  20  148.89   13.72
   1   5  20  147.91   12.30
   1  -5  20  179.56   13.94
   1   5  20  159.15   12.66
   1  -5  20  161.52   13.71
   1   5  20  162.44   12.35
   1   5  20  143.97   10.42
   1   5  20  149.92   10.71
   1   5  20  128.29   11.25
   1  -5  20  162.10   12.85
   1   5  20  165.55   13.15
   1   5  20  164.75   13.38
   1  -5  20  153.93   11.14
   1   5  20  153.17   11.75
   1  -5  20  167.97   12.06
   1   5  20  166.37   13.04
   1  -5  20  166.80   12.01
   1   5  20  158.61   12.16
   1   5  20  161.91   11.99
   1  -5  20  156.82   11.15
   1   5  20  155.24   13.36
   1   5  21  250.01   13.79
   1  -5  21  268.96   17.77
   1   5  21  221.96   14.40
   1   5  21  239.36   15.34
   1   5  21  225.89   14.79
   1  -5  21  240.25   14.72
   1   5  21  244.15   16.35
   1  -5  21  228.42   14.18
   1  -5  21  249.44   14.12
   1   5  21  234.10   15.69
   1  -5  21  234.28   15.80
   1   5  21  233.46   14.05
   1   5  21  253.65   15.26
   1   5  21  255.71   14.33
   1   5  21  225.99   15.63
   1  -5  21  276.30   16.76
   1   5  21  260.75   16.72
   1  -5  21  259.53   14.55
   1   5  21  245.20   16.67
   1  -5  21  236.13   13.29
   1   5  21  222.33   17.02
   1   5  21  225.69   15.06
   1   5  22   37.91    5.20
   1  -5  22   37.17    5.29
   1  -5  22   47.38    6.76
   1   5  22   32.15    5.31
   1   5  22   36.91    5.46
   1   5  22   39.98    6.30
   1   5  22   38.59    6.00
   1  -5  22   47.27    5.86
   1  -5  22   38.70    5.54
   1   5  22   49.47    6.49
   1  -5  22   41.91    5.95
   1   5  22   38.35    5.26
   1   5  22   39.94    6.36
   1  -5  22   40.85    6.23
   1   5  22   45.81    6.86
   1   5  22   38.60    5.84
   1  -5  22   45.90    5.31
   1   5  22   41.76    6.35
   1   5  22   42.92    6.54
   1  -5  22   54.93    7.92
   1  -5  23    5.48    2.58
   1   5  23    4.92    2.96
   1   5  23    5.41    2.38
   1   5  23    3.89    3.32
   1  -5  23    9.39    2.44
   1  -5  23    5.62    2.27
   1  -5  23    5.26    2.46
   1  -5  23    8.71    3.12
   1   5  23    0.86    1.84
   1   5  23    8.06    3.41
   1  -5  23    4.23    2.59
   1   5  23    4.96    2.23
   1   5  23    9.78    3.64
   1   5  23    4.67    2.73
   1   5  23    2.89    1.84
   1   5  23    2.02    1.87
   1  -5  23    7.57    2.54
   1  -5  23    1.04    2.01
   1   5  23    3.66    2.34
   1  -5  24   24.06    4.64
   1   5  24   20.18    4.11
   1   5  24   17.01    3.21
   1  -5  24   27.49    4.69
   1   5  24   25.28    5.01
   1   5  24   14.94    3.41
   1   5  24   19.40    3.75
   1   5  24   20.11    4.44
   1  -5  24   20.19    3.78
   1  -5  24   21.25    3.46
   1  -5  24   19.63    4.43
   1   5  24   21.35    3.63
   1  -5  24   27.45    5.01
   1   5  24   17.24    3.92
   1   5  24   24.55    4.93
   1   5  24   21.38    4.12
   1  -5  24   25.53    4.32
   1   5  25   89.10    7.49
   1  -5  25   95.81    8.37
   1  -5  25   74.90    7.97
   1   5  25   93.61    8.68
   1  -5  25   83.70    7.82
   1  -5  25   80.62    7.20
   1  -5  25   72.02    6.96
   1  -5  25   96.48    7.76
   1   5  25   86.24    8.52
   1  -5  25   90.15    7.80
   1   5  25   88.61    8.63
   1   5  25   87.57    7.38
   1   5  25   89.68    7.83
   1  -5  25   83.38    6.89
   1   5  25   86.63    8.31
   1  -5  26  149.65    9.30
   1   5  26  157.14   10.63
   1   5  26  150.55   10.68
   1  -5  26  148.01    9.28
   1  -5  26  160.69   10.32
   1  -5  26  170.31   10.72
   1  -5  26  142.38    8.98
   1   5  26  149.55    9.83
   1   5  26  164.40   11.25
   1   5  26  139.56    9.16
   1  -5  26  161.43    9.75
   1   5  26  161.80    9.62
   1   5  26  162.44   11.28
   1  -5  26  154.34   10.77
   1  -5  26  156.09    9.02
   1  -5  27   12.04    2.67
   1   5  27   10.77    2.90
   1   5  27    8.18    2.56
   1  -5  27    9.85    2.09
   1   5  27   10.11    2.60
   1   5  27   10.07    2.46
   1   5  27   11.98    2.26
   1  -5  27   10.46    2.46
   1  -5  27   12.20    2.34
   1  -5  27   12.02    2.83
   1   5  27    9.41    2.36
   1  -5  27    8.53    2.05
  -1  -6  27  156.27    9.23
  -1  -6  27  141.32    7.82
  -1  -6  27  140.95    9.54
  -1   6  27  143.15    9.33
  -1   6  27  155.03    9.97
  -1   6  27  151.01    9.29
  -1   6  27  141.77    9.47
  -1  -6  27  152.25    8.90
  -1   6  26   74.99    6.80
  -1  -6  26   90.93    7.96
  -1  -6  26   78.63    6.07
  -1   6  26   79.45    7.42
  -1   6  26   74.26    6.93
  -1   6  26   79.30    7.48
  -1  -6  26   87.02    7.11
  -1   6  26   75.54    7.04
  -1   6  26   66.86    6.64
  -1  -6  25    1.41    1.25
  -1  -6  25    0.47    1.32
  -1  -6  25   -0.83    1.45
  -1   6  25    0.20    1.78
  -1   6  25    1.69    2.02
  -1   6  25    0.37    1.86
  -1   6  25    3.61    2.93
  -1  -6  25   -1.04    1.21
  -1   6  25   -0.71    1.89
  -1  -6  25    1.58    1.73
  -1   6  25    6.38    3.14
  -1  -6  25   -0.44    1.57
  -1   6  25    3.01    2.58
  -1  -6  25    2.00    2.08
  -1   6  24   14.19    3.68
  -1  -6  24   12.01    3.30
  -1   6  24   12.15    3.49
  -1  -6  24   11.63    2.81
  -1   6  24   10.97    3.33
  -1  -6  24   13.22    2.88
  -1   6  24   13.94    3.72
  -1   6  24   15.80    3.02
  -1   6  24   14.26    3.85
  -1  -6  24   10.57    2.51
  -1   6  24   10.93    3.65
  -1   6  24   13.76    3.66
  -1  -6  24   13.94    2.86
  -1  -6  24    7.88    2.44
  -1  -6  24    9.72    3.01
  -1  -6  23  549.45   24.14
  -1  -6  23  595.32   22.51
  -1   6  23  556.87   24.50
  -1  -6  23  574.02   23.39
  -1  -6  23  554.26   22.44
  -1   6  23  552.84   25.24
  -1   6  23  597.51   26.05
  -1  -6  23  580.72   24.05
  -1   6  23  578.95   25.88
  -1  -6  23  546.90   26.08
  -1  -6  23  531.44   22.38
  -1   6  23  570.47   25.58
  -1   6  23  621.54   26.48
  -1   6  23  564.02   22.65
  -1   6  23  593.02   28.49
  -1  -6  23  597.57   24.11
  -1   6  22  182.13   13.44
  -1   6  22  193.53   13.14
  -1  -6  22  202.96   13.11
  -1   6  22  180.82   12.79
  -1  -6  22  213.86   15.14
  -1   6  22  203.23   14.22
  -1  -6  22  183.47   12.11
  -1  -6  22  216.66   12.21
  -1   6  22  181.35   11.83
  -1  -6  22  194.75   12.37
  -1  -6  22  190.63   12.96
  -1   6  22  200.88   15.72
  -1   6  22  184.26   13.47
  -1  -6  22  211.64   13.40
  -1   6  22  173.20   13.39
  -1  -6  22  191.45   11.86
  -1   6  21    9.14    2.96
  -1   6  21    6.96    4.25
  -1  -6  21   17.97    3.98
  -1  -6  21    9.37    2.85
  -1   6  21    4.91    2.37
  -1  -6  21    4.36    2.42
  -1   6  21    5.64    2.94
  -1  -6  21    5.25    2.44
  -1   6  21    8.32    2.75
  -1  -6  21    9.53    3.43
  -1  -6  21    4.50    3.03
  -1   6  21    9.02    3.76
  -1   6  21    5.76    3.00
  -1  -6  21    8.67    3.00
  -1   6  21    3.93    2.45
  -1  -6  21   14.59    5.78
  -1  -6  21    6.11    2.57
  -1   6  21    5.30    2.91
  -1   6  20   84.68    9.47
  -1   6  20   77.85    8.59
  -1   6  20   83.25    8.17
  -1  -6  20   93.61   13.54
  -1   6  20   75.79    8.75
  -1  -6  20   84.28    9.93
  -1  -6  20   77.37    8.37
  -1   6  20   75.77    8.78
  -1  -6  20   74.98    7.76
  -1  -6  20   80.11    8.49
  -1   6  20   91.39   10.92
  -1   6  20   85.65    9.25
  -1   6  20   91.44    9.39
  -1  -6  20   77.83    8.19
  -1  -6  20   74.46    7.26
  -1   6  20   79.83    8.47
  -1  -6  20   85.20    8.23
  -1  -6  19  609.90   36.45
  -1   6  19  558.74   25.54
  -1   6  19  625.62   27.38
  -1   6  19  552.99   29.45
  -1  -6  19  577.50   26.39
  -1   6  19  581.31   27.06
  -1  -6  19  570.64   24.21
  -1   6  19  594.26   28.01
  -1  -6  19  609.18   25.58
  -1   6  19  602.36   27.51
  -1  -6  19  605.43   26.15
  -1   6  19  595.88   25.83
  -1   6  19  609.02   27.54
  -1   6  19  598.59   26.82
  -1  -6  19  589.03   26.83
  -1  -6  19  631.53   29.23
  -1  -6  19  604.28   24.29
  -1   6  18  181.55   13.43
  -1  -6  18  185.39   12.25
  -1  -6  18  208.87   14.38
  -1  -6  18  227.41   13.73
  -1   6  18  220.27   14.92
  -1   6  18  138.37   11.56
  -1  -6  18  221.72   15.83
  -1  -6  18  213.31   13.83
  -1  -6  18  193.21   13.82
  -1   6  18  216.59   15.44
  -1  -6  18  209.51   20.18
  -1   6  18  199.71   14.33
  -1   6  18  214.05   16.81
  -1   6  18  170.43   13.16
  -1   6  18  150.27   12.15
  -1   6  18  177.88   13.51
  -1  -6  17    3.73    1.78
  -1   6  17    6.46    2.80
  -1   6  17    9.44    3.03
  -1  -6  17    8.66    3.13
  -1   6  17    5.60    3.01
  -1   6  17   10.83    3.86
  -1   6  17    9.99    3.58
  -1  -6  17    2.45    2.45
  -1   6  17    9.33    2.94
  -1  -6  17    7.81    3.26
  -1   6  17    6.45    2.56
  -1   6  17   11.85    3.66
  -1  -6  17    4.92    2.22
  -1  -6  17    5.42    3.26
  -1  -6  17   12.16    3.05
  -1   6  16  260.47   16.35
  -1  -6  16  259.07   14.74
  -1  -6  16  244.77   14.69
  -1   6  16  287.60   16.32
  -1  -6  16  267.61   15.59
  -1   6  16  248.10   15.82
  -1  -6  16  293.37   17.18
  -1   6  16  242.92   15.95
  -1  -6  16  264.87   16.53
  -1   6  16  272.55   17.20
  -1   6  16  261.36   15.63
  -1  -6  16  265.17   22.08
  -1  -6  16  267.89   17.60
  -1   6  16  262.41   16.12
  -1  -6  15  362.18   19.39
  -1  -6  15  318.66   24.08
  -1  -6  15  337.10   18.96
  -1   6  15  341.18   18.93
  -1  -6  15  319.66   17.33
  -1  -6  15  318.59   17.32
  -1  -6  15  359.64   17.56
  -1   6  15  353.78   18.32
  -1   6  15  354.65   18.27
  -1   6  15  373.11   20.25
  -1   6  15  364.46   19.28
  -1   6  15  344.10   18.52
  -1  -6  15  312.98   19.07
  -1   6  14    6.91    2.70
  -1  -6  14   21.00    4.53
  -1  -6  14   16.15    3.74
  -1  -6  14    9.52    3.55
  -1  -6  14    7.96    3.67
  -1   6  14   15.01    3.48
  -1   6  14   10.74    3.71
  -1  -6  14    4.22    2.15
  -1   6  14    5.89    2.08
  -1   6  14    8.18    3.10
  -1  -6  14   16.73    3.86
  -1   6  14    9.13    2.43
  -1  -6  13  127.52   10.72
  -1  -6  13  135.20   11.72
  -1   6  13  106.07    9.56
  -1   6  13  107.82    9.14
  -1  -6  13  121.48    9.86
  -1  -6  13  122.27   10.32
  -1  -6  13  111.08   10.23
  -1   6  13  109.03    9.72
  -1   6  13  116.81   11.84
  -1   6  13  106.28    9.31
  -1  -6  13  125.73   13.98
  -1   6  13  104.74    8.85
   1   6 -13  123.40   12.15
   1  -6 -13  125.63   11.68
   1   6 -12   33.90    6.39
  -1   6  12   21.40    5.38
  -1   6  12   31.61    4.97
  -1  -6  12   36.11    5.52
  -1   6  12   27.01    4.70
  -1   6  12   22.79    3.65
  -1  -6  12   37.30    5.78
   1   6 -12   36.48    4.69
  -1  -6  12   31.28    5.21
  -1  -6  12   27.78    4.13
  -1  -6  12   32.40    7.43
  -1   6  12   29.68    4.77
   1  -6 -12   28.23    4.50
   1  -6 -12   24.36    5.20
  -1  -6  12   24.70    5.06
  -1   6  12   21.56    3.88
  -1   6  11  464.07   21.38
  -1  -6  11  490.89   22.05
  -1  -6  11  460.86   21.65
  -1   6  11  463.80   20.63
   1  -6 -11  495.89   25.71
   1   6 -11  461.12   19.72
   1   6 -11  488.30   25.99
  -1   6  11  434.14   19.10
  -1  -6  11  452.61   20.99
   1  -6 -11  431.89   19.65
  -1  -6  11  465.14   24.49
  -1   6  11  374.46   24.34
  -1   6  11  435.20   20.12
  -1  -6  11  441.25   26.56
  -1   6  10  857.02   31.33
  -1  -6  10  854.15   38.03
  -1  -6  10  824.34   35.31
  -1  -6  10  828.18   31.33
  -1   6  10  840.41   30.24
  -1   6  10  815.76   29.82
  -1  -6  10  845.50   31.70
  -1  -6  10  796.12   30.70
  -1   6  10  760.77   28.90
   1  -6 -10  895.00   37.43
   1  -6 -10  811.21   29.68
   1   6 -10  846.02   37.01
  -1  -6   9 1065.53   37.44
  -1  -6   9 1138.17   43.29
  -1   6   9 1100.15   37.27
  -1   6   9 1080.53   36.02
  -1   6   9 1015.33   35.49
   1  -6  -9 1112.82   44.21
  -1   6   9  958.01   44.03
   1   6  -9 1063.51   43.51
   1  -6  -9 1056.73   36.01
  -1  -6   9 1035.13   36.93
  -1  -6   8   43.40    5.82
   1   6  -8   35.86    4.89
  -1  -6   8   30.53    6.12
  -1   6   8   57.08    6.12
   1  -6  -8   61.87    8.91
  -1   6   8   55.50    6.27
  -1  -6   8   34.01    5.04
   1   6  -8   37.66    7.51
   1   6  -7 1147.80   46.85
  -1  -6   7 1144.09   39.19
  -1  -6   7 1150.77   39.01
   1   6  -7 1164.08   38.28
  -1   6   7 1232.88   39.27
   1  -6  -7 1203.55   47.60
  -1  -6   7 1188.81   45.78
   1  -6  -6  689.75   34.31
  -1  -6   6  798.71   34.78
   1   6  -6  751.60   35.19
   1   6  -6  784.47   28.08
  -1   6   6  735.69   27.79
  -1  -6   5  326.96   20.67
   1   6  -5  332.48   21.59
   1   6  -5  323.11   15.87
   1  -6  -5  318.09   21.37
  -1   6   5  337.49   16.25
  -1   6   4   10.67    2.39
  -1  -6   4   12.28    4.20
   1   6  -4    8.10    3.19
   1   6  -4    7.44    2.60
   1  -6  -4   12.49    3.83
  -1  -6   3 1411.02   52.42
  -1   6   3 1497.97   45.09
   1  -6  -3 1412.02   53.83
   1   6  -3 1372.94   53.23
   1   6  -3 1373.46   44.44
  -1   6   3 1488.99   53.35
   1  -6  -2  268.50   19.04
  -1   6   2  253.89   13.74
  -1   6   2  262.28   18.49
   1   6  -2  261.71   19.20
  -1  -6   2  269.90   18.89
   1   6  -2  264.43   13.91
   1   6  -1  745.35   35.85
   1  -6  -1  797.71   36.13
   1   6  -1  743.08   28.43
  -1  -6   1  813.13   36.07
  -1   6   1  873.36   29.39
  -1   6   1  849.51   36.16
   1   6   0    6.93    3.88
  -1   6   0   12.97    3.11
  -1  -6   0    9.57    4.27
   1   6   0   13.17    3.26
   1  -6   0    4.53    3.33
   1   6   1  113.07   12.40
   1   6   1  123.21    9.03
   1  -6   1  152.20   13.52
  -1   6  -1  132.75   12.67
  -1  -6  -1  103.98   11.90
  -1   6  -1  130.18    9.15
   1  -6   2  149.40   13.54
  -1   6  -2  143.74   13.08
   1   6   2  108.16   12.12
  -1   6  -2  133.91    9.32
   1   6   2  125.20    9.40
  -1  -6  -2  133.33   13.19
   1  -6   3  351.67   21.38
  -1  -6  -3  364.51   22.77
   1   6   3  306.77   21.29
  -1   6  -3  321.46   15.75
   1   6   3  338.24   16.17
  -1  -6  -4   63.63    9.38
   1   6   4   48.34    7.88
  -1   6  -4   39.83    5.04
   1  -6   4   49.05    6.44
   1   6   4   46.32    5.58
   1  -6   4   42.53    7.59
   1   6   5  206.48   16.77
  -1  -6  -5  236.22   18.31
  -1   6  -5  202.37   11.75
   1  -6   5  225.84   14.40
   1  -6   5  195.93   15.57
   1   6   5  211.69   12.13
  -1   6  -6 1090.44   36.68
   1  -6   6 1120.81   38.46
   1   6   6 1130.65   37.07
   1  -6   6 1108.03   38.65
   1   6   6 1096.39   45.31
   1  -6   6 1132.35   38.77
   1  -6   6 1268.61   42.80
  -1  -6  -6 1225.23   48.58
   1  -6   6 1209.03   45.28
   1  -6   7  233.69   15.90
   1  -6   7  249.14   17.29
   1   6   7  236.39   12.77
  -1   6  -7  224.26   12.49
   1  -6   7  253.16   14.35
   1   6   7  215.65   16.90
   1  -6   7  237.05   13.92
   1   6   7  228.47   13.27
   1  -6   7  236.68   13.34
   1   6   7  217.38   12.22
  -1  -6  -7  241.95   18.87
   1  -6   7  229.63   13.58
   1   6   7  214.96   12.88
   1   6   8   28.29    4.27
   1   6   8   26.80    4.72
   1  -6   8   24.29    4.36
   1   6   8   26.43    5.71
   1  -6   8   27.05    4.14
  -1   6  -8   24.68    3.89
  -1  -6  -8   23.85    6.63
  -1   6  -8   22.76    5.61
   1  -6   8   24.44    3.99
   1  -6   8   17.47    4.71
   1   6   8   36.18    4.91
   1  -6   8   26.12    5.31
   1   6   8   25.27    4.47
   1  -6   8   20.61    3.97
   1   6   8   17.33    3.20
   1   6   8   31.26    4.60
   1  -6   8   23.73    4.33
   1   6   8   24.66    3.83
   1   6   9   78.09    7.61
   1   6   9   72.72    7.89
   1  -6   9   72.42    7.04
   1  -6   9   88.09    7.67
   1  -6   9   86.39    8.10
   1  -6   9   88.01   10.10
   1   6   9   73.71    7.99
  -1   6  -9   83.75   10.13
   1   6   9   84.24    7.91
   1   6   9   73.82    7.73
  -1   6  -9   80.46    7.00
   1   6   9   82.78    7.35
  -1  -6  -9   71.63   10.01
   1   6   9   82.95   10.03
   1  -6   9   87.55    8.17
   1   6   9   79.40    7.33
   1  -6   9   85.22    8.06
   1   6   9   70.86    6.93
   1  -6   9   79.93    9.77
   1   6   9   70.31    7.30
   1   6  10  210.75   12.54
  -1  -6 -10  191.67   16.65
   1   6  10  203.33   14.22
   1   6  10  210.40   12.11
  -1   6 -10  203.48   16.03
   1   6  10  194.42   15.41
   1   6  10  224.65   13.65
   1  -6  10  229.96   17.21
   1   6  10  199.35   12.26
   1  -6  10  229.48   13.18
   1  -6  10  217.48   13.59
  -1   6 -10  212.02   11.71
   1   6  10  229.29   14.72
   1  -6  10  240.82   14.15
   1   6  10  198.92   13.55
   1  -6  10  228.49   13.99
   1  -6  10  229.58   13.22
   1   6  10  209.42   13.30
   1   6  10  210.50   12.01
   1   6  10  206.07   12.48
   1   6  10  204.08   13.07
   1   6  10  204.10   13.01
   1  -6  10  242.82   16.72
   1   6  10  233.00   13.64
   1   6  11  597.14   24.94
   1  -6  11  569.06   27.80
   1   6  11  578.88   22.44
   1  -6  11  553.69   23.73
   1  -6  11  547.80   23.58
   1   6  11  614.83   25.35
   1   6  11  566.10   25.06
   1   6  11  590.08   27.29
   1  -6  11  566.32   30.21
   1   6  11  601.07   24.26
   1  -6  11  553.35   24.75
  -1  -6 -11  576.04   29.80
   1   6  11  634.25   26.67
   1   6  11  597.40   26.85
  -1   6 -11  566.28   22.09
   1  -6  11  552.17   24.57
   1   6  11  591.58   23.90
   1   6  11  601.55   23.62
   1   6  11  622.23   25.68
   1   6  11  584.79   28.33
   1  -6  11  568.79   24.67
   1   6  11  623.31   24.27
  -1   6 -11  537.76   27.71
   1   6  11  632.68   25.59
   1   6  12  264.99   14.94
  -1  -6 -12  259.09   18.24
   1   6  12  262.96   14.62
   1   6  12  270.73   13.91
   1  -6  12  263.89   14.97
   1   6  12  263.81   17.30
   1   6  12  290.20   16.16
   1  -6  12  257.12   15.27
  -1   6 -12  240.73   17.11
   1   6  12  246.20   15.11
   1   6  12  267.45   14.70
   1   6  12  289.35   16.30
   1   6  12  289.21   16.07
   1   6  12  250.86   14.52
   1  -6  12  272.21   16.00
   1   6  12  267.31   17.08
   1   6  12  284.40   16.91
   1  -6  12  257.72   17.10
   1   6  12  259.34   15.91
   1  -6  12  261.62   19.88
   1   6  12  278.63   17.93
   1  -6  12  261.81   15.41
   1  -6  13   65.56   10.05
   1   6  13   69.87    8.82
   1   6  13   73.48    7.48
   1   6  13   68.15    6.87
   1   6  13   78.92    7.07
   1   6  13   68.88    7.25
   1  -6  13   56.09    6.62
   1   6  13   71.96    7.35
   1  -6  13   76.68    8.05
   1  -6  13   66.89    7.69
   1   6  13   68.65    8.11
   1  -6  13   75.54    7.82
   1   6  13   71.21    7.86
   1   6  13   72.10    7.85
   1   6  13   59.38    7.29
   1   6  13   83.02    8.28
   1   6  13   78.30    8.20
   1   6  13   74.41    9.11
   1  -6  14  612.61   25.75
   1  -6  14  640.23   26.87
   1   6  14  561.50   25.76
   1   6  14  566.42   26.57
   1   6  14  568.42   24.50
   1  -6  14  623.74   33.97
   1   6  14  601.83   26.01
   1   6  14  565.68   28.51
   1   6  14  639.22   26.81
   1   6  14  582.37   26.06
   1   6  14  574.76   23.14
   1   6  14  539.70   24.17
   1   6  14  574.94   28.37
   1  -6  14  609.67   25.72
   1   6  14  585.28   27.28
   1  -6  14  623.56   26.11
   1   6  14  550.23   23.81
   1   6  14  593.08   23.83
   1   6  14  542.19   25.23
   1   6  14  583.75   24.83
   1   6  15  881.57   33.99
   1  -6  15  822.32   32.51
   1   6  15  848.79   33.26
   1   6  15  919.31   35.97
   1   6  15  855.59   31.61
   1  -6  15  864.00   42.39
   1   6  15  799.34   36.09
   1   6  15  829.10   33.55
   1  -6  15  817.42   33.02
   1   6  15  855.79   32.02
   1  -6  15  819.69   32.16
   1   6  15  836.14   34.64
   1   6  15  819.67   31.97
   1   6  15  833.75   30.31
   1   6  15  893.52   31.34
   1  -6  15  789.23   32.24
   1   6  15  844.10   36.95
   1  -6  15  808.18   30.41
   1   6  15  901.50   33.18
   1   6  15  896.77   34.32
   1   6  15  841.45   33.45
   1   6  16  255.76   16.09
   1   6  16  256.06   16.20
   1   6  16  247.86   15.12
   1   6  16  280.02   14.98
   1   6  16  251.32   14.46
   1  -6  16  238.60   15.55
   1  -6  16  255.90   21.67
   1  -6  16  236.18   15.00
   1   6  16  243.92   18.04
   1   6  16  260.71   15.75
   1   6  16  261.50   18.74
   1   6  16  252.55   17.07
   1   6  16  256.80   14.11
   1  -6  16  243.22   14.91
   1   6  16  275.85   17.70
   1  -6  16  247.39   14.27
   1  -6  16  242.06   15.50
   1  -6  16  220.64   16.07
   1   6  16  278.90   16.73
   1   6  16  259.11   16.41
   1   6  16  271.80   16.26
   1   6  16  252.66   14.84
   1   6  17  377.09   20.11
   1   6  17  409.84   21.01
   1  -6  17  357.43   20.82
   1   6  17  381.34   20.56
   1   6  17  372.41   18.52
   1  -6  17  405.66   27.89
   1  -6  17  392.46   18.36
   1   6  17  387.05   21.64
   1  -6  17  331.11   18.90
   1   6  17  406.36   20.42
   1   6  17  352.27   22.62
   1   6  17  370.63   20.35
   1   6  17  374.77   17.66
   1  -6  17  371.14   19.21
   1   6  17  368.08   22.78
   1   6  17  360.58   17.86
   1  -6  17  398.76   20.45
   1   6  17  362.15   19.44
   1  -6  17  369.99   18.63
   1   6  17  371.34   18.10
   1   6  18  417.10   21.23
   1  -6  18  454.67   22.32
   1   6  18  434.43   22.47
   1  -6  18  446.79   22.25
   1   6  18  454.55   25.83
   1   6  18  454.22   20.40
   1   6  18  433.92   25.62
   1  -6  18  466.52   30.97
   1  -6  18  431.35   23.78
   1   6  18  424.70   23.42
   1   6  18  465.16   24.34
   1   6  18  475.42   22.85
   1   6  18  448.95   23.08
   1   6  18  421.91   22.27
   1   6  18  430.52   20.35
   1  -6  18  419.69   20.99
   1   6  18  472.59   20.93
   1  -6  18  449.72   20.45
   1   6  18  431.68   22.20
   1   6  18  462.11   22.22
   1  -6  19  270.92   18.04
   1   6  19  276.28   15.26
   1   6  19  264.44   16.88
   1   6  19  249.64   14.58
   1  -6  19  293.72   16.85
   1   6  19  273.76   16.81
   1   6  19  264.64   14.63
   1   6  19  273.04   17.26
   1   6  19  289.90   16.83
   1  -6  19  260.79   15.48
   1  -6  19  276.74   16.79
   1   6  19  277.11   16.78
   1   6  19  282.57   19.66
   1   6  19  259.94   15.91
   1   6  19  290.00   18.36
   1  -6  19  276.81   15.28
   1  -6  19  259.35   23.06
   1   6  19  255.70   17.60
   1   6  19  257.14   16.54
   1   6  20    3.23    1.88
   1   6  20    0.56    1.71
   1  -6  20    7.73    3.40
   1  -6  20    5.69    3.29
   1  -6  20    1.46    1.73
   1   6  20    7.31    3.09
   1   6  20    3.98    2.05
   1   6  20    7.01    3.08
   1   6  20    6.49    2.88
   1  -6  20    8.60    3.37
   1   6  20    8.18    4.02
   1   6  20    5.28    2.77
   1   6  20    2.76    2.05
   1   6  20    4.65    2.16
   1  -6  20    3.66    1.98
   1  -6  20    5.56    2.54
   1   6  20    4.02    2.31
   1   6  20    3.93    2.89
   1   6  20    3.81    3.02
   1  -6  20    1.10    1.65
   1  -6  20    0.45    2.21
   1  -6  21    6.73    2.66
   1   6  21    4.22    2.24
   1   6  21    6.64    2.68
   1  -6  21    4.03    2.34
   1   6  21    5.39    2.20
   1   6  21    2.27    2.58
   1  -6  21    7.28    3.12
   1   6  21    4.29    2.45
   1  -6  21    2.67    1.54
   1   6  21    3.96    2.16
   1  -6  21    3.31    2.40
   1  -6  21    3.94    2.38
   1   6  21    7.29    2.92
   1  -6  21    8.91    2.27
   1  -6  21    2.60    2.69
   1   6  21    5.53    2.68
   1   6  21    8.19    3.25
   1  -6  22    4.92    2.73
   1   6  22    4.79    2.25
   1   6  22    4.89    1.52
   1  -6  22    7.14    2.39
   1   6  22    4.54    3.15
   1   6  22    9.92    3.09
   1   6  22   10.66    3.91
   1   6  22    7.22    2.47
   1  -6  22    4.49    1.68
   1   6  22    7.21    2.91
   1  -6  22    5.22    2.20
   1  -6  22    9.90    2.82
   1   6  22    4.22    2.53
   1  -6  22    8.16    2.95
   1  -6  22    7.54    2.44
   1  -6  22    6.33    2.65
   1   6  22    4.82    2.37
   1   6  23   57.00    7.35
   1  -6  23   68.91    7.56
   1  -6  23   71.18    7.38
   1   6  23   65.63    6.46
   1   6  23   59.37    7.11
   1  -6  23   64.67    7.09
   1  -6  23   56.24    5.90
   1   6  23   80.46    8.15
   1  -6  23   66.55    7.32
   1  -6  23   58.22    6.91
   1   6  23   64.10    7.59
   1   6  23   62.42    6.65
   1   6  23   51.57    6.57
   1  -6  23   68.00    6.50
   1   6  23   64.87    6.70
   1  -6  23   56.52    7.32
   1  -6  24   76.45    6.55
   1   6  24   77.24    7.97
   1  -6  24   93.64    7.89
   1   6  24   81.79    7.97
   1  -6  24   73.56    7.24
   1  -6  24   87.62    7.90
   1   6  24   78.76    8.06
   1   6  24   72.12    7.60
   1  -6  24   80.28    8.17
   1   6  24   79.87    7.26
   1  -6  24   83.81    7.85
   1   6  24   81.27    7.39
   1   6  24   82.67    7.00
   1  -6  24   98.97    8.11
   1   6  24   82.21    8.15
   1   6  25    4.44    2.13
   1   6  25   -0.72    1.82
   1   6  25    1.20    1.90
   1  -6  25    1.65    1.59
   1   6  25    2.39    1.66
   1  -6  25   -1.61    1.57
   1  -6  25   -1.48    1.54
   1   6  25    1.14    1.42
   1  -6  25    1.39    1.92
   1  -6  25    2.90    2.21
   1   6  25    1.01    1.99
   1  -6  25   -0.16    1.24
   1  -6  25    1.81    1.61
   1   6  25   -1.11    1.58
   1  -6  26   18.88    3.42
   1  -6  26   24.06    3.63
   1   6  26   19.84    3.01
   1  -6  26   20.58    3.17
   1   6  26   16.27    3.37
   1  -6  26   18.48    3.16
   1   6  26   18.16    3.03
   1  -6  26   20.33    2.78
   1  -6  26   20.46    3.11
   1   6  26   17.68    3.33
   1   6  26   18.30    3.43
   1   6  26   16.37    3.21
  -1  -7  26   25.40    3.53
  -1  -7  26   21.10    3.39
  -1   7  26   24.92    3.82
  -1   7  26   20.27    3.41
  -1   7  26   18.88    3.24
  -1  -7  26   22.54    3.03
  -1  -7  25  199.57   10.48
  -1   7  25  203.23   10.90
  -1  -7  25  192.85   11.83
  -1  -7  25  209.36   11.73
  -1   7  25  202.84   12.33
  -1  -7  25  195.87   10.25
  -1   7  25  173.93   10.72
  -1   7  25  198.62   12.08
  -1   7  25  194.04   11.83
  -1  -7  25  188.19   10.26
  -1   7  25  198.26   13.24
  -1   7  24  141.62    9.99
  -1   7  24  141.87    9.55
  -1   7  24  150.26   10.79
  -1  -7  24  159.26    9.78
  -1  -7  24  153.42    9.67
  -1   7  24  156.24   11.23
  -1   7  24  139.38    8.70
  -1   7  24  149.91   12.08
  -1   7  24  145.36   10.88
  -1  -7  24  148.23   10.83
  -1  -7  24  158.33   10.02
  -1   7  23   10.06    3.46
  -1  -7  23    2.29    1.73
  -1   7  23    3.46    1.77
  -1   7  23    8.86    3.20
  -1  -7  23    5.12    2.26
  -1   7  23   -2.78    3.02
  -1  -7  23   10.58    2.67
  -1   7  23    4.56    2.03
  -1   7  23    3.48    2.02
  -1   7  23    5.97    3.81
  -1   7  23    2.31    1.34
  -1  -7  23    4.94    2.52
  -1  -7  23    2.41    1.84
  -1  -7  22   72.11    7.15
  -1   7  22   71.05    7.46
  -1  -7  22   57.35    7.23
  -1   7  22   62.39    7.09
  -1   7  22   81.00    8.67
  -1   7  22   68.64    7.84
  -1  -7  22   62.42    6.63
  -1  -7  22   68.94    7.37
  -1   7  22   72.72    7.05
  -1  -7  22   73.07    6.54
  -1   7  22   72.15    7.14
  -1   7  22   69.96    8.27
  -1   7  22   72.35    9.01
  -1   7  22   75.17    7.55
  -1  -7  22   75.84    7.59
  -1   7  21  770.68   30.94
  -1   7  21  833.44   30.62
  -1  -7  21  783.46   32.60
  -1  -7  21  784.46   30.98
  -1  -7  21  805.69   28.63
  -1   7  21  800.80   35.82
  -1   7  21  850.12   33.42
  -1   7  21  792.80   32.25
  -1   7  21  772.96   32.32
  -1  -7  21  835.13   31.87
  -1   7  21  879.10   34.33
  -1   7  21  792.31   30.06
  -1  -7  21  796.43   30.12
  -1   7  21  760.80   30.55
  -1  -7  21  737.78   29.51
  -1   7  20   24.71    6.16
  -1   7  20   29.12    5.13
  -1   7  20   26.33    5.34
  -1   7  20   27.08    5.08
  -1  -7  20   32.35    5.95
  -1   7  20   26.01    5.32
  -1   7  20   25.64    5.25
  -1   7  20   30.52    5.04
  -1   7  20   31.74    4.93
  -1  -7  20   32.88    5.24
  -1  -7  20   30.80    4.54
  -1  -7  20   30.19    5.56
  -1  -7  20   34.58    5.64
  -1  -7  20   37.63    5.06
  -1   7  20   25.05    4.94
  -1  -7  19   12.54    3.76
  -1  -7  19   -2.06    3.83
  -1   7  19    3.94    1.90
  -1   7  19    5.64    2.30
  -1   7  19    4.44    2.97
  -1  -7  19    8.47    2.66
  -1  -7  19    9.54    2.98
  -1  -7  19    8.68    2.51
  -1   7  19   11.41    3.54
  -1   7  19   10.24    3.21
  -1  -7  19   11.08    3.81
  -1   7  19   10.69    4.18
  -1   7  19   10.00    3.82
  -1   7  19    4.56    2.56
  -1   7  19    9.43    3.20
  -1  -7  19    8.25    3.18
  -1   7  18  159.57   14.62
  -1  -7  18  148.38   12.75
  -1   7  18  161.23   13.13
  -1  -7  18  158.79   17.54
  -1   7  18  162.10   12.22
  -1   7  18  167.07   13.20
  -1  -7  18  159.64   10.94
  -1  -7  18  161.46   11.49
  -1   7  18  136.72   11.85
  -1  -7  18  147.35   12.26
  -1   7  18  165.14   13.84
  -1   7  18  151.25   11.14
  -1  -7  18  155.59   12.46
  -1  -7  18  148.73   11.17
  -1   7  18  154.24   12.42
  -1   7  18  152.76   11.90
  -1   7  17  897.68   34.52
  -1   7  17  913.17   35.13
  -1   7  17  918.30   37.67
  -1  -7  17  823.53   44.10
  -1   7  17  849.56   38.67
  -1  -7  17  917.07   35.97
  -1   7  17  908.35   36.24
  -1  -7  17  862.40   33.07
  -1  -7  17  915.12   35.76
  -1   7  17  875.28   35.79
  -1   7  17  930.17   35.97
  -1  -7  17  870.47   36.28
  -1   7  17  924.17   33.38
  -1   7  17  945.60   36.13
  -1  -7  17  846.26   33.19
  -1  -7  16    9.31    2.94
  -1   7  16    9.48    3.83
  -1  -7  16    5.25    3.67
  -1   7  16    6.63    3.41
  -1   7  16    0.58    2.02
  -1  -7  16   10.10    3.78
  -1   7  16    8.94    3.55
  -1  -7  16    8.77    4.16
  -1  -7  16    8.15    3.55
  -1   7  16    3.96    2.48
  -1   7  16    6.67    2.82
  -1   7  16    6.46    2.88
  -1   7  16    3.02    1.98
  -1  -7  16    6.86    3.01
  -1   7  15    5.62    3.17
  -1  -7  15    2.94    2.26
  -1   7  15    2.10    2.24
  -1  -7  15   10.19    5.36
  -1   7  15    0.15    1.92
  -1  -7  15    5.16    3.13
  -1   7  15    1.20    2.34
  -1  -7  15    3.81    2.50
  -1  -7  15    8.61    4.04
  -1  -7  15    4.26    2.28
  -1   7  15    0.13    3.16
  -1  -7  14    2.21    2.64
  -1  -7  14    5.88    3.82
  -1   7  14    1.43    1.72
  -1   7  14    0.03    2.67
  -1  -7  14    3.12    2.38
  -1  -7  14   -0.07    2.17
  -1   7  14    0.30    1.89
  -1   7  14    1.31    2.11
  -1  -7  14    2.90    2.13
  -1  -7  14    0.49    2.36
  -1   7  14    6.84    3.12
  -1  -7  13  443.27   19.60
  -1  -7  13  392.20   19.68
  -1   7  13  423.02   21.12
  -1  -7  13  409.63   20.92
  -1  -7  13  410.50   27.49
  -1   7  13  453.66   22.56
  -1   7  13  422.13   20.93
  -1   7  13  416.01   22.69
  -1   7  13  458.86   22.53
  -1  -7  13  450.57   22.34
   1  -7 -13  418.40   19.81
  -1  -7  13  445.21   22.32
  -1  -7  13  426.85   21.79
  -1   7  12   92.04   11.98
  -1   7  12  114.83   10.34
  -1  -7  12   94.41    9.35
  -1  -7  12   97.98    8.33
  -1  -7  12   99.88   11.24
  -1   7  12  100.59    8.47
   1   7 -12  106.71    8.85
  -1  -7  12   91.10    9.19
  -1   7  12  105.11    9.30
  -1   7  12  110.92   10.13
   1  -7 -12  107.52    9.22
   1  -7 -12  116.19   12.75
  -1  -7  12  106.70   12.94
  -1   7  12   97.33    9.16
  -1  -7  12  105.89    9.97
   1   7 -12  105.31   11.98
   1  -7 -11  405.54   19.53
  -1   7  11  408.95   19.90
   1  -7 -11  398.85   25.48
  -1   7  11  355.75   25.33
  -1  -7  11  396.83   20.45
  -1  -7  11  428.52   26.77
   1  -7 -11  402.58   19.39
  -1  -7  11  404.41   20.72
  -1   7  11  393.03   19.56
  -1  -7  11  408.95   20.49
   1   7 -11  366.49   18.34
  -1  -7  11  392.29   18.75
   1   7 -11  387.35   24.69
  -1   7  11  421.09   21.10
  -1  -7  11  409.74   24.38
  -1   7  11  372.29   18.60
   1  -7 -10    8.73    3.30
  -1   7  10    9.24    3.73
  -1   7  10   10.32    3.19
   1   7 -10   13.65    4.58
   1  -7 -10    7.99    4.30
  -1   7  10    9.04    3.02
  -1  -7  10   11.36    4.41
  -1  -7  10    5.68    2.04
  -1   7  10    4.23    2.22
  -1  -7  10   10.20    4.40
   1  -7 -10    7.82    2.58
  -1  -7  10    9.55    3.48
  -1  -7  10    6.36    2.76
  -1   7  10    7.29    4.25
  -1  -7   9  462.53   22.25
  -1   7   9  503.57   22.16
  -1   7   9  539.69   23.79
  -1   7   9  442.62   20.88
   1  -7  -9  443.20   21.73
  -1  -7   9  487.45   22.57
  -1   7   9  475.91   21.66
  -1  -7   9  502.04   22.70
  -1   7   9  443.92   29.02
  -1  -7   9  469.94   27.08
   1  -7  -9  490.49   22.09
   1   7  -9  485.18   28.29
   1  -7  -9  484.62   29.20
  -1  -7   8  612.89   31.10
  -1   7   8  584.63   25.24
   1  -7  -8  535.07   31.34
  -1  -7   8  586.62   24.80
   1  -7  -8  524.26   23.38
  -1   7   8  548.56   23.87
   1  -7  -8  513.83   24.01
  -1  -7   8  579.13   24.90
  -1  -7   8  568.37   24.40
   1   7  -8  574.10   31.22
  -1   7   8  571.14   23.92
  -1   7   8  484.47   30.98
  -1   7   8  527.95   22.95
   1  -7  -7  324.32   23.89
  -1   7   7  363.55   17.98
  -1  -7   7  373.54   23.98
   1   7  -7  377.38   24.56
  -1   7   7  325.70   24.25
  -1   7   7  367.80   18.37
  -1  -7   7  376.77   18.86
   1   7  -7  350.58   17.48
   1  -7  -7  313.64   17.96
  -1  -7   7  373.13   18.51
  -1  -7   7  360.56   18.18
  -1  -7   6   -3.62    2.50
   1   7  -6   -3.36    4.28
  -1   7   6    3.35    2.18
  -1  -7   6    0.88    2.60
   1   7  -6   -1.00    2.22
  -1  -7   6    0.38    1.67
  -1  -7   6    2.67    2.18
   1  -7  -6    4.76    3.38
  -1   7   6    1.22    2.97
  -1  -7   5 1528.01   47.71
  -1  -7   5 1426.79   47.93
  -1  -7   5 1487.11   57.21
   1   7  -5 1431.77   57.40
   1  -7  -5 1431.75   58.37
  -1   7   5 1532.98   48.25
   1   7  -5 1447.94   47.21
  -1  -7   5 1511.63   47.68
   1   7  -4  561.74   23.50
   1   7  -4  553.45   31.08
  -1  -7   4  557.46   23.05
  -1  -7   4  558.15   30.67
   1  -7  -4  489.96   29.97
  -1  -7   4  553.66   22.96
  -1  -7   4  528.73   23.37
  -1   7   4  521.31   22.99
  -1  -7   3   73.91    7.29
  -1  -7   3   83.50   11.12
  -1  -7   3   83.41    7.68
   1   7  -3   71.00   10.86
   1  -7  -3   85.38   11.56
   1   7  -3   82.67    7.87
  -1   7   3   90.97    8.30
   1   7  -2  264.69   14.91
  -1   7   2  291.45   15.40
   1   7  -2  254.57   20.37
   1  -7  -2  260.02   20.47
   1  -7  -2  230.80   14.28
  -1  -7   2  278.59   20.72
   1  -7  -1  130.60   14.07
   1   7  -1  110.91   13.27
  -1  -7   1  107.85    9.15
   1  -7  -1  116.99    9.60
   1   7  -1  122.90    9.69
   1  -7  -1  115.74    9.78
  -1  -7   1  118.84   13.26
  -1   7   1  123.53    9.53
   1  -7   0  110.39   12.77
  -1  -7   0  105.97   12.54
  -1  -7   0   92.96    8.46
   1   7   0   84.01   11.77
   1  -7   0   95.84    8.72
   1   7   0   90.96    8.33
  -1   7   0   84.63    8.02
   1  -7   0   96.25    8.78
   1  -7   1 1892.28   65.24
  -1  -7  -1 1751.43   64.67
   1  -7   1 1761.15   54.75
  -1   7  -1 1785.66   53.70
   1   7   1 1782.20   54.38
   1  -7   1 1654.06   53.75
   1   7   1 1750.30   66.01
  -1  -7  -1 1706.81   53.61
   1  -7   1 1666.10   54.32
   1  -7   1 1706.61   53.41
   1   7   2   62.77    6.85
  -1   7  -2   76.23    7.52
   1   7   2   73.78    7.60
   1  -7   2   74.95    7.90
   1  -7   2   91.31    8.52
  -1  -7  -2   84.72   11.39
   1  -7   2   84.90    7.86
   1   7   2   63.56   10.26
   1  -7   2   89.62   11.35
   1  -7   2   74.49    7.76
   1   7   3  888.54   43.14
   1   7   3  887.39   33.94
   1  -7   3 1034.73   43.37
  -1   7  -3 1000.12   34.37
   1  -7   3  966.36   35.00
   1  -7   3  949.61   34.06
   1   7   3  902.19   33.23
   1  -7   3 1021.21   36.70
   1   7   3  898.76   34.15
   1  -7   3  997.55   35.77
   1  -7   3 1046.19   35.94
  -1  -7  -3  929.86   43.50
   1  -7   3  950.67   34.03
   1   7   4  288.98   15.59
   1   7   4  288.49   16.15
   1   7   4  276.75   21.89
  -1   7  -4  316.83   16.10
  -1  -7  -4  328.77   23.40
   1  -7   4  323.06   18.17
   1  -7   4  292.18   15.84
   1  -7   4  301.24   21.22
   1   7   4  267.80   15.67
   1  -7   4  314.71   16.92
   1  -7   4  304.42   16.93
   1  -7   4  314.20   16.27
   1  -7   4  305.36   16.62
   1   7   5 1162.71   39.89
  -1   7  -5 1134.80   38.56
  -1  -7  -5 1248.37   51.48
   1  -7   5 1165.05   38.14
   1  -7   5 1158.22   47.25
   1  -7   5 1206.05   42.88
   1  -7   5 1180.35   40.57
   1   7   5 1120.49   38.41
   1  -7   5 1163.92   39.33
   1   7   5  974.84   47.10
   1  -7   5 1135.14   39.95
  -1   7  -5 1056.39   47.83
   1   7   5 1185.14   38.80
   1  -7   5 1129.93   39.01
   1  -7   5 1141.18   39.73
   1   7   5 1048.19   38.39
   1  -7   6    2.33    2.76
   1  -7   6    1.01    1.96
   1  -7   6    1.69    2.85
  -1  -7  -6    2.14    3.54
  -1   7  -6    0.47    1.70
   1   7   6    3.39    1.81
   1   7   6    2.35    2.78
  -1   7  -6   -0.16    2.37
   1   7   6   -0.61    2.16
   1   7   6   -0.60    2.94
   1  -7   6    1.10    2.12
   1  -7   6    0.65    2.09
   1  -7   6    1.59    1.56
   1  -7   6    0.50    1.74
   1  -7   6   -0.74    1.62
   1  -7   6   -0.15    2.06
   1   7   6    0.73    1.90
   1   7   7  185.74   12.53
   1   7   7  186.60   12.75
   1  -7   7  197.77   12.70
   1  -7   7  181.91   11.62
   1  -7   7  180.50   12.71
   1  -7   7  182.73   12.79
  -1   7  -7  185.77   16.83
   1   7   7  166.66   11.46
   1  -7   7  185.27   15.96
   1   7   7  156.57   15.92
   1   7   7  172.17   11.64
   1   7   7  187.16   12.45
  -1  -7  -7  179.45   17.40
   1  -7   7  203.16   12.42
  -1   7  -7  189.33   11.87
   1   7   7  188.18   12.74
   1  -7   7  204.20   13.02
   1  -7   7  200.03   13.14
   1  -7   7  194.91   14.85
   1  -7   8   38.34    5.56
  -1   7  -8   20.00    5.73
  -1   7  -8   37.14    5.12
   1  -7   8   40.14    5.94
   1  -7   8   33.99    6.40
  -1  -7  -8   28.88    7.06
   1  -7   8   42.00    5.77
   1  -7   8   37.70    5.70
   1  -7   8   37.39    6.94
   1   7   8   36.65    5.55
   1   7   8   31.15    5.16
   1   7   8   42.88    6.10
   1  -7   8   34.90    5.55
   1  -7   8   29.20    4.50
   1   7   8   32.02    4.89
   1  -7   8   37.34    5.05
   1   7   8   26.35    7.05
   1   7   8   27.76    4.84
   1   7   8   37.76    5.74
   1  -7   9  712.24   34.78
   1  -7   9  727.66   28.23
   1  -7   9  753.08   29.82
   1  -7   9  690.17   27.65
   1  -7   9  725.65   30.09
  -1  -7  -9  746.26   38.72
   1  -7   9  756.61   34.90
  -1   7  -9  722.60   27.95
   1   7   9  756.68   37.34
   1  -7   9  728.14   29.03
   1   7   9  758.09   30.00
   1  -7   9  807.87   31.04
  -1   7  -9  717.21   36.06
   1   7   9  789.57   29.86
   1   7   9  799.29   30.85
   1   7   9  767.52   29.75
   1  -7   9  754.82   30.14
   1   7   9  754.40   29.10
   1   7   9  756.96   30.36
   1   7   9  763.65   30.89
   1   7   9  811.47   31.70
   1   7  10  263.01   15.46
   1   7  10  247.31   15.84
   1  -7  10  242.57   15.40
   1   7  10  275.07   16.24
  -1  -7 -10  248.49   20.51
   1   7  10  256.59   15.61
   1  -7  10  254.60   15.58
   1   7  10  269.76   15.14
   1   7  10  245.44   15.36
   1  -7  10  256.47   15.68
   1  -7  10  254.56   18.82
   1   7  10  266.61   16.75
   1   7  10  238.38   15.18
   1  -7  10  244.42   14.20
   1   7  10  274.99   20.35
  -1   7 -10  240.52   13.76
   1   7  10  263.80   15.63
   1  -7  10  260.02   15.06
   1  -7  10  253.52   18.60
   1   7  10  261.74   14.63
   1  -7  10  245.39   13.89
  -1   7 -10  250.30   19.33
  -1   7 -11    5.39    2.21
   1  -7  11    6.94    2.97
   1  -7  11    5.83    2.96
   1  -7  11    6.25    3.19
   1  -7  11    7.60    3.25
   1   7  11    2.88    2.37
   1  -7  11    9.78    3.14
  -1  -7 -11    8.56    3.89
   1  -7  11    5.61    3.14
   1   7  11    4.93    2.97
   1   7  11    6.87    2.90
   1  -7  11   10.11    3.46
   1   7  11    2.60    1.87
  -1   7 -11   18.06    5.10
   1   7  11    5.08    2.83
   1   7  11    6.47    2.86
   1   7  11    3.90    2.13
   1   7  11    5.94    3.09
   1   7  11    8.24    3.16
   1   7  11    6.19    3.50
   1   7  11    4.56    2.15
   1  -7  12  320.44   22.16
   1   7  12  274.08   17.87
   1  -7  12  285.16   16.80
   1   7  12  271.84   15.54
   1   7  12  247.99   15.93
   1   7  12  276.23   16.47
   1  -7  12  300.73   17.33
   1   7  12  235.97   15.62
   1   7  12  260.39   14.24
   1   7  12  246.38   15.84
   1   7  12  282.00   16.06
   1  -7  12  280.50   16.64
   1   7  12  239.85   16.17
  -1   7 -12  277.79   14.22
   1  -7  12  294.80   15.91
   1   7  12  249.56   16.68
   1   7  12  259.80   16.39
   1   7  12  263.01   14.36
   1   7  13  632.42   28.50
   1  -7  13  625.98   26.79
   1  -7  13  663.45   28.92
   1   7  13  708.26   29.49
   1   7  13  692.57   28.06
   1   7  13  674.90   27.64
   1   7  13  684.68   30.40
   1  -7  13  650.01   28.10
   1   7  13  650.53   28.74
   1   7  13  703.90   26.73
   1   7  13  615.39   28.22
   1  -7  13  646.39   34.79
   1   7  13  717.61   31.86
   1   7  13  667.71   30.12
   1  -7  13  653.56   28.55
   1   7  13  673.63   28.91
   1  -7  14  142.02   11.54
   1   7  14  159.46   13.96
   1   7  14  158.07   12.39
   1  -7  14  149.04   11.45
   1  -7  14  137.39   11.65
   1   7  14  163.78   12.61
   1   7  14  150.24   10.79
   1   7  14  160.24   12.62
   1   7  14  144.69   12.10
   1   7  14  141.02   12.51
   1   7  14  142.23   11.92
   1   7  14  152.00   11.35
   1  -7  14  139.51   15.29
   1   7  14  150.03   11.37
   1   7  14  138.25   12.54
   1   7  14  157.24   12.60
   1  -7  14  167.27   12.63
   1   7  15   49.70    6.94
   1   7  15   46.90    6.95
   1  -7  15   61.57   10.31
   1   7  15   41.48    6.87
   1   7  15   50.03    6.49
   1   7  15   49.99    6.07
   1   7  15   22.86    5.57
   1   7  15   50.42    7.18
   1  -7  15   19.56    4.43
   1  -7  15   53.85    7.26
   1   7  15   46.68    7.09
   1  -7  15   42.61    6.20
   1   7  15   41.02    6.37
   1   7  15   48.76    7.01
   1   7  15   51.33    7.94
   1   7  15   46.18    6.33
   1  -7  15   50.83    6.80
   1   7  16  328.33   17.86
   1   7  16  334.99   19.10
   1   7  16  355.60   16.90
   1  -7  16  396.61   19.82
   1  -7  16  377.56   19.33
   1   7  16  345.89   22.03
   1   7  16  343.67   20.28
   1  -7  16  367.15   19.94
   1  -7  16  372.37   21.06
   1   7  16  336.49   18.41
   1  -7  16  373.82   19.83
   1   7  16  371.29   20.41
   1  -7  16  365.15   20.11
   1   7  16  358.61   18.33
   1   7  16  359.71   21.36
   1   7  16  365.37   21.90
   1   7  16  349.84   19.86
   1   7  16  348.36   19.78
   1  -7  16  390.37   26.88
   1   7  16  349.80   19.98
   1   7  17  569.37   24.71
   1  -7  17  602.94   26.01
   1   7  17  525.39   26.81
   1  -7  17  538.80   27.02
   1  -7  17  536.91   33.42
   1  -7  17  575.71   26.46
   1   7  17  591.49   27.40
   1   7  17  597.96   26.65
   1  -7  17  566.55   26.37
   1   7  17  543.45   26.31
   1   7  17  603.77   25.85
   1   7  17  602.01   30.28
   1   7  17  609.76   23.54
   1   7  17  587.96   27.00
   1   7  17  626.55   29.39
   1  -7  17  571.77   25.00
   1   7  17  590.35   25.09
   1  -7  17  573.01   25.88
   1   7  17  588.76   27.19
   1   7  18    5.75    2.87
   1   7  18    6.70    3.16
   1  -7  18    8.31    3.39
   1  -7  18    9.63    3.48
   1   7  18    8.19    2.99
   1   7  18    8.21    3.45
   1   7  18    9.80    3.37
   1  -7  18    5.69    3.35
   1   7  18    9.55    3.38
   1  -7  18    6.00    2.60
   1   7  18   10.70    2.84
   1   7  18    9.14    4.09
   1   7  18   16.67    3.73
   1   7  18   -0.08    2.90
   1  -7  18   -2.23    3.05
   1  -7  18    6.15    3.19
   1   7  18    9.73    2.77
   1   7  18   13.97    3.51
   1  -7  18    1.40    1.96
   1   7  19  125.23   10.18
   1  -7  19  108.85    8.79
   1   7  19   95.50    8.37
   1   7  19  107.41   11.85
   1  -7  19  106.80   10.74
   1   7  19  125.47   11.54
   1   7  19   97.36    9.63
   1  -7  19  114.98    9.87
   1   7  19  111.98    9.51
   1   7  19  118.09   10.17
   1  -7  19  100.34    9.66
   1  -7  19   94.51    8.99
   1   7  19  124.77    8.81
   1   7  19  109.82   10.48
   1   7  19  113.75   10.20
   1   7  19  113.31   10.73
   1  -7  19  111.47   10.38
   1   7  19  109.79   10.66
   1   7  20  101.97    7.87
   1   7  20   87.98    8.99
   1  -7  20  100.44    8.97
   1  -7  20   99.51    8.85
   1   7  20  102.59    9.22
   1   7  20   92.41    7.78
   1  -7  20   99.43    9.18
   1  -7  20   93.07    9.47
   1   7  20  100.29    8.82
   1   7  20   93.43    9.81
   1   7  20  109.24   10.29
   1   7  20  107.63   10.30
   1   7  20   94.36    8.78
   1   7  20   94.53    8.88
   1  -7  20  103.07    9.47
   1  -7  20   51.35    7.63
   1   7  21  101.53    9.74
   1   7  21  105.59   10.06
   1   7  21  102.55    9.67
   1  -7  21  132.78   10.11
   1  -7  21  135.53   10.92
   1   7  21  119.72    9.60
   1   7  21  122.85    9.90
   1  -7  21  127.13   11.10
   1  -7  21  128.28    9.60
   1   7  21  135.17   11.49
   1   7  21  123.11    8.37
   1  -7  21  128.55   10.02
   1  -7  21  121.00    9.96
   1   7  21  113.61    9.72
   1  -7  21  129.81   10.59
   1   7  21  123.14    9.87
   1   7  22    2.69    2.34
   1   7  22    0.41    2.15
   1  -7  22    1.25    1.49
   1  -7  22    0.06    1.60
   1   7  22    2.88    1.78
   1  -7  22    4.35    2.57
   1  -7  22    0.09    1.58
   1   7  22   -0.43    1.62
   1  -7  22    4.25    2.72
   1   7  22    3.51    2.05
   1   7  22    0.64    1.65
   1  -7  22    3.10    2.18
   1  -7  22    5.92    2.35
   1   7  22    0.81    2.40
   1   7  23    0.46    1.53
   1   7  23    0.77    1.84
   1  -7  23    0.31    1.62
   1   7  23   -1.24    1.90
   1   7  23    1.66    2.18
   1  -7  23    2.72    1.70
   1   7  23    1.26    1.37
   1  -7  23   -0.05    1.45
   1   7  23    2.83    2.30
   1   7  23    2.40    1.81
   1  -7  23   -0.01    1.87
   1  -7  23    0.01    1.88
   1  -7  23   -1.27    1.51
   1  -7  23    1.66    2.44
   1  -7  24    9.20    2.48
   1   7  24    4.82    1.81
   1   7  24    6.01    2.38
   1  -7  24    9.21    2.84
   1   7  24    8.07    2.96
   1  -7  24    8.75    2.19
   1  -7  24   13.18    2.71
   1  -7  24    7.23    2.15
   1   7  24    9.46    3.05
   1  -7  24    4.53    2.04
   1   7  24    4.93    2.02
   1   7  25  240.82   13.08
   1   7  25  219.91   10.98
   1  -7  25  214.76   10.63
   1  -7  25  225.32   11.73
   1  -7  25  213.74   11.07
   1  -7  25  218.85   10.84
   1  -7  25  242.81   11.88
   1  -7  25  244.42   12.79
   1   7  25  236.32   12.92
   1   7  25  220.63   11.15
   1   7  25  226.68   12.29
  -1  -8  25    6.71    2.14
  -1  -8  25    7.04    1.85
  -1  -8  25    4.56    1.48
  -1   8  25    7.76    2.30
  -1  -8  25    4.97    1.79
  -1   8  25    8.23    2.19
  -1   8  25    4.08    2.18
  -1  -8  24   84.90    6.64
  -1  -8  24   86.31    7.02
  -1   8  24   81.92    5.85
  -1   8  24   88.36    7.51
  -1  -8  24   81.84    6.38
  -1   8  24   88.30    7.75
  -1   8  24   96.69    8.09
  -1  -8  24   84.40    5.67
  -1  -8  24   80.45    6.96
  -1   8  24   89.48    6.89
  -1   8  23  180.80   11.85
  -1  -8  23  155.12   10.04
  -1   8  23  148.29   11.73
  -1   8  23  151.98    9.84
  -1  -8  23  156.33    9.90
  -1   8  23  152.79    9.19
  -1   8  23  163.44   11.48
  -1   8  23  163.10   11.02
  -1  -8  23  136.67    9.97
  -1  -8  23  144.35    8.47
  -1  -8  23  145.23   10.01
  -1   8  22   26.38    5.27
  -1  -8  22   34.13    5.19
  -1   8  22   28.75    4.20
  -1  -8  22   33.95    4.85
  -1   8  22   31.65    5.15
  -1  -8  22   30.42    4.24
  -1   8  22   29.01    4.32
  -1   8  22   29.48    4.96
  -1  -8  22   33.37    5.06
  -1  -8  22   30.33    3.98
  -1   8  22   29.76    4.58
  -1   8  22   34.93    5.81
  -1  -8  22   29.02    4.77
  -1   8  21   49.03    5.94
  -1  -8  21   30.50    5.00
  -1  -8  21   37.02    5.39
  -1   8  21   41.08    6.39
  -1   8  21   38.83    5.90
  -1  -8  21   40.04    5.46
  -1  -8  21   37.82    5.19
  -1  -8  21   37.76    4.81
  -1   8  21   38.29    6.09
  -1   8  21   36.18    5.08
  -1   8  21   32.72    6.30
  -1   8  21   33.54    5.00
  -1  -8  20   17.37    4.06
  -1  -8  20    9.40    3.20
  -1  -8  20   13.20    2.91
  -1   8  20   13.88    3.48
  -1   8  20   12.78    3.76
  -1   8  20   19.34    4.10
  -1   8  20   18.71    4.58
  -1   8  20   16.67    4.09
  -1   8  20   10.96    3.54
  -1   8  20   15.07    3.39
  -1  -8  20    9.47    2.74
  -1   8  20   16.40    4.14
  -1  -8  20   14.79    3.65
  -1  -8  19  695.07   26.53
  -1   8  19  760.86   32.16
  -1   8  19  690.24   29.53
  -1   8  19  708.30   32.66
  -1   8  19  667.66   29.94
  -1   8  19  695.14   28.37
  -1   8  19  679.63   29.03
  -1  -8  19  733.81   29.58
  -1   8  19  699.14   28.66
  -1  -8  19  705.92   27.19
  -1   8  19  680.37   29.82
  -1  -8  19  725.30   29.70
  -1  -8  19  685.17   29.45
  -1  -8  18   59.17    6.92
  -1   8  18   59.11    7.79
  -1  -8  18   58.86    7.47
  -1   8  18   47.03    6.67
  -1   8  18   54.12    7.48
  -1   8  18   43.07    7.01
  -1  -8  18   59.72    7.40
  -1  -8  18   63.70    6.56
  -1   8  18   55.28    6.98
  -1   8  18   40.01    6.10
  -1  -8  18   58.77    7.22
  -1   8  18   39.52    7.16
  -1   8  18   48.21    6.77
  -1   8  17   -0.76    2.17
  -1  -8  17    7.82    2.85
  -1  -8  17    3.69    2.07
  -1   8  17    9.07    3.86
  -1   8  17    8.17    3.69
  -1  -8  17    5.17    2.45
  -1  -8  17    6.90    3.50
  -1   8  17   -0.23    2.29
  -1   8  17    6.43    2.89
  -1  -8  17    6.71    3.18
  -1   8  17    8.63    3.75
  -1   8  17    2.16    2.31
  -1   8  17    3.52    1.97
  -1  -8  17    2.45    4.69
  -1   8  16   36.18    7.04
  -1   8  16   37.71    5.78
  -1  -8  16   30.82    5.72
  -1   8  16   33.95    6.51
  -1   8  16   34.43    6.40
  -1   8  16   30.67    5.67
  -1  -8  16   27.82    5.72
  -1  -8  16   26.51    7.09
  -1   8  16   30.26    5.57
  -1   8  16   22.73    4.98
  -1  -8  16   28.21    4.59
  -1  -8  16   30.69    5.57
  -1  -8  16   27.15    4.87
  -1  -8  15  846.68   34.58
  -1   8  15  859.23   33.97
  -1  -8  15  900.68   35.60
  -1   8  15  837.71   34.08
  -1   8  15  915.71   38.18
  -1  -8  15  863.21   44.15
  -1  -8  15  889.38   35.43
  -1   8  15  848.57   36.61
  -1  -8  15  850.79   31.47
  -1  -8  15  876.77   34.19
  -1   8  15  862.74   35.37
  -1   8  15  887.09   36.09
  -1   8  14   23.67    5.82
  -1   8  14   26.37    5.05
  -1  -8  14   23.18    4.92
  -1   8  14   25.46    5.28
  -1  -8  14   32.72    5.60
  -1  -8  14   34.24    5.66
  -1  -8  14   39.59    8.83
  -1   8  14   28.41    5.59
  -1  -8  14   30.57    4.76
  -1  -8  14   31.83    5.73
  -1   8  14   26.37    5.38
  -1   8  14   26.82    5.86
  -1  -8  14   33.26    5.16
  -1  -8  13  165.29   12.88
  -1   8  13  165.84   13.63
  -1  -8  13  181.09   11.68
  -1   8  13  159.95   12.33
  -1   8  13  188.57   14.17
  -1  -8  13  169.89   17.53
  -1   8  13  186.35   14.58
   1   8 -13  154.72   11.05
  -1  -8  13  159.84   12.64
  -1  -8  13  135.62   12.06
  -1   8  13  194.62   13.60
  -1  -8  13  128.56   11.86
   1  -8 -13  182.98   12.37
  -1  -8  13  185.73   12.17
   1  -8 -12   36.79    5.73
  -1   8  12   23.32    4.33
   1   8 -12   35.85    5.22
  -1   8  12   29.31    6.20
  -1   8  12   29.87    5.75
  -1  -8  12   36.64    6.10
  -1  -8  12   35.34    7.26
   1   8 -12   35.38    7.70
  -1   8  12   28.68    7.67
  -1  -8  12   40.96    5.77
  -1   8  12   30.91    5.84
  -1  -8  12   33.39    7.34
   1  -8 -12   36.87    5.50
  -1   8  12   34.06    5.79
  -1  -8  12   31.43    5.49
  -1  -8  12   31.79    5.49
   1  -8 -12   46.93    9.17
  -1   8  12   33.91    5.44
   1   8 -11  839.86   40.70
  -1  -8  11  851.08   40.05
   1  -8 -11  772.86   31.82
  -1   8  11  859.26   33.55
  -1   8  11  722.24   40.96
   1   8 -11  825.75   31.67
  -1  -8  11  864.80   34.07
  -1   8  11  853.20   35.09
   1  -8 -11  838.80   42.67
  -1  -8  11  890.75   32.46
  -1  -8  11  845.22   34.00
   1  -8 -11  815.69   32.80
  -1   8  11  800.83   31.88
  -1   8  11  799.23   32.28
  -1  -8  11  886.69   42.52
  -1   8  11  882.45   35.42
  -1  -8  11  870.92   34.20
  -1  -8  10  122.42   13.72
  -1  -8  10  118.73   10.09
   1   8 -10  116.24   13.90
   1  -8 -10   93.34    9.18
  -1   8  10  108.55    9.76
  -1  -8  10  101.54    9.85
  -1   8  10   90.70   13.19
  -1  -8  10  117.10   10.64
  -1   8  10  104.31   10.56
  -1  -8  10  113.41   13.59
  -1  -8  10  111.79   10.36
   1   8 -10  106.15    9.42
  -1   8  10  116.28   10.27
   1  -8 -10   99.03    9.70
   1  -8 -10  104.85   13.82
  -1   8  10  108.52    9.71
  -1  -8   9  434.10   27.65
   1  -8  -9  394.34   28.35
  -1   8   9  408.37   20.64
   1  -8  -9  421.04   20.57
  -1   8   9  381.33   28.25
  -1   8   9  438.68   22.80
  -1   8   9  383.31   19.68
   1  -8  -9  398.65   21.16
  -1  -8   9  424.19   21.24
  -1   8   9  417.08   21.15
  -1  -8   9  427.65   21.73
   1   8  -9  421.36   27.80
  -1  -8   9  415.95   21.23
   1  -8  -9  410.60   21.11
  -1  -8   9  460.97   28.13
  -1   8   8    4.12    2.69
   1  -8  -8    7.24    2.74
   1  -8  -8    2.94    2.94
  -1   8   8    1.90    2.02
  -1  -8   8    0.25    2.25
  -1   8   8    0.63    2.67
   1   8  -8    1.25    2.25
  -1  -8   8    4.85    4.02
  -1  -8   8    5.83    3.54
   1  -8  -8    3.32    2.20
  -1  -8   8    1.26    1.85
  -1   8   8   -0.70    2.78
  -1  -8   7 1148.60   40.36
  -1  -8   7 1215.58   50.83
   1  -8  -7 1111.74   52.35
  -1  -8   7 1070.95   40.45
  -1   8   7 1151.88   40.82
  -1   8   7 1126.33   52.81
  -1  -8   7 1121.23   40.11
  -1   8   7 1225.06   41.51
   1   8  -7  965.49   47.94
   1  -8  -7 1114.39   41.42
   1  -8  -7 1134.01   40.33
   1  -8  -6  281.19   23.92
  -1  -8   6  335.05   17.54
   1  -8  -6  271.37   16.33
  -1  -8   6  314.79   17.79
  -1   8   6  303.23   17.34
  -1  -8   6  289.33   22.43
   1  -8  -6  301.54   18.03
  -1   8   6  285.34   24.17
  -1  -8   6  331.69   17.48
   1   8  -6  295.61   23.19
   1   8  -5   11.58    3.59
  -1  -8   5    7.00    3.51
   1   8  -5    6.46    3.55
   1  -8  -5   13.28    3.82
   1  -8  -5   16.86    3.91
  -1  -8   5    9.72    2.96
  -1  -8   5    9.57    3.13
   1  -8  -5   10.58    5.44
  -1   8   5    4.52    3.84
  -1   8   5    9.51    3.60
   1  -8  -5    6.58    2.39
  -1  -8   5   17.04    5.70
  -1  -8   4   39.87    5.87
  -1  -8   4   37.66    5.81
  -1  -8   4   41.08    8.07
   1   8  -4   38.24    5.80
   1   8  -4   39.80    8.25
   1  -8  -4   32.75    5.22
   1  -8  -4   43.44    6.20
  -1   8   4   45.23    6.35
  -1  -8   4   30.84    5.03
  -1   8   4   42.23    8.78
   1  -8  -4   54.35    9.88
  -1  -8   3  334.20   18.02
  -1   8   3  335.25   18.18
   1   8  -3  325.01   24.93
   1  -8  -3  338.79   18.12
  -1  -8   3  332.05   17.19
  -1  -8   3  343.56   17.60
   1  -8  -3  339.87   25.52
   1  -8  -3  304.72   17.66
   1   8  -3  326.74   18.04
  -1  -8   3  330.88   24.48
  -1   8   3  315.56   25.02
  -1   8   2  305.05   17.00
  -1  -8   2  285.15   16.40
   1  -8  -2  267.22   16.07
   1  -8  -2  286.41   22.96
  -1  -8   2  308.60   23.29
  -1   8   2  266.30   22.79
  -1  -8   2  282.48   15.71
   1   8  -2  290.80   23.43
   1   8  -2  292.90   16.87
  -1  -8   2  279.71   15.42
   1  -8  -2  306.23   17.39
  -1  -8   1  706.88   28.59
  -1   8   1  767.22   29.41
   1  -8  -1  712.32   37.86
   1  -8  -1  665.73   28.81
   1   8  -1  692.08   38.45
  -1   8   1  697.80   38.48
   1  -8  -1  694.00   28.44
   1  -8  -1  691.81   28.93
   1   8  -1  708.07   29.10
   1  -8  -1  666.96   28.08
  -1  -8   1  704.73   27.24
  -1  -8   1  717.59   37.83
  -1  -8   1  662.87   27.22
   1  -8   0   40.98    6.21
   1   8   0   30.69    7.74
   1  -8   0   39.21    6.19
  -1  -8   0   37.44    8.17
  -1  -8   0   29.71    4.91
   1   8   0   36.84    5.92
  -1  -8   0   28.48    4.66
  -1   8   0   34.32    5.52
  -1   8   0   38.96    8.26
   1  -8   0   46.28    9.13
   1  -8   0   38.03    5.88
   1  -8   0   41.47    5.96
   1   8   1  284.68   17.01
   1  -8   1  334.51   17.06
  -1  -8  -1  295.97   23.35
  -1   8  -1  334.33   17.83
   1  -8   1  330.80   18.54
   1   8   1  309.33   24.73
   1   8   1  335.23   18.33
   1  -8   1  324.75   17.64
  -1   8  -1  329.81   24.90
  -1  -8  -1  297.13   16.92
   1  -8   1  353.07   18.59
   1  -8   1  330.42   24.06
   1  -8   1  332.67   18.13
   1   8   1  300.81   17.05
  -1   8  -2   42.52    6.17
  -1  -8  -2   45.84    6.02
   1  -8   2   45.69    8.91
   1  -8   2   43.33    6.12
   1  -8   2   34.88    5.13
   1  -8   2   34.57    5.33
   1   8   2   39.62    6.34
   1   8   2   44.07    6.17
   1   8   2   35.29    8.98
   1   8   2   47.02    6.10
  -1  -8  -2   36.03    8.10
   1  -8   2   46.47    6.65
   1  -8   2   39.50    6.05
  -1   8  -2   37.50    8.35
   1  -8   3 1354.55   46.22
   1  -8   3 1371.27   55.86
  -1  -8  -3 1400.27   58.24
   1  -8   3 1332.15   47.29
   1   8   3 1328.71   46.04
   1   8   3 1339.04   46.42
   1  -8   3 1253.34   44.66
  -1   8  -3 1360.57   57.48
   1  -8   3 1373.18   46.54
   1   8   3 1412.64   59.82
   1   8   3 1341.43   45.35
  -1   8  -3 1402.50   45.66
   1  -8   3 1376.53   47.12
  -1  -8  -3 1333.34   44.98
   1  -8   3 1318.18   44.80
   1  -8   4   -0.44    2.34
  -1   8  -4    1.79    2.31
   1   8   4   -1.18    2.00
   1  -8   4    3.23    2.51
   1  -8   4    0.61    1.93
   1  -8   4    1.23    2.01
   1   8   4    0.26    2.09
  -1  -8  -4    3.40    2.38
   1  -8   4    1.67    1.85
   1   8   4   -2.02    3.99
  -1  -8  -4    2.43    3.22
   1  -8   4    1.39    2.73
   1   8   4    1.74    2.06
   1  -8   4   -1.35    2.40
   1  -8   4    1.58    2.46
  -1   8  -4    7.82    5.05
  -1  -8  -5  710.80   39.34
   1  -8   5  758.85   29.71
   1  -8   5  782.80   38.67
   1   8   5  674.47   28.88
   1   8   5  671.87   39.16
  -1   8  -5  773.91   29.84
   1  -8   5  765.11   30.74
  -1   8  -5  723.73   38.75
   1   8   5  704.35   30.21
   1  -8   5  739.02   29.75
   1  -8   5  768.37   30.00
   1  -8   5  786.37   31.64
   1  -8   5  726.33   30.37
   1  -8   5  752.36   32.63
   1  -8   5  771.90   28.67
   1  -8   6   39.23    5.54
   1  -8   6   31.41    5.57
   1  -8   6   28.35    4.99
   1   8   6   19.88    6.11
   1  -8   6   41.95    7.08
   1  -8   6   28.50    5.24
   1   8   6   36.04    5.82
   1   8   6   31.17    5.13
   1  -8   6   27.90    4.60
   1  -8   6   41.89    6.27
   1   8   6   32.32    5.42
  -1   8  -6   30.85    5.18
  -1   8  -6   36.51    8.13
   1  -8   6   36.51    8.16
   1  -8   6   29.42    5.08
  -1  -8  -6   30.93    8.03
  -1  -8  -7  682.25   38.28
   1   8   7  651.30   28.60
   1  -8   7  641.54   28.00
   1  -8   7  653.87   26.01
  -1   8  -7  729.49   37.89
   1  -8   7  629.94   27.98
   1  -8   7  619.66   26.99
   1   8   7  711.58   28.04
   1   8   7  657.23   28.60
   1  -8   7  627.43   28.12
   1   8   7  563.97   35.42
   1  -8   7  619.52   33.85
   1  -8   7  680.81   31.67
   1  -8   7  645.92   27.32
   1   8   7  662.60   27.32
   1  -8   7  606.30   26.16
  -1   8  -7  653.87   26.82
   1   8   8  150.40   12.15
  -1   8  -8  139.42   10.64
   1  -8   8  136.45   11.35
  -1  -8  -8  141.41   16.48
   1   8   8  146.55   11.17
  -1   8  -8  118.10   14.11
   1  -8   8  122.55   10.96
   1  -8   8  135.01   11.46
   1  -8   8  134.70   12.98
   1  -8   8  123.98   10.56
   1  -8   8  120.88   10.42
   1  -8   8  128.76   14.22
   1  -8   8  126.42   10.19
   1   8   8  146.98   11.52
   1   8   8  106.13   14.05
   1   8   8  139.33   11.05
   1   8   8  145.24   11.94
   1  -8   8  135.18   10.18
   1   8   9   97.43    8.84
   1   8   9  101.14   10.05
   1  -8   9   88.03    8.84
   1   8   9   97.05   13.06
   1   8   9   97.12    9.27
  -1   8  -9  106.45   13.24
   1   8   9   89.00    8.73
   1  -8   9   84.81    7.95
   1  -8   9   73.55   10.50
   1  -8   9   89.33   10.91
   1  -8   9   89.79    9.35
   1   8   9  100.97    9.94
   1   8   9   91.31    9.00
   1  -8   9   85.67    8.60
  -1  -8  -9   80.03   12.34
   1   8   9  101.19    9.69
   1  -8   9   89.56    9.19
   1  -8   9   80.43    9.00
   1   8   9   88.10    9.19
   1  -8   9   89.53    8.21
   1   8   9   90.38    8.94
  -1   8  -9   93.42    8.79
   1  -8  10    3.71    2.31
   1   8  10    3.77    2.73
  -1   8 -10   -2.45    3.89
   1   8  10    2.65    2.51
  -1   8 -10    0.66    1.82
  -1  -8 -10   -0.09    3.02
   1   8  10    3.62    2.88
   1   8  10    2.80    2.36
   1  -8  10   10.10    2.60
   1   8  10    6.22    3.19
   1   8  10    4.27    2.41
   1   8  10    7.73    3.05
   1   8  10    5.56    3.63
   1  -8  10    4.43    2.81
   1  -8  10    6.59    3.15
   1  -8  10    4.71    2.78
   1  -8  10    6.72    4.21
   1   8  10    5.48    3.36
   1  -8  10    3.22    1.87
   1   8  10    4.14    2.53
   1  -8  10    3.59    2.51
   1  -8  10    3.86    2.70
   1   8  11  117.28   11.01
   1  -8  11  117.78   10.80
   1   8  11  111.68   10.69
   1  -8  11  125.89    9.91
   1  -8  11  126.94   10.54
   1   8  11  118.80   10.84
  -1   8 -11  119.37    9.38
   1   8  11  120.51   14.23
   1  -8  11  112.35   13.04
  -1   8 -11   85.70   11.83
   1  -8  11  123.39   11.17
   1   8  11  104.72    9.91
   1  -8  11  127.13   11.11
   1  -8  11  118.14   10.52
   1   8  11  116.70   10.03
   1   8  11  115.30   10.95
  -1  -8 -11  109.59   14.06
   1  -8  11  106.50    8.85
   1  -8  11  134.76   13.86
   1   8  11  111.55    9.63
   1   8  11  108.98    9.94
   1   8  11  119.07   11.00
   1   8  12    2.29    2.14
   1   8  12    5.40    3.02
   1  -8  12    7.04    4.72
   1   8  12    0.80    2.00
  -1   8 -12   -2.04    2.01
   1   8  12    4.39    2.97
   1   8  12    3.16    2.27
   1  -8  12    4.67    2.87
   1   8  12    5.57    2.79
   1   8  12   -3.18    3.00
   1   8  12    1.15    2.29
   1  -8  12   -1.09    2.62
   1  -8  12    1.35    1.77
   1  -8  12    1.08    1.94
   1   8  12    1.68    2.31
   1   8  12    4.23    3.10
   1   8  12   -0.28    2.30
   1  -8  12    4.75    2.18
   1  -8  13   12.86    4.14
   1   8  13   12.24    4.19
   1   8  13   14.76    4.14
   1   8  13    8.95    3.13
   1  -8  13    7.82    2.78
   1  -8  13   10.32    3.24
   1  -8  13    9.90    5.01
   1  -8  13   11.03    3.53
   1   8  13    9.43    3.33
   1   8  13    9.86    2.80
   1  -8  13    8.53    3.64
   1   8  13   15.35    4.23
   1   8  13    3.31    1.77
   1   8  13    9.27    3.23
   1   8  13    7.54    3.19
   1   8  14   51.48    6.73
   1   8  14   42.79    5.97
   1   8  14   40.11    5.88
   1  -8  14   53.80    7.46
   1   8  14   43.65    7.28
   1   8  14   47.73    6.93
   1   8  14   48.78    6.92
   1   8  14   48.01    7.10
   1  -8  14   48.47    9.00
   1   8  14   53.81    7.67
   1   8  14   40.72    6.78
   1   8  14   48.11    6.88
   1  -8  14   61.89    7.67
   1  -8  14   50.74    6.88
   1  -8  14   52.80    6.50
   1  -8  14   60.30    7.80
   1  -8  15  510.79   23.93
   1   8  15  506.48   26.14
   1   8  15  538.68   24.66
   1   8  15  499.94   25.94
   1   8  15  483.31   22.89
   1   8  15  508.87   23.33
   1  -8  15  484.40   24.08
   1   8  15  534.69   25.30
   1  -8  15  496.54   24.64
   1   8  15  524.66   25.36
   1  -8  15  479.55   30.09
   1   8  15  494.33   24.68
   1  -8  15  521.26   23.09
   1  -8  15  478.56   23.83
   1   8  15  551.16   26.24
   1   8  15  508.40   25.13
   1  -8  16   12.56    5.61
   1   8  16   10.60    3.28
   1   8  16    3.09    3.37
   1   8  16    6.62    2.91
   1  -8  16    3.31    2.00
   1   8  16    7.15    3.00
   1   8  16    2.46    1.96
   1   8  16    7.89    3.66
   1   8  16   13.39    4.53
   1   8  16    6.16    2.94
   1  -8  16    8.06    2.82
   1   8  16   11.07    3.54
   1  -8  16    6.91    3.24
   1  -8  16    3.38    3.02
   1  -8  16    9.37    3.61
   1  -8  16    4.99    2.73
   1   8  16    6.56    2.82
   1  -8  17  167.15   12.96
   1   8  17  158.04   11.33
   1   8  17  162.10   12.70
   1  -8  17  159.24   12.21
   1  -8  17  179.03   12.07
   1   8  17  164.52   12.91
   1  -8  17  162.55   11.67
   1   8  17  151.28   12.17
   1   8  17  188.41   13.12
   1   8  17  143.04   12.78
   1   8  17  151.40   12.42
   1   8  17  153.32   13.37
   1  -8  17  148.91   11.37
   1   8  17  154.52   10.38
   1   8  17  161.50   12.78
   1  -8  17  169.29   13.49
   1  -8  17  163.80   12.59
   1   8  17  151.44   11.42
   1   8  18   59.70    6.55
   1   8  18   66.14    7.89
   1   8  18   57.61    8.25
   1  -8  18   53.39    7.54
   1   8  18   57.69    7.09
   1  -8  18   70.25    7.32
   1   8  18   63.74    7.73
   1  -8  18   69.56    7.66
   1  -8  18   74.32    7.31
   1  -8  18   68.70    7.37
   1   8  18   57.63    7.61
   1  -8  18   79.17    8.61
   1   8  18   64.11    7.18
   1  -8  18   74.44    8.25
   1   8  18   61.65    6.24
   1   8  18   71.13    8.49
   1   8  19  402.76   21.42
   1   8  19  407.24   20.73
   1   8  19  417.11   18.73
   1   8  19  422.54   21.12
   1   8  19  393.85   19.18
   1  -8  19  403.97   18.46
   1  -8  19  416.34   19.97
   1   8  19  449.35   23.19
   1  -8  19  428.34   20.94
   1  -8  19  419.21   20.23
   1  -8  19  445.57   21.26
   1   8  19  405.33   20.28
   1  -8  19  453.53   19.92
   1  -8  19  446.05   22.38
   1   8  19  427.97   21.72
   1   8  20   37.02    5.85
   1  -8  20   33.56    4.92
   1   8  20   31.89    5.24
   1  -8  20   31.60    5.51
   1   8  20   37.78    5.26
   1   8  20   32.56    5.35
   1   8  20   30.51    5.67
   1  -8  20   31.01    4.59
   1   8  20   18.74    3.55
   1   8  20   32.17    4.16
   1  -8  20   35.72    5.72
   1  -8  20   32.29    5.07
   1   8  20   26.86    4.92
   1  -8  20   31.27    5.03
   1  -8  20   34.77    4.84
   1   8  21    3.62    2.48
   1   8  21    4.23    2.16
   1   8  21    4.34    2.72
   1  -8  21    6.60    2.67
   1  -8  21    9.74    3.04
   1   8  21    7.95    3.36
   1   8  21    0.73    1.63
   1   8  21    3.82    1.74
   1  -8  21    4.77    2.13
   1  -8  21    7.50    2.36
   1  -8  21    1.62    1.54
   1  -8  21    2.22    1.92
   1  -8  21    9.53    2.70
   1   8  22    1.79    1.78
   1   8  22    0.72    1.37
   1  -8  22    5.60    2.45
   1  -8  22    4.21    2.09
   1   8  22    7.95    2.75
   1   8  22    2.93    1.85
   1   8  22    4.13    2.51
   1  -8  22    5.10    2.00
   1   8  22    2.81    2.65
   1  -8  22    3.51    1.80
   1  -8  22    6.85    2.13
   1  -8  22    1.81    1.66
   1  -8  23  416.52   17.74
   1  -8  23  386.05   15.66
   1   8  23  428.43   19.47
   1  -8  23  451.06   18.18
   1   8  23  406.75   17.02
   1   8  23  380.16   18.10
   1  -8  23  401.33   18.31
   1   8  23  417.04   18.87
   1  -8  23  382.37   16.78
   1   8  23  408.89   18.14
   1   8  23  400.54   17.32
   1  -8  23  423.74   17.44
   1  -8  24    3.78    1.66
   1  -8  24    1.06    1.33
   1   8  24    1.49    1.60
   1  -8  24    0.91    1.13
   1   8  24    2.52    1.38
   1   8  24    5.54    2.30
   1   8  24    2.35    2.19
   1  -8  24   -0.22    1.08
   1  -8  24    2.11    1.52
   1   8  24    1.61    1.77
  -1   9  23   90.17    6.18
  -1   9  23   95.55    6.49
  -1   9  23  105.93    8.30
  -1  -9  23   97.63    6.41
  -1   9  23  100.10    7.96
  -1  -9  23  109.42    7.39
  -1  -9  23  104.60    7.08
  -1  -9  23  117.62    7.60
  -1   9  23  102.62    7.82
  -1  -9  22   24.22    3.79
  -1   9  22   21.10    3.49
  -1  -9  22   11.85    2.76
  -1   9  22   27.45    4.32
  -1   9  22   35.16    4.78
  -1  -9  22   19.65    3.16
  -1  -9  22   25.77    3.76
  -1   9  22   21.80    4.07
  -1   9  22   23.63    3.41
  -1   9  22   26.66    4.32
  -1  -9  22   24.28    3.80
  -1   9  21  214.70   11.87
  -1  -9  21  185.25   10.86
  -1  -9  21  223.77   12.73
  -1   9  21  203.96   13.51
  -1   9  21  199.23   12.00
  -1  -9  21  209.14   12.03
  -1   9  21  229.68   14.19
  -1  -9  21  183.21   11.60
  -1   9  21  227.29   13.74
  -1   9  21  216.26   13.15
  -1   9  21  220.29   12.13
  -1  -9  21  200.00   11.98
  -1   9  20   30.71    4.50
  -1  -9  20   30.58    5.01
  -1  -9  20   26.87    4.57
  -1   9  20   23.21    4.87
  -1  -9  20   27.69    3.94
  -1   9  20   28.94    5.41
  -1   9  20   22.24    4.45
  -1  -9  20   33.52    5.04
  -1   9  20   27.29    4.72
  -1   9  20   28.63    4.41
  -1  -9  20   26.82    4.40
  -1   9  20   32.15    4.89
  -1  -9  19   39.72    5.62
  -1   9  19   37.62    5.42
  -1   9  19   40.66    6.67
  -1  -9  19   51.56    5.76
  -1  -9  19   41.21    5.94
  -1   9  19   40.69    5.74
  -1  -9  19   43.54    5.90
  -1   9  19   31.78    5.33
  -1   9  19   38.80    5.28
  -1   9  19   42.36    6.16
  -1   9  19   34.74    5.27
  -1  -9  19   51.08    6.08
  -1   9  19   41.35    6.45
  -1   9  18    3.37    2.43
  -1   9  18   -2.87    2.44
  -1  -9  18    1.24    1.88
  -1  -9  18   -3.52    2.40
  -1  -9  18    0.90    2.23
  -1   9  18    3.69    2.92
  -1   9  18   -1.05    2.31
  -1   9  18    1.01    1.95
  -1   9  18   -2.08    3.08
  -1   9  18    0.13    2.22
  -1  -9  18    0.54    2.15
  -1  -9  18    0.18    2.53
  -1   9  18    0.33    2.10
  -1  -9  17  605.50   26.47
  -1  -9  17  637.85   27.55
  -1   9  17  661.94   29.27
  -1   9  17  616.15   27.52
  -1   9  17  645.23   27.97
  -1   9  17  608.67   26.19
  -1  -9  17  666.43   27.84
  -1   9  17  597.84   27.81
  -1   9  17  615.59   26.28
  -1   9  17  609.90   27.92
  -1   9  17  582.52   28.12
  -1  -9  17  628.04   26.48
  -1  -9  17  615.58   25.94
  -1   9  16   23.69    5.24
  -1   9  16   17.38    4.13
  -1  -9  16   21.91    4.55
  -1  -9  16   11.22    3.38
  -1   9  16   22.23    5.21
  -1   9  16   16.76    4.15
  -1  -9  16   18.94    4.71
  -1   9  16   14.98    4.52
  -1   9  16   16.66    4.47
  -1   9  16   11.22    3.01
  -1  -9  16   22.23    4.56
  -1   9  15   45.46    7.01
  -1   9  15   40.58    5.74
  -1  -9  15   48.40    6.74
  -1   9  15   34.51    6.39
  -1   9  15   39.55    6.06
  -1   9  15   42.75    6.58
  -1  -9  15   46.64    6.41
  -1   9  15   41.18    6.79
  -1   9  15   44.02    6.93
  -1  -9  15   32.57    7.52
  -1  -9  15   39.36    6.22
  -1  -9  15   31.81    5.44
  -1  -9  14    0.03    2.40
  -1  -9  14    1.41    2.68
  -1   9  14    6.51    2.86
  -1   9  14    5.12    2.58
  -1  -9  14    0.15    2.20
  -1  -9  14    7.35    3.80
  -1  -9  14    4.66    1.99
  -1   9  14    3.97    2.31
  -1   9  14   -0.10    2.34
  -1   9  14    3.69    2.58
  -1  -9  14    1.09    1.88
  -1   9  14   -0.35    2.27
  -1  -9  13  662.47   29.05
  -1  -9  13  620.44   25.97
  -1  -9  13  635.04   27.63
  -1   9  13  655.57   28.60
  -1   9  13  665.55   30.62
  -1   9  13  622.26   29.32
  -1   9  13  614.24   29.39
  -1  -9  13  654.98   28.93
  -1   9  13  614.64   26.79
  -1  -9  13  570.99   34.59
  -1   9  13  706.12   29.78
   1  -9 -13  610.21   26.20
   1  -9 -13  631.45   26.49
  -1  -9  13  657.00   28.60
  -1   9  12   17.20    4.25
  -1   9  12   18.16    4.74
  -1   9  12   15.66    3.61
  -1   9  12   23.82    5.43
  -1   9  12   23.06    5.15
  -1  -9  12   18.75    4.73
  -1  -9  12   27.81    5.60
   1  -9 -12   15.58    3.61
  -1  -9  12   23.86    4.70
  -1  -9  12   21.49    6.52
  -1   9  12   27.36    4.84
   1   9 -12   24.97    4.44
  -1  -9  12   25.51    4.67
   1  -9 -12   17.16    4.11
  -1  -9  12   24.74    4.98
  -1   9  12   20.53    4.97
  -1   9  11   84.27    9.84
  -1   9  11   58.24   11.40
  -1  -9  11   84.55    8.45
   1  -9 -11   69.11   11.93
  -1   9  11   80.33    9.06
   1   9 -11   79.54   11.74
  -1   9  11   80.24    9.56
   1   9 -11   85.71    8.63
  -1  -9  11   68.40    8.37
  -1  -9  11   61.94    8.14
  -1  -9  11   82.89   11.47
   1  -9 -11   63.38    7.76
  -1   9  11   86.53    8.44
  -1   9  11   76.37    8.63
  -1   9  11   76.15    8.16
  -1  -9  11   80.10    8.80
   1  -9 -11   78.99    8.71
  -1   9  11   70.61    8.22
  -1  -9  11   86.73   11.70
   1  -9 -10   73.97   12.61
  -1   9  10   78.55    9.53
  -1   9  10   77.53   13.03
   1   9 -10   81.15   12.08
  -1   9  10   83.29    8.91
  -1  -9  10   81.67    9.00
   1   9 -10   83.70    8.56
  -1  -9  10   97.34   12.90
  -1  -9  10   92.31   12.46
  -1   9  10   81.88    8.59
  -1  -9  10   74.77    8.15
  -1  -9  10   94.93    8.63
   1  -9 -10   76.75    8.57
  -1  -9  10  101.54   10.20
  -1   9  10   96.04    9.71
  -1   9  10   88.53    9.39
   1  -9 -10   77.78    8.67
  -1  -9  10   84.07    9.12
  -1  -9   9  765.76   32.10
  -1   9   9  778.26   30.61
  -1  -9   9  768.53   39.51
  -1  -9   9  667.30   29.59
  -1   9   9  666.52   32.34
  -1   9   9  701.20   41.50
  -1  -9   9  635.53   29.62
   1   9  -9  716.01   39.38
   1  -9  -9  765.94   30.66
   1  -9  -9  823.68   33.04
  -1   9   9  789.04   32.01
   1   9  -9  683.96   29.86
  -1  -9   9  728.80   31.05
  -1   9   9  831.76   33.05
  -1  -9   9  737.47   28.85
  -1   9   9  786.67   31.62
  -1  -9   9  768.54   39.59
   1  -9  -9  730.41   42.23
   1  -9  -9  830.21   33.30
  -1   9   8    3.52    2.90
  -1   9   8    7.29    5.27
  -1  -9   8    5.08    4.02
  -1   9   8    5.24    2.87
  -1   9   8    4.49    2.48
  -1  -9   8   13.61    5.58
   1  -9  -8    4.92    2.25
  -1  -9   8   -1.24    2.06
  -1  -9   8    7.42    3.15
   1   9  -8    0.79    2.89
   1  -9  -8    7.30    3.54
   1  -9  -8    2.74    3.86
  -1  -9   8    5.64    2.63
  -1   9   8    6.05    3.72
  -1  -9   8    3.82    2.82
   1  -9  -8    2.90    2.76
  -1  -9   8   -1.62    2.36
  -1  -9   7  268.85   22.60
  -1   9   7  266.26   17.01
   1   9  -7  268.50   22.93
  -1   9   7  235.10   17.15
  -1  -9   7  283.67   17.32
  -1   9   7  269.87   24.06
  -1  -9   7  296.74   17.01
  -1  -9   7  267.41   16.32
   1  -9  -7  215.22   21.79
   1  -9  -7  248.51   16.77
  -1  -9   7  285.79   15.01
  -1   9   7  262.73   16.72
   1  -9  -7  231.03   15.35
  -1  -9   6   27.97    4.99
  -1   9   6   28.25    7.79
  -1  -9   6   32.08    5.78
   1  -9  -6   30.24    8.16
  -1  -9   6   33.75    5.66
   1   9  -6   36.12    9.09
   1  -9  -6   27.36    5.59
  -1  -9   6   31.96    8.16
  -1   9   6   18.85    4.60
  -1   9   6   31.62    5.63
   1  -9  -6   30.67    5.41
  -1  -9   5  871.72   33.58
  -1  -9   5  889.25   44.67
   1   9  -5  822.83   44.09
  -1   9   5  766.58   44.29
   1  -9  -5  892.45   35.67
   1  -9  -5  842.82   33.81
   1  -9  -5  821.03   33.20
  -1   9   5  897.92   34.82
   1  -9  -5  909.10   47.02
  -1  -9   5  854.34   32.99
  -1  -9   5  888.89   34.81
   1   9  -4  163.70   18.30
   1  -9  -4  177.01   13.10
   1  -9  -4  179.38   13.75
  -1   9   4  144.26   17.89
  -1  -9   4  224.28   20.76
  -1  -9   4  191.04   13.68
   1  -9  -4  178.39   19.41
  -1  -9   4  196.47   13.09
   1  -9  -4  169.07   12.89
  -1   9   4  183.39   13.49
  -1  -9   4  191.43   13.14
  -1  -9   3   80.11    8.26
  -1   9   3   93.53    9.52
   1  -9  -3   99.52    9.45
   1  -9  -3   89.79    9.40
   1  -9  -3   83.76    9.05
  -1  -9   3   90.96   13.73
  -1  -9   3   89.26    8.52
   1  -9  -3   74.29   12.30
  -1  -9   3   75.22    8.33
   1   9  -3   62.79   11.57
  -1   9   3   86.15   13.20
   1  -9  -2    8.04    3.52
  -1  -9   2    7.72    3.34
  -1  -9   2    4.12    2.47
  -1   9   2    4.34    3.24
   1   9  -2    4.56    4.29
  -1   9   2    8.14    3.40
   1  -9  -2    3.14    2.14
  -1  -9   2    8.39    4.58
   1  -9  -2    2.98    3.16
   1  -9  -2    3.81    2.29
  -1  -9   2    6.92    2.69
  -1   9   1    9.12    3.04
   1  -9  -1   18.92    6.38
   1  -9  -1   14.98    3.89
   1   9  -1   12.18    3.57
  -1  -9   1   14.69    3.83
  -1  -9   1   11.44    5.01
  -1  -9   1   13.18    3.66
   1   9  -1   10.17    5.36
   1  -9  -1    7.37    3.09
  -1   9   1    9.86    5.23
   1  -9  -1   12.71    3.74
   1  -9  -1   13.46    4.26
   1  -9   0   87.85    9.19
   1  -9   0   78.19    8.45
   1  -9   0   78.45    8.79
   1   9   0   63.61   11.89
  -1  -9   0   66.91   11.61
   1   9   0   57.98    7.51
  -1  -9   0   67.51    7.87
   1  -9   0   78.07    8.60
  -1  -9   0   64.64    7.34
  -1   9   0   71.44    8.19
   1   9   0   58.52    7.40
  -1   9   0   68.78   11.78
   1  -9   0   98.25   13.63
   1  -9   1 1033.76   38.95
  -1   9  -1  979.76   49.61
   1  -9   1 1019.51   39.44
   1   9   1 1000.78   38.12
   1  -9   1 1053.84   38.87
  -1  -9  -1 1005.69   37.43
  -1  -9  -1  986.28   49.18
   1   9   1  994.42   38.16
   1   9   1 1010.11   50.98
   1  -9   1 1051.97   49.65
  -1   9  -1 1055.47   38.88
   1  -9   1 1017.78   38.03
   1  -9   1 1066.14   38.95
  -1   9  -2    4.50    3.30
   1  -9   2    4.22    2.49
   1   9   2    4.87    3.52
   1   9   2    5.49    2.65
   1  -9   2    1.93    3.01
   1  -9   2    4.90    2.85
   1  -9   2    3.33    2.10
   1  -9   2    4.74    2.31
  -1   9  -2    4.65    2.96
   1  -9   2    8.62    3.24
  -1  -9  -2    2.74    3.45
  -1  -9  -2    0.03    2.04
   1   9   2   -0.39    2.11
   1  -9   2    2.54    2.17
  -1  -9  -3  584.78   36.18
   1  -9   3  590.40   26.67
   1   9   3  579.09   26.49
   1   9   3  587.43   27.21
  -1   9  -3  581.80   36.29
   1  -9   3  635.70   28.63
   1   9   3  574.06   37.16
   1  -9   3  676.79   37.29
   1  -9   3  626.29   27.17
   1  -9   3  632.11   28.03
  -1  -9  -3  596.55   26.17
   1  -9   3  642.81   26.58
  -1   9  -3  632.96   27.34
   1  -9   3  652.65   28.27
   1  -9   4    1.79    2.13
  -1   9  -4   10.01    5.30
   1  -9   4    3.35    2.62
  -1  -9  -4    7.43    4.19
  -1  -9  -4    5.56    2.25
  -1   9  -4    4.26    2.87
   1  -9   4   -0.25    2.38
   1   9   4    4.68    2.72
   1  -9   4    1.02    2.25
   1  -9   4    6.39    2.85
   1   9   4    2.43    2.43
   1  -9   4    7.46    4.95
   1  -9   4    5.61    3.04
   1   9   4    9.28    5.59
   1  -9   5  535.20   32.59
  -1   9  -5  569.58   25.27
   1  -9   5  539.78   25.43
   1  -9   5  512.44   25.03
   1   9   5  538.89   24.70
   1   9   5  524.95   25.43
  -1   9  -5  482.36   32.79
   1  -9   5  529.54   24.08
   1  -9   5  507.70   24.28
   1  -9   5  519.59   24.14
  -1  -9  -5  562.62   35.28
   1   9   5  538.32   35.46
   1  -9   5  558.36   26.37
   1   9   6   26.37    5.43
   1   9   6   31.42    5.54
   1  -9   6   16.70    4.18
   1  -9   6   20.79    4.59
  -1  -9  -6   28.55    7.99
   1  -9   6   15.54    3.94
   1   9   6   25.36    5.36
   1  -9   6   21.05    4.67
   1  -9   6   14.41    4.07
   1  -9   6   26.02    5.03
   1  -9   6   18.38    5.66
   1   9   6   15.61    4.45
  -1   9  -6   19.56    6.33
  -1   9  -6   18.87    4.36
  -1  -9  -7  771.42   42.71
   1  -9   7  712.19   31.76
   1  -9   7  744.21   31.77
   1  -9   7  729.03   30.50
  -1   9  -7  747.78   30.58
   1   9   7  804.72   30.23
   1   9   7  692.55   31.16
   1   9   7  729.81   30.28
  -1   9  -7  703.62   39.93
   1  -9   7  768.96   30.88
   1  -9   7  812.32   32.77
   1   9   7  721.48   42.12
   1  -9   7  780.24   30.62
   1  -9   7  789.72   40.06
   1   9   7  745.79   33.08
  -1  -9  -8   -2.67    4.17
   1  -9   8    4.94    2.65
   1   9   8    5.77    3.33
   1  -9   8    0.69    2.29
   1   9   8   -0.73    1.97
   1  -9   8   -0.71    2.15
   1  -9   8    1.20    2.08
   1   9   8    6.13    3.04
   1  -9   8    8.25    3.50
   1   9   8   -0.31    2.44
   1   9   8   -0.23    2.40
   1  -9   8    2.19    3.70
  -1   9  -8    0.09    2.68
   1   9   8    1.47    2.22
   1  -9   8    3.86    2.30
  -1   9  -8   -0.96    2.25
   1   9   8    9.84    5.68
   1   9   9   21.71    4.47
   1   9   9   29.25    5.18
   1   9   9   29.03    5.68
   1  -9   9   17.10    5.40
  -1   9  -9   25.60    4.71
   1  -9   9   22.08    4.54
   1  -9   9   20.75    4.09
   1  -9   9   27.54    5.58
   1  -9   9   24.47    5.16
   1  -9   9   24.44    5.03
   1   9   9   21.36    5.24
   1   9   9   27.76    7.64
   1   9   9   26.46    5.13
   1   9   9   31.88    6.34
   1  -9   9   25.02    4.55
  -1   9  -9   21.23    6.56
  -1  -9  -9   16.73    6.07
   1   9   9   25.10    5.16
   1  -9  10   17.42    3.97
   1  -9  10   18.41    4.35
   1   9  10   23.44    5.12
   1   9  10   30.70    6.00
  -1  -9 -10   28.06    8.07
   1   9  10   26.64    5.44
   1   9  10   16.97    4.31
   1  -9  10   14.80    3.95
   1   9  10   18.37    4.43
   1  -9  10   15.39    4.26
   1   9  10   15.90    4.37
   1   9  10   19.42    4.20
   1  -9  10   12.66    3.22
   1   9  10   20.16    4.50
  -1   9 -10   18.98    4.15
  -1   9 -10    8.87    4.64
   1  -9  10   11.18    3.37
   1  -9  10   18.02    4.64
   1  -9  10   14.33    5.27
   1   9  11  257.73   16.61
   1   9  11  273.69   16.00
   1   9  11  275.35   15.93
   1  -9  11  273.69   14.99
  -1   9 -11  266.62   15.18
   1  -9  11  278.80   17.31
   1   9  11  248.80   16.72
   1   9  11  250.18   17.31
   1  -9  11  276.60   17.37
   1   9  11  312.59   18.04
   1   9  11  245.80   15.66
   1  -9  11  279.98   17.40
   1   9  11  258.64   17.34
   1  -9  11  268.73   16.44
   1  -9  11  253.96   14.63
   1   9  11  246.26   15.92
   1  -9  12   21.69    3.96
   1   9  12   22.83    4.99
   1   9  12   16.40    4.18
   1  -9  12   21.07    3.71
   1   9  12   29.42    5.94
   1  -9  12   26.72    5.25
   1   9  12   22.39    4.73
   1   9  12   22.82    4.41
   1   9  12   27.38    4.68
   1   9  12   20.76    4.47
   1  -9  12   22.28    4.15
   1  -9  12   25.54    5.34
   1   9  12   26.40    5.58
   1  -9  12   25.44    5.45
   1   9  12   28.84    6.03
  -1  -9 -12   25.80    4.61
   1  -9  12   21.47    4.29
   1   9  13  255.86   16.21
   1  -9  13  293.82   15.43
   1   9  13  260.82   17.38
   1   9  13  262.25   17.53
   1  -9  13  271.90   17.21
   1   9  13  237.98   16.41
   1   9  13  278.19   18.27
   1  -9  13  274.45   17.27
   1   9  13  279.00   17.38
   1  -9  13  272.12   16.82
   1   9  13  251.20   16.01
   1  -9  13  285.78   15.11
   1   9  13  263.07   15.35
   1  -9  13  286.63   17.07
   1   9  14    6.06    2.55
   1   9  14   12.71    3.94
   1   9  14    9.11    3.58
   1   9  14   10.65    3.77
   1   9  14   12.33    3.94
   1  -9  14   14.70    4.05
   1  -9  14    9.38    2.81
   1   9  14    7.64    3.18
   1  -9  14    8.52    3.49
   1  -9  14    6.41    2.79
   1  -9  14   10.01    2.74
   1   9  14    8.45    2.66
   1  -9  14    7.41    3.33
   1   9  14   12.65    3.57
   1   9  15  122.25   11.18
   1   9  15  126.00   10.42
   1  -9  15  121.07   10.70
   1  -9  15  136.46    9.84
   1  -9  15  129.65   11.32
   1   9  15  119.03   11.18
   1   9  15  118.32    9.60
   1  -9  15  122.07   11.25
   1  -9  15  138.23   10.07
   1   9  15  121.81   11.07
   1   9  15  100.94    9.74
   1   9  15  129.34   11.57
   1   9  15  114.23   10.70
   1  -9  15  134.94   11.01
   1  -9  15  144.20   11.40
   1   9  16   10.60    2.96
   1  -9  16    8.70    3.46
   1  -9  16   11.05    3.51
   1  -9  16   13.51    3.61
   1  -9  16    8.81    2.88
   1   9  16   13.62    4.04
   1   9  16   14.67    4.03
   1   9  16   16.03    4.31
   1   9  16   10.21    3.63
   1   9  16   10.33    3.31
   1  -9  16    9.88    2.76
   1  -9  16   15.84    3.97
   1   9  16   16.64    4.58
   1  -9  16    7.16    2.98
   1  -9  17  539.20   23.96
   1   9  17  496.41   23.93
   1   9  17  500.92   21.77
   1   9  17  485.61   23.97
   1   9  17  516.68   24.24
   1  -9  17  514.35   21.16
   1  -9  17  513.27   23.91
   1   9  17  558.33   25.54
   1  -9  17  517.42   21.86
   1  -9  17  526.74   22.67
   1   9  17  554.48   24.61
   1  -9  17  492.17   24.15
   1  -9  17  548.26   24.11
   1   9  17  514.35   23.82
   1  -9  18    2.91    2.54
   1  -9  18    6.16    2.96
   1   9  18    5.34    1.98
   1  -9  18    8.28    2.88
   1  -9  18    5.34    2.41
   1   9  18    2.36    2.57
   1   9  18    7.06    3.01
   1   9  18   12.28    4.13
   1  -9  18    8.11    2.83
   1   9  18    5.41    2.38
   1   9  18    7.33    2.51
   1  -9  18    5.03    2.13
   1  -9  18    4.69    2.15
   1   9  18    8.96    3.02
   1  -9  19    7.20    2.48
   1   9  19    7.00    2.55
   1   9  19    4.72    2.15
   1  -9  19    9.94    3.19
   1   9  19    7.61    2.51
   1  -9  19    3.82    2.47
   1   9  19    6.28    2.52
   1  -9  19    4.02    1.90
   1   9  19    6.55    2.83
   1  -9  19   10.08    3.22
   1  -9  19    8.56    2.84
   1   9  19    6.35    2.71
   1  -9  19    5.09    2.52
   1  -9  19    5.37    2.06
   1  -9  20   15.47    2.73
   1   9  20   16.52    3.87
   1  -9  20   22.27    3.90
   1   9  20   21.95    4.14
   1  -9  20   18.19    3.69
   1   9  20   16.40    3.92
   1   9  20   13.40    3.15
   1  -9  20   25.33    4.20
   1  -9  20   20.98    4.05
   1   9  20   13.42    3.24
   1  -9  20   16.49    2.95
   1   9  20   15.09    3.31
   1  -9  21  392.08   17.97
   1  -9  21  372.88   15.76
   1  -9  21  376.34   16.74
   1  -9  21  402.21   17.36
   1   9  21  373.13   18.13
   1   9  21  382.91   17.52
   1   9  21  382.24   17.28
   1   9  21  349.39   16.94
   1   9  21  364.45   17.49
   1   9  21  367.85   16.61
   1  -9  22    2.56    1.53
   1   9  22    5.20    1.95
   1   9  22    7.95    2.45
   1   9  22    2.89    1.73
   1   9  22    2.64    1.46
   1   9  22    0.41    1.32
   1  -9  22    1.77    1.31
   1  -9  22    3.88    1.90
   1   9  22    7.90    2.48
   1  -9  22    3.21    1.24
  -1  10  21   33.73    4.36
  -1 -10  21   30.26    3.73
  -1  10  21   19.47    3.48
  -1 -10  21   29.92    3.85
  -1  10  21   27.69    4.12
  -1 -10  21   23.92    3.44
  -1  10  21   20.00    3.05
  -1 -10  20   27.76    4.13
  -1  10  20   26.88    3.95
  -1  10  20   23.22    3.92
  -1  10  20   31.18    3.66
  -1 -10  20   26.74    3.94
  -1  10  20   28.80    4.36
  -1  10  20   22.72    3.57
  -1 -10  20   22.76    3.44
  -1  10  20   18.39    3.75
  -1 -10  20   23.43    3.39
  -1  10  19  235.69   14.04
  -1  10  19  253.35   13.69
  -1  10  19  229.48   12.29
  -1  10  19  263.17   14.79
  -1  10  19  248.92   13.83
  -1  10  19  240.40   14.03
  -1 -10  19  264.57   12.64
  -1  10  19  243.34   13.64
  -1 -10  19  284.64   14.37
  -1 -10  19  273.95   14.29
  -1 -10  19  270.77   13.41
  -1  10  18   -1.32    2.21
  -1  10  18    3.25    2.50
  -1  10  18    1.78    1.97
  -1  10  18    0.98    1.36
  -1  10  18   -0.49    1.75
  -1 -10  18    2.68    2.02
  -1  10  18   -4.05    2.44
  -1 -10  18    1.27    1.85
  -1 -10  18    1.39    1.73
  -1  10  18    3.11    2.36
  -1 -10  18    3.38    1.63
  -1 -10  18    0.28    1.46
  -1  10  17   10.96    3.71
  -1  10  17    9.55    2.61
  -1  10  17    5.89    2.43
  -1  10  17    7.18    2.37
  -1 -10  17   10.90    3.24
  -1 -10  17    9.44    2.65
  -1  10  17    8.09    3.47
  -1 -10  17   11.47    3.73
  -1  10  17    6.64    2.84
  -1  10  17    1.43    1.87
  -1 -10  17   10.63    2.90
  -1 -10  17   11.08    3.05
  -1  10  16   11.07    3.51
  -1 -10  16    8.34    3.09
  -1  10  16    9.39    2.84
  -1  10  16   11.59    3.27
  -1  10  16    7.25    2.94
  -1  10  16    8.68    3.12
  -1 -10  16    9.14    3.08
  -1 -10  16   13.86    3.26
  -1  10  16   11.13    3.26
  -1  10  16   12.45    3.72
  -1 -10  16   12.22    3.00
  -1 -10  16    9.14    2.68
  -1 -10  15  528.20   22.47
  -1 -10  15  507.07   22.44
  -1  10  15  481.16   22.55
  -1 -10  15  545.88   23.80
  -1  10  15  552.14   24.83
  -1  10  15  509.38   22.83
  -1 -10  15  556.84   24.58
  -1  10  15  493.85   24.05
  -1  10  15  501.09   24.66
  -1 -10  15  517.26   23.92
  -1  10  15  470.27   24.37
  -1  10  14  126.12   11.52
  -1  10  14  128.58   10.63
  -1  10  14  134.76   12.12
  -1  10  14  127.10   10.86
  -1 -10  14  134.83   11.37
  -1 -10  14  138.63   10.52
  -1 -10  14  153.14   11.66
  -1 -10  14  137.45   11.38
  -1 -10  14  143.56   10.44
  -1  10  14  111.24   10.51
  -1  10  14  122.13   10.03
  -1 -10  13   54.47    7.12
  -1  10  13   62.09    7.58
  -1  10  13   63.13    8.34
  -1  10  13   55.92    7.48
  -1  10  13   53.46    6.49
  -1  10  13   57.71    7.71
  -1  10  13   54.87    7.41
   1 -10 -13   67.62    7.09
  -1 -10  13   54.87    7.29
  -1 -10  13   51.96    6.18
  -1 -10  13   42.03    5.62
   1 -10 -13   63.48    6.97
  -1 -10  13   52.68    5.61
  -1 -10  13   49.34    6.32
  -1 -10  13   54.94    7.23
   1 -10 -12  171.07   12.51
  -1  10  12  176.65   14.47
  -1 -10  12  166.47   12.02
  -1 -10  12  182.46   13.47
  -1  10  12  185.42   12.35
  -1  10  12  194.33   13.72
  -1 -10  12  182.05   13.48
  -1 -10  12  185.08   11.73
  -1 -10  12  198.44   13.98
  -1  10  12  163.50   13.95
  -1 -10  12  193.58   12.34
  -1  10  12  188.48   13.61
   1 -10 -12  178.90   12.58
   1  10 -12  191.70   12.41
  -1 -10  12  174.30   12.05
  -1  10  11  398.14   21.15
  -1  10  11  426.32   21.12
  -1  10  11  391.45   22.53
   1 -10 -11  392.94   20.54
  -1  10  11  410.12   23.01
  -1  10  11  391.01   19.06
  -1 -10  11  391.71   21.01
  -1 -10  11  359.38   26.00
  -1 -10  11  387.09   20.66
  -1 -10  11  386.44   20.68
  -1 -10  11  381.38   18.84
   1 -10 -11  404.12   20.62
  -1 -10  11  379.63   19.21
   1  10 -11  358.09   18.96
  -1 -10  11  412.06   19.99
  -1 -10  11  370.83   18.34
   1 -10 -10   22.70    4.50
  -1 -10  10   16.13    3.96
  -1 -10  10   17.11    4.77
   1  10 -10   13.24    3.51
   1 -10 -10   26.76    5.49
  -1 -10  10   15.80    3.98
  -1 -10  10   17.30    3.50
  -1 -10  10   24.48    5.26
  -1  10  10   24.78    8.00
  -1 -10  10   19.16    4.98
  -1  10  10   22.79    5.58
  -1  10  10   20.02    4.51
   1  10 -10   17.70    6.25
  -1 -10  10   21.00    4.67
   1 -10 -10    4.66    5.57
  -1  10  10   24.42    4.79
  -1 -10  10   23.50    4.77
  -1  10  10   30.57    6.53
  -1  10  10   34.27    5.60
  -1 -10  10   38.13    8.85
  -1 -10   9  139.95   15.96
  -1 -10   9  142.63   11.43
   1 -10  -9  138.35   11.89
  -1  10   9  128.33   11.16
  -1 -10   9  148.84   12.02
   1 -10  -9  138.65   17.44
  -1 -10   9  140.17   12.06
  -1  10   9  108.19   10.79
  -1 -10   9  141.27   11.61
  -1  10   9  124.37   16.39
  -1 -10   9  153.81   10.48
  -1  10   9  125.17   12.59
   1  10  -9  135.46   11.29
  -1  10   9  130.75   10.82
   1 -10  -9  110.55   10.96
  -1 -10   9  145.05   15.78
   1  10  -9  137.45   16.58
   1 -10  -9  124.81   10.31
   1 -10  -8    0.67    3.71
  -1 -10   8    5.50    3.63
  -1  10   8    4.74    1.96
  -1  10   8    0.23    1.94
   1  10  -8    2.52    2.17
  -1 -10   8    1.13    2.20
   1 -10  -8    1.38    2.68
  -1 -10   8    1.21    2.05
  -1  10   8    3.70    2.56
  -1  10   8    3.17    3.60
  -1 -10   8    1.11    2.76
   1 -10  -8    1.08    2.28
   1  10  -8   -0.28    3.86
  -1  10   8   -1.04    3.96
   1 -10  -8    9.48    3.44
  -1 -10   8    1.92    3.33
  -1 -10   8   11.23    5.24
  -1 -10   7  457.04   30.56
  -1  10   7  411.64   22.58
  -1 -10   7  437.10   21.60
  -1  10   7  443.07   22.71
   1  10  -7  412.70   29.77
   1 -10  -7  411.89   21.26
  -1 -10   7  468.19   22.79
  -1 -10   7  431.56   21.86
   1 -10  -7  444.92   23.27
  -1  10   7  401.74   23.55
   1 -10  -7  457.85   32.84
  -1 -10   7  424.09   22.49
   1 -10  -7  436.38   23.70
  -1  10   7  449.82   21.07
  -1 -10   7  412.78   27.81
  -1  10   7  406.12   30.91
   1  10  -7  410.29   21.77
  -1 -10   6   89.36    9.62
  -1  10   6  103.42   10.04
  -1 -10   6   94.16   13.61
   1 -10  -6   69.91   12.56
   1  10  -6   86.53   13.30
  -1  10   6   86.84    9.71
  -1  10   6   86.58   10.19
  -1 -10   6   97.44    9.33
  -1 -10   6   88.04   12.41
  -1  10   6  103.19    9.04
  -1 -10   6  103.87   10.22
   1 -10  -6   97.75    9.54
   1  10  -6   84.90    9.52
   1 -10  -6  115.25   10.93
  -1  10   6   99.33   14.83
  -1 -10   6   96.80    9.53
  -1 -10   5   13.63    4.17
   1  10  -5   11.92    3.39
  -1  10   5    3.25    3.32
  -1 -10   5    8.91    3.10
   1 -10  -5   15.07    6.56
   1 -10  -5    8.96    3.27
  -1  10   5   12.60    3.72
  -1  10   5    3.83    2.03
  -1  10   5   10.60    3.08
  -1 -10   5   10.62    3.26
   1 -10  -5    8.39    3.11
   1 -10  -5    9.17    3.71
  -1 -10   5    8.77    5.82
   1  10  -5    4.68    3.23
  -1 -10   4  109.12    9.86
   1 -10  -4  126.62   11.47
  -1 -10   4  114.12    9.73
   1 -10  -4  104.85   10.05
  -1  10   4   88.69   14.45
   1  10  -4  121.64   16.17
   1 -10  -4  106.54   15.24
  -1 -10   4  107.12   10.36
   1 -10  -4  126.92   10.93
   1  10  -4  115.83    9.89
  -1  10   4  112.88   10.53
  -1 -10   4  107.50   14.93
  -1  10   4  104.07   10.60
  -1 -10   3  127.14   16.36
  -1  10   3  122.85   16.41
   1 -10  -3  123.28   16.58
   1 -10  -3  134.63   11.68
   1 -10  -3  117.44   10.71
   1  10  -3  111.59    9.76
   1 -10  -3  118.82   10.71
  -1 -10   3  122.33   10.37
  -1  10   3  116.89   10.99
  -1 -10   3  129.48   11.23
   1  10  -3  111.55   15.87
  -1 -10   3  129.60   10.27
  -1 -10   2    8.48    3.07
   1  10  -2    0.36    2.02
  -1  10   2    0.38    2.98
  -1 -10   2   12.89    3.32
  -1 -10   2   10.58    5.74
   1 -10  -2    5.50    2.88
   1 -10  -2    6.10    3.40
   1  10  -2    5.58    5.06
  -1  10   2    1.05    2.54
   1 -10  -2    3.47    2.87
   1  10  -2    9.27    3.42
   1 -10  -2   -1.92    3.27
   1 -10  -1  264.10   16.97
   1 -10  -1  256.69   23.41
   1  10  -1  237.90   15.23
  -1  10   1  264.13   17.03
   1  10  -1  247.77   23.46
  -1  10   1  279.94   24.96
   1 -10  -1  243.70   16.40
   1  10  -1  265.68   16.40
  -1 -10   1  295.05   16.51
  -1 -10   1  273.73   24.11
  -1 -10   1  257.22   16.16
   1 -10  -1  235.86   15.79
  -1 -10   0  121.09   16.14
  -1  10   0  111.32   15.59
   1 -10   0  109.72   10.65
   1  10   0  141.95   11.63
   1  10   0  137.13   11.22
   1 -10   0  115.27   11.02
  -1  10   0  126.63   11.56
   1 -10   0  115.43   15.56
  -1 -10   0  160.51   12.09
   1  10   0  139.34   17.65
   1 -10   0  113.55   10.83
  -1 -10  -1  656.52   39.54
   1 -10   1  703.05   30.03
   1 -10   1  671.45   29.90
   1 -10   1  718.79   29.71
   1  10   1  692.97   28.99
   1 -10   1  707.31   40.25
  -1  10  -1  658.33   29.45
  -1  10  -1  626.17   39.24
   1  10   1  631.35   39.99
  -1 -10  -1  675.89   28.61
   1 -10   1  674.56   29.35
   1  10   1  670.12   28.79
   1  10   2   23.00    4.83
  -1  10  -2   31.55    8.61
   1 -10   2   25.73    5.08
  -1 -10  -2   20.34    6.90
  -1  10  -2   28.36    5.60
   1  10   2   24.38    7.24
   1  10   2   17.88    4.74
  -1 -10  -2   26.04    4.96
   1 -10   2   25.29    5.19
   1 -10   2   20.19    4.91
   1 -10   2   26.21    7.57
   1 -10   2   30.12    6.15
  -1  10  -3  216.92   15.12
  -1 -10  -3  215.44   21.40
   1 -10   3  246.89   14.26
   1 -10   3  198.73   14.39
   1 -10   3  216.03   15.33
   1  10   3  210.06   14.27
  -1  10  -3  197.02   20.96
   1 -10   3  242.55   15.61
  -1 -10  -3  216.42   14.23
   1  10   3  222.07   14.90
   1 -10   3  218.38   14.95
   1 -10   3  206.70   20.48
   1  10   3  205.81   21.78
   1 -10   4    6.05    2.51
   1 -10   4    1.98    2.73
   1  10   4    3.15    4.98
   1 -10   4    1.40    2.15
   1  10   4   -1.04    1.95
   1 -10   4    3.09    2.57
  -1  10  -4    0.43    4.19
  -1 -10  -4   -1.12    2.23
   1 -10   4   11.69    3.75
   1 -10   4    2.76    2.16
   1 -10   4    5.23    2.53
   1  10   4    4.82    2.69
  -1 -10  -4    3.12    3.56
  -1  10  -4    3.62    2.98
   1  10   5  691.56   30.09
  -1 -10  -5  736.77   41.84
   1  10   5  643.62   31.69
  -1  10  -5  717.73   30.36
   1 -10   5  714.29   31.05
   1  10   5  671.11   28.73
   1 -10   5  760.16   29.28
  -1  10  -5  674.53   40.29
   1 -10   5  765.01   31.28
   1 -10   5  704.57   31.04
   1 -10   5  719.36   30.35
   1 -10   5  748.50   40.38
   1  10   5  670.90   31.30
   1 -10   5  695.41   29.64
   1  10   5  663.18   41.40
   1  10   6   29.98    5.39
   1 -10   6   26.37    4.64
   1 -10   6   26.43    5.29
   1 -10   6   21.54    4.97
  -1  10  -6   27.16    5.16
   1  10   6   21.61    5.38
   1  10   6   24.95    4.70
  -1 -10  -6   27.61    7.82
   1 -10   6   30.19    5.51
   1  10   6   24.97    6.79
   1 -10   6   23.54    5.44
   1 -10   6   24.13    4.93
   1 -10   6   14.47    5.77
   1  10   6   25.24    6.16
  -1  10  -6   30.14    8.73
  -1 -10  -7  539.48   35.41
   1  10   7  566.60   37.05
   1  10   7  527.71   26.62
   1  10   7  564.51   24.65
   1 -10   7  550.07   26.43
  -1  10  -7  516.06   34.23
   1 -10   7  563.50   26.86
   1 -10   7  574.63   26.66
  -1  10  -7  546.90   25.39
   1  10   7  586.43   26.65
   1 -10   7  565.00   25.86
   1 -10   7  557.14   25.08
   1  10   7  584.50   28.62
   1 -10   7  542.17   33.40
   1 -10   7  580.95   25.06
   1 -10   8   47.00    6.43
   1  10   8   51.95    7.91
   1 -10   8   48.49    6.84
   1 -10   8   39.33    6.56
   1 -10   8   41.93    6.05
   1 -10   8   34.77    8.40
   1  10   8   45.81    7.09
   1  10   8   52.18    6.38
  -1 -10  -8   57.50   11.34
  -1  10  -8   36.31    8.76
   1 -10   8   32.10    5.85
   1 -10   8   46.15    7.01
   1  10   8   43.38    6.90
  -1  10  -8   43.37    6.17
   1  10   8   32.06    8.24
   1  10   8   53.87    7.59
   1 -10   9  332.69   19.43
   1  10   9  287.94   18.39
   1 -10   9  326.32   24.37
  -1 -10  -9  340.38   27.24
   1 -10   9  337.22   19.47
   1  10   9  341.10   19.35
   1 -10   9  336.23   17.67
   1  10   9  339.10   20.87
   1 -10   9  342.67   19.53
  -1  10  -9  339.29   18.29
   1  10   9  369.86   17.96
   1  10   9  338.99   20.67
  -1 -10  -9  338.00   18.92
   1 -10   9  346.74   18.86
   1 -10   9  347.91   18.35
  -1  10  -9  271.86   23.65
   1  10   9  270.72   24.77
   1  10  10  102.86   10.67
   1  10  10   88.56    8.12
   1 -10  10   81.32    9.20
   1  10  10   74.22    7.70
   1 -10  10   84.09    9.16
   1 -10  10   88.58    9.46
   1 -10  10   87.13    8.63
  -1 -10 -10  101.15    9.42
   1 -10  10   83.92    8.08
   1  10  10   79.68    9.55
   1  10  10   84.69    8.89
   1  10  10   85.91    9.03
   1  10  11  274.37   17.18
   1  10  11  283.62   15.98
   1 -10  11  304.20   18.00
   1  10  11  262.56   15.05
   1 -10  11  290.97   16.64
  -1 -10 -11  271.10   15.97
   1  10  11  229.03   15.27
   1 -10  11  285.80   17.67
   1  10  11  276.28   18.05
   1 -10  11  304.00   17.86
   1 -10  11  296.91   15.31
  -1 -10 -11  291.42   15.74
   1  10  11  249.50   16.46
   1  10  11  258.23   17.71
   1  10  12   71.55    7.57
   1  10  12   69.42    8.82
   1  10  12   76.41    9.35
   1  10  12   83.84    7.95
   1  10  12   78.42    8.49
  -1 -10 -12   83.36    7.94
   1  10  12   75.85    9.15
   1 -10  12   86.33    9.17
   1 -10  12  105.41    9.94
   1 -10  12   93.82    9.35
   1 -10  12   92.41    7.66
   1  10  12   67.61    7.92
   1 -10  12   92.68    8.97
   1  10  13  121.36   11.24
   1  10  13  123.66   11.34
   1 -10  13  157.71   12.20
   1  10  13  119.61   11.28
   1  10  13  120.04    9.76
   1  10  13  118.70   10.11
   1 -10  13  142.00   11.26
   1 -10  13  135.26   11.21
   1  10  13  116.21   10.25
   1 -10  13  137.27   10.86
   1  10  13  100.53    9.80
   1  10  14    6.12    2.33
   1  10  14    9.72    3.41
   1  10  14   10.86    3.50
   1  10  14   11.92    3.56
   1 -10  14    5.56    2.59
   1 -10  14    5.32    2.60
   1  10  14    6.22    2.14
   1 -10  14   11.82    3.69
   1 -10  14    4.64    2.24
   1  10  14    9.65    3.25
   1  10  14    7.19    3.25
   1 -10  14    2.23    2.29
   1 -10  15  494.62   22.75
   1 -10  15  463.10   22.59
   1 -10  15  530.21   22.76
   1  10  15  464.97   22.89
   1  10  15  511.14   22.57
   1  10  15  504.06   24.12
   1 -10  15  518.13   23.37
   1  10  15  480.44   21.15
   1  10  15  462.87   21.24
   1  10  15  470.47   23.01
   1 -10  15  483.87   21.97
   1  10  15  458.41   22.15
   1  10  16   12.21    3.57
   1  10  16    8.16    2.51
   1 -10  16   11.45    3.36
   1  10  16    2.96    1.93
   1  10  16    8.81    3.00
   1 -10  16    9.56    3.10
   1  10  16   14.17    4.11
   1 -10  16    9.28    3.26
   1 -10  16    8.02    2.86
   1  10  16   13.54    3.21
   1 -10  16    9.71    3.24
   1  10  16    6.37    2.59
   1  10  17   44.30    5.85
   1  10  17   49.83    6.19
   1  10  17   46.34    5.51
   1 -10  17   50.51    6.18
   1  10  17   46.75    6.12
   1 -10  17   62.34    6.20
   1 -10  17   55.14    6.55
   1 -10  17   57.07    6.33
   1 -10  17   50.85    4.85
   1  10  17   41.25    5.61
   1  10  17   47.46    5.25
   1  10  17   48.32    6.17
   1  10  18   38.22    5.10
   1  10  18   48.50    5.79
   1  10  18   39.61    5.23
   1 -10  18   35.71    5.13
   1  10  18   38.73    5.31
   1 -10  18   39.33    5.20
   1  10  18   46.81    5.49
   1 -10  18   34.09    4.26
   1 -10  18   38.54    4.91
   1 -10  18   41.30    4.16
   1  10  18   48.45    5.27
   1 -10  18   37.27    5.05
   1  10  19  362.76   16.55
   1  10  19  348.80   16.50
   1  10  19  351.34   16.69
   1 -10  19  362.81   16.11
   1  10  19  332.11   15.94
   1 -10  19  334.08   16.31
   1 -10  19  362.54   16.28
   1 -10  19  346.39   13.44
   1  10  19  336.67   15.98
   1  10  20   18.35    3.15
   1 -10  20   23.72    3.55
   1  10  20   22.60    3.37
   1  10  20   20.45    3.24
   1  10  20   22.06    3.37
   1  10  20   16.01    3.00
   1 -10  20   25.34    3.65
  -1  11  18   83.77    7.02
  -1  11  18   79.67    7.13
  -1  11  18   88.88    6.81
  -1  11  18  101.61    7.28
  -1 -11  18  105.03    7.56
  -1  11  18  101.38    7.66
  -1 -11  18  100.60    6.76
  -1 -11  18  103.21    7.60
  -1 -11  18   98.63    6.36
  -1  11  17  396.27   18.44
  -1 -11  17  472.23   19.13
  -1  11  17  396.35   18.52
  -1  11  17  381.98   15.94
  -1 -11  17  471.70   19.12
  -1  11  17  419.62   17.90
  -1  11  17  444.45   18.18
  -1  11  17  396.84   18.75
  -1 -11  17  483.69   18.26
  -1 -11  17  451.29   16.87
  -1  11  16   35.93    4.80
  -1 -11  16   49.37    5.87
  -1  11  16   37.76    5.50
  -1 -11  16   51.98    5.91
  -1  11  16   44.75    5.76
  -1  11  16   31.32    4.03
  -1  11  16   37.36    4.74
  -1 -11  16   52.58    5.59
  -1 -11  16   45.31    4.65
  -1  11  16   32.41    4.92
  -1  11  15   10.07    3.17
  -1 -11  15   18.77    3.38
  -1  11  15   14.33    3.53
  -1  11  15   11.98    3.79
  -1  11  15   10.89    2.63
  -1 -11  15   17.51    3.72
  -1  11  15   13.65    3.21
  -1  11  15   12.62    3.23
  -1 -11  15   18.52    3.95
  -1 -11  15   16.68    3.79
  -1  11  14    1.63    1.89
  -1  11  14    3.20    2.01
  -1  11  14   -0.68    2.09
  -1 -11  14    2.92    1.71
  -1  11  14    2.04    1.77
  -1 -11  14    3.01    1.85
  -1 -11  14    2.35    2.09
  -1 -11  14    4.01    1.74
  -1  11  14    3.10    2.15
  -1  11  13  371.79   18.61
  -1  11  13  392.11   19.21
  -1 -11  13  422.29   17.59
  -1  11  13  397.56   21.07
  -1  11  13  395.71   21.06
  -1 -11  13  420.77   20.21
  -1 -11  13  450.70   20.69
  -1  11  13  438.25   19.28
  -1 -11  13  448.12   20.60
  -1  11  12    2.85    2.25
  -1  11  12    4.78    2.57
  -1 -11  12   -1.26    2.47
  -1 -11  12    3.89    2.34
  -1 -11  12    0.28    1.76
  -1 -11  12    5.00    2.17
  -1  11  12    4.63    2.75
  -1  11  12    1.50    1.70
  -1 -11  12    6.50    2.26
   1 -11 -12    3.32    1.68
  -1  11  12    1.47    2.03
  -1 -11  12    6.36    2.68
   1 -11 -12    3.50    2.57
   1 -11 -11   47.84    6.01
  -1 -11  11   45.15    6.15
  -1 -11  11   42.95    5.66
  -1  11  11   43.37    5.48
  -1 -11  11   45.58    6.39
  -1  11  11   44.05    6.81
  -1  11  11   35.38    5.44
  -1  11  11   40.54    5.72
  -1 -11  11   48.92    5.55
  -1  11  11   37.72    5.43
   1  11 -11   32.98    4.84
  -1  11  11   40.21    6.51
  -1 -11  11   46.83    6.30
   1 -11 -11   37.50    5.51
   1 -11 -10   32.53    5.41
  -1 -11  10   39.77    5.43
  -1 -11  10   38.08    5.91
  -1  11  10   32.95    6.03
  -1 -11  10   29.18    5.10
  -1 -11  10   29.54    5.46
  -1 -11  10   32.72    5.57
   1  11 -10   30.92    4.86
  -1  11  10   35.98    5.60
  -1  11  10   43.15    6.74
  -1  11  10   36.63    5.08
   1 -11 -10   27.15    4.79
   1 -11  -9  194.41   12.19
  -1 -11   9  173.14   12.23
  -1  11   9  161.08   13.74
  -1  11   9  162.93   12.51
  -1 -11   9  179.08   11.94
   1 -11  -9  183.95   13.07
   1 -11  -9  179.70   13.13
  -1  11   9  159.54   13.27
   1  11  -9  158.42   11.95
  -1 -11   9  180.96   12.46
  -1  11   9  160.04   10.77
  -1 -11   9  164.09   12.29
  -1 -11   9  171.62   12.88
   1 -11  -8   83.84    8.25
  -1 -11   8   79.78    8.24
  -1 -11   8   93.02    8.78
  -1 -11   8   91.25    8.82
  -1  11   8   83.45    9.63
  -1 -11   8   90.28    8.94
  -1 -11   8   91.83    9.45
  -1  11   8   93.54    9.51
   1  11  -8   77.21    8.34
  -1  11   8   83.77    7.55
   1 -11  -8   80.69    8.84
   1 -11  -8   88.74    9.09
  -1  11   7  167.28   12.66
   1 -11  -7  158.31   11.86
  -1  11   7  161.25   12.83
   1  11  -7  180.66   13.30
  -1 -11   7  195.18   13.41
  -1 -11   7  180.44   12.65
  -1 -11   7  187.60   12.55
  -1 -11   7  183.99   13.05
  -1 -11   7  172.73   13.22
  -1  11   7  153.27   13.31
   1 -11  -7  154.18   13.01
   1 -11  -7  163.28   12.88
  -1  11   6   45.17    7.36
  -1 -11   6   61.48    7.53
  -1 -11   6   52.58    6.36
  -1 -11   6   50.49    6.56
   1  11  -6   46.13    5.94
  -1  11   6   52.98    7.11
  -1  11   6   47.97    6.71
   1 -11  -6   42.85    6.48
   1 -11  -6   53.13    6.91
   1  11  -6   48.67    7.05
  -1 -11   6   48.31    7.05
   1 -11  -6   42.18    6.95
  -1 -11   5  221.26   15.24
  -1 -11   5  252.28   15.02
  -1 -11   5  237.34   14.07
   1  11  -5  205.10   13.45
   1  11  -5  238.31   15.87
   1 -11  -5  239.57   14.98
  -1  11   5  247.23   15.73
  -1  11   5  233.48   15.71
   1 -11  -5  256.10   17.28
  -1 -11   5  240.35   15.58
   1 -11  -5  233.98   15.77
  -1  11   5  233.86   16.68
  -1  11   4   20.31    4.81
  -1  11   4   29.68    8.84
   1 -11  -4   21.27    4.51
  -1 -11   4   25.45    4.57
  -1  11   4   21.38    4.91
  -1 -11   4   31.29    5.75
  -1  11   4   27.59    5.34
   1 -11  -4   18.90    7.03
  -1 -11   4   26.92    7.78
   1 -11  -4   21.05    4.95
   1  11  -4   16.58    3.47
   1  11  -4   26.42    7.36
  -1 -11   4   29.11    4.93
   1  11  -4   21.56    5.18
   1 -11  -4   20.23    4.03
   1  11  -4   26.13    4.85
  -1 -11   4   26.15    4.88
   1  11  -3   76.13    7.45
  -1 -11   3   80.59    8.05
  -1  11   3   76.10    8.69
   1 -11  -3   67.29    7.86
   1  11  -3   78.77    7.90
  -1 -11   3   68.31   11.63
   1  11  -3   78.70    8.92
  -1  11   3   71.24   12.30
  -1 -11   3   90.73    9.37
   1 -11  -3   63.25    8.11
   1  11  -3   77.81   12.86
  -1  11   3   62.30    8.10
   1 -11  -3   69.69   12.62
   1 -11  -3   68.80    7.95
  -1 -11   3   74.55    8.45
   1  11  -2  101.67    8.68
   1 -11  -2   79.52   13.24
   1 -11  -2   78.38    8.54
  -1  11   2   83.89   13.31
  -1 -11   2  100.39   10.07
   1 -11  -2   83.36    8.80
  -1  11   2   91.58    9.35
   1  11  -2   88.44    9.57
  -1 -11   2   94.37    9.23
   1  11  -2  100.61    8.89
  -1 -11   2   95.85   14.08
   1  11  -2   92.31   13.98
   1 -11  -2   88.41    9.56
   1  11  -1  287.81   15.70
   1  11  -1  277.60   15.78
   1 -11  -1  302.77   17.62
  -1  11   1  293.80   17.65
   1 -11  -1  296.23   17.94
   1  11  -1  283.91   17.95
  -1 -11   1  283.04   16.74
  -1  11   1  266.13   24.50
   1 -11  -1  303.21   17.64
  -1 -11   1  276.09   24.55
   1 -11  -1  277.61   24.44
  -1 -11   1  293.37   17.87
   1  11  -1  304.21   25.85
   1 -11   0    7.68    3.65
   1  11   0    5.94    2.35
   1  11   0    4.25    2.97
  -1 -11   0    8.71    5.35
  -1 -11   0    3.46    2.25
   1  11   0    7.28    3.27
  -1  11   0    5.72    2.65
   1 -11   0    1.14    3.06
   1  11   0   -2.74    3.81
  -1  11   0   -1.09    4.53
   1 -11   0    2.63    2.13
  -1 -11   0   13.56    4.55
   1 -11   0    8.02    3.72
   1  11   1  225.82   22.31
   1 -11   1  204.80   14.44
   1  11   1  213.10   13.30
   1 -11   1  209.85   14.73
  -1 -11  -1  241.78   22.47
  -1 -11  -1  218.08   13.98
  -1  11  -1  216.70   14.92
   1 -11   1  205.95   14.56
   1  11   1  221.01   13.62
  -1  11  -1  175.77   19.74
   1  11   1  208.08   15.27
   1 -11   1  228.92   21.81
   1  11   2   -4.39    5.99
   1  11   2   -2.27    2.86
   1 -11   2   -0.89    4.18
  -1 -11  -2   -4.45    6.05
   1 -11   2    0.16    2.40
  -1 -11  -2   -1.30    1.72
  -1  11  -2    2.12    2.45
  -1  11  -2   -4.56    5.60
   1 -11   2    5.01    2.80
   1  11   2   -3.93    3.38
   1 -11   2    1.88    2.52
   1  11   3  366.28   18.58
  -1 -11  -3  357.14   18.17
   1  11   3  346.64   21.39
  -1  11  -3  396.41   20.53
   1 -11   3  361.63   19.86
   1 -11   3  387.97   20.82
   1 -11   3  402.20   28.90
  -1  11  -3  310.01   26.46
   1  11   3  357.49   20.82
  -1 -11  -3  363.87   28.17
   1 -11   3  383.28   20.23
   1  11   3  381.76   29.60
   1 -11   4  114.22   10.51
   1 -11   4  128.29   11.16
   1  11   4  123.96   11.61
  -1  11  -4  123.25   10.82
   1  11   4  120.24   16.19
   1  11   4  129.49   12.32
   1 -11   4  110.09   10.64
   1  11   4  127.85   10.35
   1  11   5  560.48   28.33
   1 -11   5  587.27   27.13
  -1 -11  -5  607.48   26.50
   1 -11   5  584.52   26.65
   1  11   5  588.75   27.83
   1 -11   5  584.80   26.06
  -1  11  -5  611.52   26.77
   1 -11   5  610.56   26.58
   1  11   5  634.30   25.92
   1  11   6    8.04    2.71
   1 -11   6   16.41    4.19
  -1 -11  -6   15.17    3.85
   1  11   6   11.32    4.46
  -1  11  -6   16.20    4.23
   1 -11   6   12.04    3.54
   1 -11   6   15.35    4.04
   1  11   6   11.98    4.31
  -1 -11  -6    8.85    3.27
   1  11   6   16.99    5.43
   1 -11   6   13.82    4.05
   1  11   7  122.57   10.07
   1 -11   7  137.35   11.15
  -1 -11  -7  138.19   11.21
  -1 -11  -7  127.76   10.43
   1 -11   7  138.74   11.65
   1 -11   7  136.17   10.68
   1 -11   7  143.71    9.98
   1  11   7  101.04   10.37
   1  11   7  117.01   11.68
   1 -11   7  144.61   11.48
   1  11   7  126.89   12.50
  -1 -11  -7  124.73   10.22
   1 -11   8    6.57    3.08
   1  11   8    4.09    2.67
   1  11   8    6.99    2.69
   1  11   8    5.30    3.33
  -1 -11  -8    3.53    2.73
   1 -11   8    3.53    1.99
   1 -11   8    2.48    2.09
   1 -11   8    6.28    3.43
  -1 -11  -8    1.83    1.92
   1  11   8   -0.14    2.37
   1  11   9  453.93   23.64
  -1 -11  -9  490.11   21.59
   1 -11   9  521.46   21.91
   1 -11   9  543.04   24.58
   1 -11   9  522.96   21.67
   1  11   9  483.18   25.08
   1 -11   9  527.03   23.90
   1  11   9  454.78   22.94
  -1 -11  -9  499.87   22.70
   1  11   9  485.17   22.07
   1  11   9  434.80   23.72
  -1  11 -10   61.33    6.65
   1 -11  10   87.18    8.82
   1 -11  10   62.36    6.42
   1 -11  10   66.57    7.57
   1 -11  10   70.26    6.87
  -1 -11 -10   60.85    6.83
   1  11  10   52.46    7.32
   1  11  10   50.39    7.46
   1  11  10   56.88    7.93
   1  11  10   50.68    6.95
   1  11  10   44.75    6.10
   1  11  10   62.02    6.88
  -1 -11 -10   56.78    6.20
   1  11  11   73.01    8.47
   1  11  11   60.22    7.73
  -1 -11 -11   80.61    7.29
   1 -11  11   96.85    9.32
   1 -11  11   90.24    7.18
   1  11  11   78.63    7.57
   1  11  11   56.33    6.77
   1  11  11   80.89    9.00
   1 -11  11   86.44    8.63
   1 -11  11   93.16    7.98
   1  11  11   79.25    8.35
   1  11  12    0.75    1.59
   1  11  12    2.11    1.79
   1  11  12    1.44    1.96
   1  11  12   -1.18    2.49
   1 -11  12    1.94    1.88
   1  11  12    6.63    3.33
   1 -11  12   -0.77    2.09
   1 -11  12    4.65    2.88
   1 -11  13  356.52   16.72
   1  11  13  333.97   18.39
   1 -11  13  371.57   18.01
   1  11  13  323.58   16.94
   1  11  13  325.34   18.24
   1  11  13  334.69   18.17
   1 -11  13  333.48   17.40
   1 -11  13  351.05   17.88
   1  11  13  354.58   16.85
   1  11  14   14.85    3.46
   1  11  14   17.75    3.96
   1  11  14   24.96    4.70
   1  11  14   13.38    3.44
   1 -11  14   20.13    4.18
   1 -11  14   20.65    3.92
   1  11  14   21.67    3.75
   1 -11  14   21.22    4.02
   1 -11  14   22.53    3.71
   1 -11  15  187.06   11.66
   1  11  15  160.58   10.05
   1  11  15  174.71   10.57
   1 -11  15  200.15   12.06
   1  11  15  161.35   11.23
   1  11  15  164.99   11.71
   1  11  15  153.71   11.13
   1 -11  15  208.24   11.75
   1 -11  15  204.91   11.29
   1  11  16  145.35   10.21
   1 -11  16  134.29    9.52
   1  11  16  128.23    9.48
   1  11  16  140.69    9.92
   1 -11  16  149.39    9.29
   1 -11  16  155.42    9.34
   1  11  16  145.62    9.03
   1  11  17  113.27    8.27
   1 -11  17  135.25    7.96
   1 -11  17  114.22    8.32
   1  11  17  123.18    8.65
   1 -11  17  120.04    7.83
   1  11  17  120.90    8.78
   1  11  17  124.91    7.81
  -1  12  14   -0.69    1.66
  -1  12  14    2.88    1.54
  -1 -12  14    0.06    1.50
  -1 -12  14    0.09    1.35
  -1  12  14    0.89    1.26
  -1  12  13   18.86    3.73
  -1  12  13   11.42    3.04
  -1 -12  13   15.78    3.03
  -1 -12  13   16.80    3.31
  -1  12  13   10.72    2.33
  -1 -12  13   17.37    3.39
  -1  12  13   20.13    3.87
  -1  12  12   21.04    3.42
  -1 -12  12   17.21    3.29
  -1 -12  12   18.35    3.62
  -1  12  12   14.90    3.47
  -1  12  12   14.66    3.70
  -1 -12  12   17.44    3.35
  -1 -12  11  236.61   13.23
  -1 -12  11  201.46   11.65
  -1  12  11  199.07   11.02
   1 -12 -11  209.02   11.33
  -1  12  11  204.84   12.92
  -1 -12  11  208.66   12.08
  -1  12  11  213.22   13.46
  -1  12  10  131.81   10.62
  -1 -12  10  106.20    8.28
  -1  12  10  121.64    9.83
  -1 -12  10  124.37    8.80
   1  12 -10   93.95    6.93
  -1 -12  10  122.28    9.10
  -1  12  10  125.69    8.85
  -1  12  10   94.21    8.27
   1  12 -10   96.94    8.04
  -1 -12  10  111.86    9.22
  -1 -12  10  110.26    7.84
   1 -12 -10  113.10    8.39
   1 -12 -10  114.60    8.64
  -1  12   9  108.23    9.06
  -1  12   9  109.33    9.60
  -1  12   9  124.03   10.63
   1  12  -9   96.36    7.11
  -1  12   9  106.01    8.54
   1 -12  -9  120.23    9.22
  -1 -12   9  116.35    8.64
   1  12  -9  125.54    9.32
  -1 -12   9  102.91    9.00
  -1 -12   9  105.45    8.46
   1 -12  -9   97.22    8.36
  -1 -12   9  136.28    9.14
  -1 -12   9  113.84    8.93
  -1  12   8    2.74    2.16
  -1  12   8    0.86    1.74
  -1 -12   8    2.57    2.28
   1 -12  -8    4.43    2.53
  -1  12   8    4.33    2.32
  -1 -12   8    0.21    1.79
   1  12  -8   -0.97    1.98
   1 -12  -8   -0.68    1.91
  -1 -12   8    3.67    2.51
  -1  12   8    4.87    2.56
  -1 -12   8    1.92    1.62
  -1  12   7  381.11   20.45
  -1 -12   7  363.96   16.89
  -1 -12   7  371.16   18.04
  -1 -12   7  402.86   19.50
   1 -12  -7  389.52   19.45
   1  12  -7  374.18   18.81
  -1 -12   7  404.95   18.93
  -1  12   7  361.37   17.95
  -1  12   7  377.63   19.77
   1 -12  -7  407.04   19.42
   1 -12  -6   66.14    7.39
  -1  12   6   62.01    6.93
  -1 -12   6   85.48    8.28
  -1 -12   6   76.07    7.68
  -1 -12   6   67.82    7.47
   1  12  -6   74.19    7.93
  -1  12   6   76.44    8.34
  -1 -12   6   73.24    6.58
   1 -12  -6   88.83    8.81
  -1  12   5  260.61   15.05
  -1  12   5  257.53   15.96
  -1 -12   5  288.31   16.11
   1 -12  -5  263.42   14.80
  -1 -12   5  298.42   16.33
   1  12  -5  262.93   15.79
  -1 -12   5  293.52   16.11
   1 -12  -5  274.94   16.54
   1 -12  -5  275.79   15.91
   1 -12  -4    1.41    2.67
  -1 -12   4    3.25    3.68
  -1  12   4   -3.90    1.89
   1  12  -4    0.05    1.75
  -1 -12   4    0.93    2.10
  -1 -12   4    3.00    2.80
   1 -12  -4   -0.79    2.45
  -1  12   4    4.71    2.73
   1 -12  -4    0.21    2.23
  -1  12   3  576.13   25.13
  -1 -12   3  662.53   26.90
   1 -12  -3  589.89   25.09
  -1 -12   3  661.20   26.87
   1 -12  -3  615.26   26.27
   1  12  -3  580.77   26.22
   1 -12  -3  598.27   24.08
   1 -12  -3  628.86   27.56
  -1  12   3  584.05   26.24
  -1 -12   3  617.79   25.61
   1 -12  -2    2.39    2.71
  -1 -12   2   14.56    4.19
   1  12  -2    6.22    2.54
   1 -12  -2    3.27    3.19
  -1  12   2   10.73    3.67
  -1 -12   2    6.88    2.85
   1 -12  -2   10.16    3.22
  -1 -12   2    7.98    3.50
  -1  12   2    6.67    3.29
   1 -12  -1  419.05   19.74
   1 -12  -1  398.01   19.96
  -1  12   1  402.58   20.31
  -1 -12   1  453.99   21.34
   1 -12  -1  410.65   20.59
  -1  12   1  367.69   19.28
  -1 -12   1  450.52   20.19
   1  12  -1  403.22   20.95
  -1 -12   1  460.60   21.57
   1 -12   0   46.05    6.15
  -1  12   0   59.73    7.08
  -1 -12   0   62.39    7.42
  -1 -12   0   57.70    6.55
  -1 -12   0   70.21    7.96
   1 -12   0   71.64    7.95
   1  12   0   63.28    7.42
   1  12   0   51.17    7.15
   1 -12   0   50.35    6.67
   1  12   1  525.16   25.00
  -1 -12  -1  494.32   21.53
   1 -12   1  543.31   23.58
   1 -12   1  537.77   23.70
  -1 -12  -1  535.76   24.01
  -1 -12  -1  519.66   23.59
   1 -12   1  530.09   23.83
   1  12   1  500.30   24.04
   1  12   2   84.12    8.86
   1  12   2   84.23    9.33
  -1 -12  -2   88.16    7.53
   1 -12   2   97.01    8.92
  -1 -12  -2   91.94    8.91
   1 -12   2  104.69    9.41
  -1 -12  -2   82.87    8.53
   1 -12   2   95.26    9.05
  -1 -12  -3   28.79    5.03
   1  12   3   19.50    4.62
  -1 -12  -3   27.50    4.87
   1  12   3   30.39    5.26
   1 -12   3   23.52    4.46
   1 -12   3   22.18    4.43
   1 -12   3   18.65    3.80
   1 -12   4   14.88    3.85
   1  12   4   13.10    2.81
   1 -12   4    7.85    2.79
   1  12   4   10.20    3.25
  -1 -12  -4   10.81    3.07
   1  12   4    9.08    3.16
  -1 -12  -4   16.40    4.03
   1  12   4    8.31    2.59
  -1 -12  -5   15.84    3.45
  -1 -12  -5   14.81    3.58
   1  12   5   17.85    3.13
   1  12   5   14.86    4.17
   1  12   5   14.59    3.87
   1  12   5   17.10    4.06
   1 -12   5   15.53    3.77
   1 -12   5   22.59    4.16
  -1 -12  -5   22.76    4.23
  -1 -12  -6   51.88    5.81
  -1 -12  -6   62.98    6.57
   1  12   6   63.94    7.62
  -1 -12  -6   63.75    6.95
   1  12   6   53.36    6.93
   1  12   6   55.58    7.29
   1 -12   6   58.23    6.57
   1 -12   6   57.35    7.08
   1  12   6   58.84    5.73
   1 -12   7  326.92   17.16
   1  12   7  302.54   17.50
  -1 -12  -7  305.68   15.34
  -1  12  -7  283.94   15.70
   1  12   7  297.39   14.05
   1  12   7  330.28   18.40
   1  12   7  308.09   16.95
   1 -12   7  340.44   16.30
  -1 -12  -7  304.65   15.92
  -1 -12  -8    1.09    1.46
  -1 -12  -8    5.63    2.61
   1  12   8    5.44    2.01
  -1  12  -8    1.40    1.54
   1  12   8   -0.77    1.55
   1  12   8    2.49    2.51
   1  12   8   -1.83    2.11
   1  12   8    0.01    1.98
   1 -12   8    1.24    1.83
   1  12   8    2.41    2.38
   1 -12   8   -2.80    1.76
   1  12   9   18.14    2.89
   1  12   9   21.72    4.32
   1  12   9   19.92    3.93
   1  12   9   27.13    5.02
   1 -12   9   26.06    3.67
  -1 -12  -9   20.23    3.47
   1  12   9   14.97    3.51
   1  12   9   21.18    4.19
  -1  12  -9   23.01    3.90
  -1 -12  -9   16.27    3.09
   1 -12   9   28.87    4.89
   1  12  10    7.70    1.84
   1  12  10    9.39    3.03
   1  12  10   17.41    3.80
   1 -12  10    7.65    2.53
   1  12  10   15.95    3.71
  -1 -12 -10   12.96    2.77
   1 -12  10   11.48    3.32
   1  12  10   16.77    3.63
   1  12  11  390.49   18.06
   1 -12  11  371.36   17.31
   1  12  11  401.97   19.00
   1  12  11  397.10   15.77
   1  12  11  409.24   19.40
   1  12  11  421.93   19.29
   1  12  12   35.07    3.75
   1  12  12   48.84    5.21
   1  12  12   44.01    5.33
   1 -12  12   52.94    5.67
   1  12  12   44.30    5.55
   1  12  12   49.26    6.05
   1  12  13   86.65    6.63
   1  12  13   98.39    7.91
   1  12  13   99.65    7.88
   1  12  13   93.82    7.45
   1  12  13   83.69    5.55
   1 -12  13  113.73    8.01
  -1  13   9  188.15   10.87
  -1  13   9  163.62    9.74
  -1 -13   9  182.33   10.37
  -1 -13   9  188.93    8.98
   1 -13  -9  166.43    9.06
  -1 -13   8   22.96    3.31
  -1  13   8   22.52    3.83
   1 -13  -8   20.32    3.04
  -1 -13   8   15.23    3.12
  -1  13   8   21.42    3.43
   1 -13  -8   25.97    3.57
  -1  13   7   81.68    6.89
  -1 -13   7  102.33    7.65
  -1  13   7   80.99    7.31
  -1  13   7   71.66    5.44
  -1 -13   7   98.20    7.28
  -1 -13   7  102.74    7.09
   1 -13  -7   75.74    6.31
   1 -13  -7   91.97    7.06
  -1 -13   6   -0.01    1.73
  -1  13   6   -0.89    1.14
  -1  13   6   -0.23    1.66
  -1 -13   6    0.19    1.92
   1 -13  -6    3.89    1.69
  -1 -13   6   -0.77    1.44
  -1  13   6    0.06    1.42
   1  13  -6    1.10    1.34
  -1  13   6   -1.34    1.55
   1 -13  -6    0.54    1.33
  -1  13   5  234.29   11.47
  -1  13   5  244.28   13.45
  -1 -13   5  266.95   13.43
  -1  13   5  247.13   13.85
   1 -13  -5  263.45   13.57
  -1 -13   5  264.87   13.32
   1  13  -5  244.51   13.44
   1 -13  -5  273.54   13.65
  -1  13   5  254.11   13.26
  -1 -13   5  266.50   13.50
  -1 -13   4   71.13    6.66
  -1  13   4   53.47    5.06
   1  13  -4   53.07    6.23
  -1  13   4   67.79    6.38
  -1 -13   4   57.23    5.90
  -1  13   4   63.90    6.55
   1 -13  -4   53.39    5.87
  -1  13   4   58.66    6.36
   1  13  -4   61.10    6.42
   1 -13  -4   52.30    5.87
  -1 -13   4   68.05    6.39
  -1  13   3  155.15   10.12
   1 -13  -3  174.03   11.01
  -1 -13   3  188.32   10.77
   1 -13  -3  183.72   11.50
   1  13  -3  193.07   11.76
  -1 -13   3  220.47   12.14
  -1 -13   3  205.98   11.86
  -1  13   3  164.01    9.60
  -1  13   3  172.82   11.29
   1  13  -3  198.97   12.04
  -1  13   2    1.16    1.78
   1  13  -2    6.45    2.66
  -1 -13   2    6.58    2.85
  -1 -13   2    3.46    1.93
  -1  13   2    7.05    3.65
  -1  13   2   -1.14    1.94
  -1 -13   2    6.08    2.10
   1 -13  -2    2.09    1.77
   1  13  -2    3.91    3.59
   1 -13  -2    3.27    2.40
  -1  13   1  598.79   24.00
   1  13  -1  552.56   23.26
  -1 -13   1  588.44   23.20
   1 -13  -1  618.94   24.16
  -1  13   1  542.26   21.14
   1  13  -1  571.71   23.76
  -1  13   1  568.70   22.22
   1 -13  -1  607.15   23.59
   1 -13  -1  589.38   21.19
  -1 -13   1  561.11   21.23
  -1 -13   1  666.87   24.31
   1 -13   0  103.69    7.40
   1  13   0   98.71    8.39
  -1 -13   0   81.39    6.36
  -1  13   0   96.11    7.58
   1  13   0   89.85    8.09
   1 -13   0  105.28    8.58
  -1 -13   0   93.63    8.01
   1  13   0   90.23    8.10
  -1 -13   0   87.67    7.69
   1 -13   0  110.42    8.64
  -1  13   0   94.69    7.43
  -1  13   0   85.53    7.79
   1  13   1   72.97    7.18
   1  13   1   63.08    6.72
  -1  13  -1   54.66    5.55
   1 -13   1   59.52    6.51
  -1 -13  -1   77.04    6.91
   1  13   1   59.12    6.47
   1 -13   1   55.49    5.52
  -1  13  -1   54.69    5.49
  -1  13  -1   51.84    6.07
  -1 -13  -1   65.50    6.57
   1 -13   1   64.13    6.38
  -1 -13  -2    6.50    2.31
  -1 -13  -2    2.12    1.35
  -1  13  -2    2.13    1.60
   1 -13   2    1.86    1.84
  -1  13  -2    5.22    2.11
   1  13   2    3.04    2.01
  -1 -13  -2    6.19    2.23
   1  13   2    7.45    2.44
   1  13   2    3.58    1.98
   1 -13   2   -0.47    1.86
   1 -13   2    8.35    2.46
  -1  13  -2    3.09    1.58
   1  13   3   84.98    6.73
   1  13   3  108.12    8.68
  -1  13  -3   93.42    7.08
   1 -13   3  124.07    9.31
  -1  13  -3  112.69    8.83
  -1  13  -3  104.19    7.38
   1 -13   3  112.12    8.16
  -1 -13  -3  107.68    7.96
   1 -13   3  122.13    8.78
  -1 -13  -3  103.84    7.62
   1  13   3   99.69    8.47
  -1 -13  -3  105.98    8.16
   1  13   3  101.61    8.34
   1  13   4  205.01   12.24
  -1  13  -4  174.95   10.02
   1  13   4  192.01   10.60
  -1 -13  -4  224.02   11.63
  -1 -13  -4  217.23   11.85
   1  13   4  218.31   12.76
  -1  13  -4  195.82   10.38
  -1  13  -4  186.17   11.50
  -1 -13  -4  204.09   10.63
   1  13   4  203.74   12.11
   1 -13   4  217.04   11.90
   1 -13   4  242.13   12.40
   1  13   5   65.30    6.48
  -1  13  -5   49.49    5.54
  -1 -13  -5   59.42    5.41
   1  13   5   66.78    6.56
   1  13   5   57.14    5.47
   1 -13   5   63.96    5.98
   1 -13   5   63.24    6.20
  -1  13  -5   50.64    4.76
  -1  13  -5   49.81    4.86
  -1 -13  -5   66.97    6.02
   1  13   5   62.90    6.32
   1  13   5   57.68    6.11
  -1 -13  -6   -3.26    1.94
   1  13   6    2.63    2.00
   1  13   6    0.72    1.30
   1  13   6    0.18    1.14
  -1 -13  -6    3.83    1.73
   1 -13   6    2.88    1.95
  -1  13  -6   -1.46    1.38
  -1  13  -6   -1.36    1.33
   1  13   6    1.68    1.78
   1 -13   6    2.63    1.75
   1  13   7    7.52    2.27
   1  13   7    5.21    2.23
   1  13   7   11.00    2.49
  -1 -13  -7    8.29    2.18
   1  13   7    6.25    2.03
   1 -13   7   14.55    3.01
  -1  13  -7    9.19    2.01
   1 -13   7   11.12    2.39
  -1 -13  -7    6.16    1.94
   1 -13   8  108.45    6.77
   1  13   8  122.20    8.12
   1 -13   8  104.80    7.82
   1  13   8  125.27    8.36
   1  13   8  119.56    7.72
  -1 -13  -8  110.05    7.01
   1  13   8  129.32    8.88
  -2   0  30  151.33    9.54
  -2   0  30  145.29    9.32
  -2   0  30  144.41    9.46
  -2   0  30  157.98   10.33
  -2   0  30  160.66   10.04
  -2   0  29   -2.45    2.02
  -2   0  29   -2.18    2.10
  -2   0  29   -0.68    1.74
  -2   0  29    1.61    1.70
  -2   0  29   -0.24    1.99
  -2   0  29    1.48    1.97
  -2   0  28  322.78   17.46
  -2   0  28  345.82   17.39
  -2   0  28  318.08   17.20
  -2   0  28  313.23   18.01
  -2   0  28  316.77   17.35
  -2   0  28  321.31   17.93
  -2   0  28  340.15   17.49
  -2   0  27    2.21    2.17
  -2   0  27   -1.39    2.23
  -2   0  27   -1.37    2.54
  -2   0  27   -0.90    2.04
  -2   0  27    0.49    2.02
  -2   0  27    2.37    2.68
  -2   0  27    0.62    2.64
  -2   0  27   -0.52    2.51
  -2   0  26 1051.70   42.74
  -2   0  26 1104.25   42.20
  -2   0  26 1172.01   42.22
  -2   0  26 1129.04   43.02
  -2   0  26 1078.11   41.79
  -2   0  26 1171.92   41.76
  -2   0  26 1167.93   41.90
  -2   0  26 1160.36   42.01
  -2   0  25   -0.69    3.04
  -2   0  25    5.12    3.33
  -2   0  25    0.41    1.88
  -2   0  25    0.75    2.49
  -2   0  25   -0.04    3.10
  -2   0  25    2.02    2.88
  -2   0  25    3.29    2.25
  -2   0  25    3.11    3.61
  -2   0  24  136.32   12.68
  -2   0  24  143.93   12.94
  -2   0  24  151.75   13.25
  -2   0  24  162.25   11.26
  -2   0  24  154.54   13.02
  -2   0  24  139.00   12.43
  -2   0  24  150.32   12.89
  -2   0  24  148.16   13.01
  -2   0  23    0.35    2.08
  -2   0  23    1.14    2.66
  -2   0  23    1.29    2.66
  -2   0  23   -1.43    2.04
  -2   0  23    0.99    2.21
  -2   0  23   -0.07    2.19
  -2   0  23   -2.63    2.37
  -2   0  23    0.56    2.10
  -2   0  22   82.24    9.73
  -2   0  22  114.11    9.39
  -2   0  22  108.60    9.51
  -2   0  22   98.70   10.43
  -2   0  22  108.44   10.90
  -2   0  22   90.74   10.05
  -2   0  22  125.02   11.92
  -2   0  21   -0.67    2.90
  -2   0  21    1.87    3.02
  -2   0  21   -2.53    2.50
  -2   0  21   -0.93    1.90
  -2   0  21    3.16    2.77
  -2   0  21    0.86    1.96
  -2   0  21   -1.01    1.88
  -2   0  20  295.32   18.08
  -2   0  20  270.56   15.75
  -2   0  20  294.81   15.43
  -2   0  20  267.58   17.60
  -2   0  20  306.55   17.97
  -2   0  20  275.83   17.28
  -2   0  19   -1.51    3.23
  -2   0  19   -0.59    1.63
  -2   0  19   -0.24    2.02
  -2   0  19   -1.70    2.05
  -2   0  19    2.48    2.02
  -2   0  18   51.58    6.52
  -2   0  18   40.66    6.19
  -2   0  18   46.00    5.42
  -2   0  18   36.58    5.80
  -2   0  18   49.82    6.95
  -2   0  18   39.92    8.07
  -2   0  18   41.19    5.31
  -2   0  17   -2.05    1.82
  -2   0  17   -0.25    2.40
  -2   0  17   -1.60    2.18
   2   0 -17   -2.36    2.89
  -2   0  17    0.62    1.83
  -2   0  17   -2.95    2.76
  -2   0  17    5.42    2.72
  -2   0  17   -4.33    2.27
  -2   0  17   -0.19    1.70
  -2   0  16 2349.18   68.08
  -2   0  16 2165.27   69.31
  -2   0  16 2505.09   77.00
  -2   0  16 2216.13   66.54
  -2   0  16 2420.24   68.12
  -2   0  16 2234.91   68.17
  -2   0  15    1.22    2.35
  -2   0  15    0.31    1.49
  -2   0  15    0.69    1.65
  -2   0  15   -0.88    1.86
  -2   0  14  240.49   13.12
  -2   0  14  245.05   16.41
  -2   0  13   -4.82    2.01
  -2   0  13   -0.74    2.43
  -2   0  12 3043.90   81.97
  -2   0  12 2960.84   79.61
  -2   0  12 3144.86   87.68
   2   0 -12 3071.68   78.49
   2   0 -11    1.45    1.06
  -2   0  11    2.86    1.43
  -2   0  11    2.26    1.32
  -2   0  11    0.82    1.62
  -2   0  10  562.99   20.35
  -2   0  10  588.52   20.40
  -2   0  10  592.93   23.54
   2   0 -10  585.73   19.81
  -2   0   9   -0.33    1.14
  -2   0   9    1.34    1.08
  -2   0   9    0.11    1.57
   2   0  -9    2.56    1.28
  -2   0   8 3714.60   99.62
   2   0  -8 3799.56   97.31
  -2   0   8 3772.43   97.45
  -2   0   7   -0.33    1.24
  -2   0   7   -0.20    1.40
   2   0  -7    0.02    1.08
  -2   0   6   77.62    5.74
   2   0  -6   75.22    5.70
  -2   0   5   -0.65    1.40
   2   0  -5    0.23    1.49
   2   0  -5    1.01    1.23
   2   0  -4 2622.68   71.29
   2   0  -4 2714.77   71.29
   2   0  -3    1.87    1.54
   2   0  -3    0.50    1.34
   2   0  -2  860.31   27.62
   2   0  -1    1.14    1.30
   2   0   0  116.56    7.46
   2   0   1    0.52    1.43
   2   0   1    1.10    1.54
   2   0   2  403.08   15.75
   2   0   2  432.41   16.50
   2   0   3    1.17    1.30
   2   0   3    0.38    1.39
  -2   0  -3   -1.02    1.45
   2   0   4  279.79   12.12
   2   0   4  298.80   12.55
  -2   0  -4  268.17   11.94
  -2   0  -5    2.21    1.43
   2   0   5    2.49    1.43
   2   0   5    1.64    1.62
   2   0   6 1799.84   54.55
   2   0   6 1901.72   50.86
  -2   0  -6 1740.18   50.11
  -2   0  -7   -0.22    1.13
   2   0   7   -0.44    1.57
   2   0   7   -0.65    2.05
   2   0   8 4215.30  117.59
  -2   0  -8 4357.33  110.91
   2   0   8 4385.01  111.38
  -2   0  -9   -0.94    1.02
   2   0   9    1.09    2.05
   2   0   9   -0.30    0.91
   2   0  10   32.95    5.57
   2   0  10   38.17    3.89
  -2   0 -10   40.74    3.78
   2   0  10   42.95    4.42
   2   0  11    0.39    1.95
   2   0  11    0.47    1.25
   2   0  12 1655.53   48.52
   2   0  12 1639.28   56.20
   2   0  13    1.76    2.11
   2   0  13   -2.54    3.38
   2   0  13   -1.05    2.19
   2   0  13    1.18    1.47
   2   0  13    0.16    1.41
   2   0  13    4.59    2.06
   2   0  13    0.60    1.31
   2   0  13   -0.05    1.29
   2   0  13    2.81    2.31
   2   0  14  245.49   13.89
   2   0  14  258.62   14.21
   2   0  14  262.19   14.62
   2   0  14  249.27   14.60
   2   0  14  248.92   14.15
   2   0  14  265.45   18.18
   2   0  14  251.69   13.96
   2   0  14  254.08   14.76
   2   0  14  291.18   15.76
   2   0  14  239.39   13.78
   2   0  14  234.33   14.23
   2   0  14  237.32   13.69
   2   0  14  237.62   13.12
   2   0  14  257.98   14.68
   2   0  14  251.54   13.91
   2   0  14  237.46   14.23
   2   0  15   -0.48    1.46
   2   0  15   -1.78    2.50
   2   0  15    3.56    2.04
   2   0  15    1.18    2.90
   2   0  15   -1.17    1.60
   2   0  15   -0.86    1.46
   2   0  15   -0.08    1.93
   2   0  15    2.12    1.43
   2   0  15   -0.66    1.74
   2   0  15    1.02    2.86
   2   0  15    0.04    1.70
   2   0  15    5.31    2.71
   2   0  15    0.40    2.00
   2   0  15   -1.08    1.95
   2   0  15    0.70    1.79
   2   0  15    3.52    2.25
   2   0  15   -1.93    2.09
   2   0  16  418.32   20.18
   2   0  16  439.71   20.49
   2   0  16  445.32   20.04
   2   0  16  433.89   20.32
   2   0  16  420.59   21.14
   2   0  16  387.64   19.47
   2   0  16  439.98   20.72
   2   0  16  419.38   24.56
   2   0  16  394.31   20.46
   2   0  16  414.54   20.66
   2   0  16  414.37   20.82
   2   0  16  431.99   20.75
   2   0  16  397.81   20.49
   2   0  16  428.11   20.23
   2   0  16  412.40   19.94
   2   0  16  438.09   21.26
   2   0  16  405.94   19.02
   2   0  17   -1.09    1.80
   2   0  17    1.95    1.56
   2   0  17    0.02    1.44
   2   0  17    2.28    3.80
   2   0  17    0.57    1.55
   2   0  17    2.59    2.01
   2   0  17    1.50    1.90
   2   0  17    0.11    1.93
   2   0  17   -0.58    2.14
   2   0  17    1.94    1.62
   2   0  17   -1.39    2.59
   2   0  17   -2.10    2.55
   2   0  17   -1.89    2.56
   2   0  17    0.70    2.61
   2   0  17    0.88    2.35
   2   0  17    0.46    1.97
   2   0  17    3.12    2.53
   2   0  18   77.61    8.19
   2   0  18   80.62    8.63
   2   0  18   91.24    9.14
   2   0  18   84.61    8.35
   2   0  18   83.88    8.87
   2   0  18   98.24   11.47
   2   0  18   72.19    8.25
   2   0  18   69.14    7.61
   2   0  18   70.36    7.80
   2   0  18   81.31    8.32
   2   0  18   72.84    8.45
   2   0  18   83.25    8.28
   2   0  18  101.34    9.52
   2   0  18   71.42    8.51
   2   0  18   74.63    8.50
   2   0  18   75.68    8.60
   2   0  18   82.92    8.86
   2   0  19    2.37    1.99
   2   0  19   -0.07    2.07
   2   0  19   -0.76    3.33
   2   0  19    2.32    2.59
   2   0  19   -1.85    1.80
   2   0  19    0.49    2.14
   2   0  19   -1.96    2.41
   2   0  19   -0.74    1.86
   2   0  19    0.44    2.10
   2   0  19   -0.63    2.13
   2   0  19   -4.29    3.06
   2   0  19   -1.20    2.67
   2   0  19   -0.11    2.28
   2   0  19    4.16    2.28
   2   0  19   -0.03    2.22
   2   0  19   -1.29    2.64
   2   0  20  689.95   28.93
   2   0  20  622.18   28.34
   2   0  20  615.71   27.00
   2   0  20  615.56   27.92
   2   0  20  604.23   28.65
   2   0  20  644.42   28.97
   2   0  20  636.90   27.94
   2   0  20  663.20   28.78
   2   0  20  617.08   26.69
   2   0  20  583.36   26.74
   2   0  20  607.03   26.68
   2   0  20  555.64   26.13
   2   0  20  618.15   26.91
   2   0  20  570.03   28.03
   2   0  20  617.42   28.48
   2   0  21    0.69    2.75
   2   0  21   -1.54    3.17
   2   0  21   -0.57    2.38
   2   0  21   -0.77    2.61
   2   0  21   -0.51    1.73
   2   0  21    6.04    3.06
   2   0  21    4.63    2.30
   2   0  21    0.39    2.00
   2   0  21    2.86    3.09
   2   0  21    3.96    2.77
   2   0  21    3.72    2.31
   2   0  21    0.48    2.80
   2   0  21    0.34    1.55
   2   0  21    4.55    3.32
   2   0  22  127.30   11.01
   2   0  22  121.78   10.88
   2   0  22  124.63   11.44
   2   0  22  134.10   10.92
   2   0  22  138.14   10.89
   2   0  22  130.64   11.69
   2   0  22  104.89    9.82
   2   0  22  131.93   12.09
   2   0  22  112.37   11.15
   2   0  22  122.06   10.74
   2   0  22  138.76   12.11
   2   0  22  133.75   11.58
   2   0  23   -1.39    1.71
   2   0  23   -1.39    2.47
   2   0  23    1.30    1.88
   2   0  23    1.33    2.81
   2   0  23   -0.06    2.12
   2   0  23    0.66    2.47
   2   0  23   -0.91    2.45
   2   0  23    1.14    1.58
   2   0  23   -1.34    2.70
   2   0  23   -0.22    1.97
   2   0  23    2.95    2.81
   2   0  23   -0.31    2.37
   2   0  24  410.10   20.61
   2   0  24  448.25   21.91
   2   0  24  480.17   22.82
   2   0  24  414.88   21.32
   2   0  24  441.37   22.82
   2   0  24  450.04   21.45
   2   0  24  393.00   19.66
   2   0  24  435.40   20.35
   2   0  24  436.28   22.76
   2   0  24  450.69   22.39
   2   0  25    1.10    1.90
   2   0  25    1.90    2.04
   2   0  25    1.34    2.04
   2   0  25    0.18    2.06
   2   0  25   -0.45    2.25
   2   0  25    2.28    1.72
   2   0  25   -2.30    2.21
   2   0  25    0.39    1.56
   2   0  25   -2.52    2.65
   2   0  25   -2.66    2.78
   2   0  26  130.95   10.44
   2   0  26  148.88   10.79
   2   0  26  156.09   10.67
   2   0  26  167.04   11.59
   2   0  26  137.06   10.01
   2   0  26  149.39   11.39
   2   0  26  163.00   11.94
   2   0  27    1.17    1.44
   2   0  27    2.51    1.89
   2   0  27   -0.73    1.64
   2   0  27    0.05    1.73
   2   0  27    4.11    2.71
   2   0  27    1.33    1.87
   2   0  28  101.41    7.95
   2   0  28   95.91    7.25
   2   0  28   83.71    7.23
   2   0  28   92.85    7.37
   2   0  28   95.43    7.56
   2   0  29    2.42    1.32
   2   0  29    0.07    1.02
   2   0  29    0.10    1.19
   2   0  29    0.33    1.27
   2   0  29    0.14    1.20
  -2  -1  30  284.15   14.02
  -2   1  30  267.54   14.04
  -2  -1  30  260.13   13.18
  -2   1  30  291.90   14.11
  -2   1  30  262.52   12.84
  -2   1  30  266.75   13.32
  -2   1  30  267.90   14.31
  -2   1  30  284.31   13.01
  -2  -1  30  257.21   13.24
  -2  -1  30  256.36   12.40
  -2   1  30  278.95   13.71
  -2  -1  30  285.13   13.73
  -2   1  29    6.13    2.21
  -2   1  29    4.32    1.79
  -2   1  29    2.77    2.07
  -2  -1  29    4.71    1.99
  -2  -1  29    3.26    2.10
  -2  -1  29    5.21    2.07
  -2   1  29    6.02    2.26
  -2  -1  29    3.20    2.37
  -2   1  29    3.11    2.37
  -2  -1  29    3.75    2.37
  -2   1  29    5.16    2.35
  -2   1  29    2.76    2.14
  -2  -1  29    2.06    2.17
  -2  -1  28  619.31   26.80
  -2  -1  28  593.68   27.60
  -2  -1  28  691.58   27.76
  -2   1  28  589.00   26.74
  -2  -1  28  689.16   27.24
  -2   1  28  643.50   26.49
  -2   1  28  674.92   27.50
  -2   1  28  686.44   28.60
  -2  -1  28  632.58   26.19
  -2  -1  28  632.35   26.36
  -2   1  28  693.11   27.25
  -2  -1  28  660.91   25.85
  -2   1  28  696.21   27.48
  -2   1  28  648.86   26.24
  -2   1  27   19.75    4.61
  -2  -1  27   10.50    3.76
  -2   1  27   14.28    4.04
  -2   1  27   11.42    3.54
  -2  -1  27   10.14    3.44
  -2  -1  27   11.42    3.22
  -2  -1  27   12.78    3.82
  -2  -1  27    5.43    2.67
  -2  -1  27    9.65    3.82
  -2   1  27    8.34    3.40
  -2   1  27   12.91    3.02
  -2   1  27   12.18    3.61
  -2   1  27   17.56    4.07
  -2  -1  27   12.17    4.13
  -2   1  27   11.40    3.85
  -2  -1  27    5.93    3.33
  -2  -1  26  179.26   13.13
  -2   1  26  204.76   14.29
  -2  -1  26  179.71   13.81
  -2   1  26  197.07   14.79
  -2   1  26  199.62   14.51
  -2   1  26  196.03   12.34
  -2  -1  26  164.13   13.64
  -2  -1  26  208.57   14.37
  -2  -1  26  181.40   13.98
  -2   1  26  205.81   14.67
  -2  -1  26  201.25   14.08
  -2  -1  26  197.16   13.92
  -2   1  26  201.28   12.54
  -2   1  26  178.65   13.23
  -2   1  26  186.60   13.81
  -2   1  26  188.36   14.06
  -2  -1  25   60.97    7.73
  -2  -1  25   57.68    8.27
  -2  -1  25   49.84    7.39
  -2  -1  25   49.56    7.17
  -2   1  25   57.47    6.70
  -2   1  25   56.57    7.54
  -2   1  25   54.33    7.43
  -2   1  25   46.21    7.48
  -2  -1  25   44.88    6.67
  -2   1  25   46.56    7.30
  -2   1  25   62.88    8.22
  -2   1  25   57.12    7.98
  -2   1  25   52.82    6.50
  -2   1  25   63.80    8.27
  -2  -1  25   41.81    6.98
  -2  -1  25   55.42    7.63
  -2   1  24  534.13   26.72
  -2  -1  24  530.61   25.38
  -2  -1  24  473.31   25.49
  -2   1  24  536.95   24.08
  -2   1  24  577.75   27.51
  -2  -1  24  520.10   26.65
  -2   1  24  552.93   23.92
  -2  -1  24  509.87   25.60
  -2   1  24  559.88   27.35
  -2  -1  24  514.80   25.55
  -2  -1  24  505.69   26.98
  -2   1  24  536.80   26.53
  -2   1  24  547.81   26.60
  -2  -1  24  469.61   25.01
  -2   1  24  518.26   25.36
  -2   1  24  543.07   26.22
  -2  -1  23   21.17    5.79
  -2   1  23   30.08    5.94
  -2  -1  23   15.14    4.51
  -2   1  23   22.49    5.40
  -2  -1  23   23.46    5.29
  -2   1  23   17.91    4.66
  -2   1  23   24.18    4.37
  -2  -1  23   23.34    5.23
  -2   1  23   24.97    5.51
  -2   1  23   21.98    4.96
  -2   1  23   17.11    4.47
  -2  -1  23   20.40    5.08
  -2  -1  23   15.43    4.97
  -2   1  23   32.63    5.52
  -2  -1  22  231.45   16.98
  -2   1  22  280.84   17.70
  -2   1  22  259.51   17.31
  -2  -1  22  262.51   17.09
  -2   1  22  257.38   15.60
  -2   1  22  264.01   15.10
  -2  -1  22  230.14   16.00
  -2   1  22  260.00   16.62
  -2  -1  22  257.84   17.49
  -2  -1  22  255.52   17.29
  -2   1  22  253.71   16.93
  -2   1  22  225.49   15.78
  -2   1  21  178.34   13.77
  -2  -1  21  154.93   13.44
  -2  -1  21  163.24   13.17
  -2   1  21  165.75   12.47
  -2   1  21  181.13   13.82
  -2  -1  21  152.93   12.97
  -2  -1  21  152.58   11.36
  -2  -1  21  170.47   13.26
  -2   1  21  172.11   11.91
  -2   1  21  149.33   12.62
  -2   1  21  172.09   14.30
  -2  -1  21  169.31   13.61
  -2  -1  21  167.56   13.32
  -2   1  20  163.51   11.43
  -2   1  20  149.01   11.76
  -2   1  20  171.45   13.16
  -2  -1  20  180.87   13.66
  -2  -1  20  166.51   13.25
  -2   1  20  146.00   11.99
  -2  -1  20  155.74   13.15
  -2   1  20  164.54   13.86
  -2  -1  20  149.81   12.45
  -2   1  20  163.92   12.74
  -2  -1  20  149.02   16.97
  -2  -1  20  160.41   12.81
  -2  -1  20  141.49   11.18
   2   1 -19   20.81    4.15
  -2   1  19    8.64    2.72
  -2  -1  19   22.21    5.14
  -2   1  19   20.07    4.00
  -2   1  19   16.13    4.39
  -2   1  19   15.80    3.93
  -2  -1  19   23.19    5.05
  -2  -1  19    8.76    3.09
  -2  -1  19   22.92    7.00
  -2   1  19   14.62    4.14
  -2  -1  19   16.68    4.63
  -2  -1  19   18.67    4.75
  -2   1  19   18.63    4.33
  -2  -1  19   17.70    4.49
  -2  -1  18  996.04   36.59
  -2   1  18  946.45   34.63
  -2   1  18  991.54   35.86
  -2  -1  18  949.66   36.74
  -2  -1  18  972.93   45.12
  -2  -1  18  872.93   33.43
  -2   1  18  956.68   33.53
  -2  -1  18  879.07   33.93
  -2  -1  18 1069.14   37.26
  -2   1  18  955.63   33.05
  -2   1  18  973.07   35.78
  -2   1  18  995.00   38.54
  -2  -1  18  939.95   36.45
   2   1 -18  926.88   34.22
  -2  -1  18  936.57   36.36
  -2   1  18 1034.23   36.54
  -2  -1  17    2.01    1.74
   2   1 -17    1.45    1.75
  -2  -1  17    2.91    1.89
  -2   1  17    0.83    2.00
  -2   1  17    2.57    1.82
  -2  -1  17   -3.37    2.02
  -2  -1  17    1.87    2.24
  -2   1  17   -1.46    1.79
  -2   1  17    3.34    2.75
  -2  -1  17    1.71    3.00
  -2   1  17   -0.16    2.16
  -2   1  17    2.23    2.09
  -2   1  17    4.18    1.72
  -2  -1  17    0.18    2.55
  -2  -1  17   -4.43    2.26
  -2   1  16  175.02   11.12
  -2   1  16  174.31   11.66
  -2  -1  16  184.58   12.41
  -2  -1  16  181.50   11.52
  -2  -1  16  177.79   12.03
  -2   1  16  169.34   11.49
  -2  -1  16  170.41   12.19
  -2   1  16  168.52   11.46
  -2   1  16  148.33   12.11
  -2  -1  16  170.66   15.53
  -2   1  16  164.10   10.45
  -2  -1  16  163.12   11.98
   2   1 -16  166.75   11.05
  -2   1  15   83.17    7.34
  -2   1  15   69.76    6.98
  -2   1  15   64.27    7.70
  -2   1  15   79.20    8.91
  -2  -1  15   69.92    9.53
  -2  -1  15   72.65    7.17
  -2  -1  15   70.70    7.15
  -2   1  15   74.07    7.10
  -2  -1  15   63.61    7.31
  -2   1  14 1206.66   39.37
  -2   1  14 1292.42   44.16
  -2  -1  14 1192.70   46.59
  -2  -1  14 1250.50   40.21
  -2  -1  13  396.57   22.29
  -2  -1  13  404.16   17.72
  -2   1  13  392.29   17.15
  -2   1  13  423.45   20.14
  -2  -1  12  669.06   23.87
  -2   1  12  652.07   23.36
  -2  -1  12  641.36   28.65
  -2   1  12  594.17   22.35
  -2   1  12  649.38   25.80
   2   1 -12  642.38   21.39
   2  -1 -12  645.44   21.06
  -2  -1  12  680.21   22.29
  -2   1  11   93.37    6.82
  -2   1  11   83.88    7.38
  -2   1  11  100.42    7.08
   2   1 -11   86.67    6.03
  -2  -1  11   76.74    8.41
   2  -1 -11   99.68    6.34
  -2  -1  11   82.63    6.59
  -2  -1  11   85.77    6.30
  -2   1  10 1123.15   34.89
   2  -1 -10 1133.96   34.04
  -2  -1  10 1149.47   34.50
  -2   1  10 1125.85   34.43
  -2  -1  10 1059.16   39.15
   2   1 -10 1148.52   35.14
  -2   1  10 1152.68   36.20
   2   1 -10 1147.28   33.97
   2   1  -9   29.53    3.62
  -2   1   9   32.69    3.82
  -2   1   9   32.36    3.93
   2   1  -9   34.41    4.03
  -2  -1   9   35.61    3.74
  -2   1   9   34.53    3.81
   2  -1  -9   34.69    3.83
  -2  -1   9   34.35    5.12
  -2   1   8  236.83   11.01
  -2   1   8  227.53   10.47
   2  -1  -8  252.95   11.57
  -2   1   8  228.18   11.23
[truncated: 3,589,059 more chars]
