# Supplementary material for: (N,N-Di­allyl­dithio­carbamato-κ2 S,S′)tri­phenyltin(IV) and bis­(N,N-di­allyl­dithio­carbamato-κ2 S,S′)di­phenyl­tin(IV): crystal structure, Hirshfeld surface analysis and computational study
Source: Acta Crystallogr E Crystallogr Commun. 2020 Jan 10;76(Pt 2):167–76. doi: 10.1107/S2056989020000122 (PMC7001843; doi:10.1107/S2056989020000122)
Supplement: Supplementary file 2 [file e-76-00167-Isup2.hkl]

data_I                                                                          
_shelx_title ' 1184'                                                            
_shelx_refln_list_code          4                                               
_shelx_F_calc_maximum      334.89                                               
_exptl_crystal_F_000      1056.00                                               
_reflns_d_resolution_high  0.8371                                               
                                                                                
loop_                                                                           
 _space_group_symop_operation_xyz                                               
 'x, y, z'                                                                      
 '-x, y+1/2, -z+1/2'                                                            
 '-x, -y, -z'                                                                   
 'x, -y-1/2, z-1/2'                                                             
                                                                                
_cell_length_a     8.0650                                                       
_cell_length_b    11.4490                                                       
_cell_length_c    25.8775                                                       
_cell_angle_alpha  90.000                                                       
_cell_angle_beta   98.282                                                       
_cell_angle_gamma  90.000                                                       
                                                                                
_shelx_F_squared_multiplier     1.000                                           
                                                                                
loop_                                                                           
 _refln_index_h                                                                 
 _refln_index_k                                                                 
 _refln_index_l                                                                 
 _refln_F_squared_calc                                                          
 _refln_F_squared_meas                                                          
 _refln_F_squared_sigma                                                         
 _refln_observed_status                                                         
   1   0   0       3338.29       3879.58       128.70 o                         
   2   0   0        969.07       1254.28        80.28 o                         
   3   0   0        582.80        561.53        29.23 o                         
   4   0   0       9438.72       9389.29       200.36 o                         
   5   0   0       2976.00       2984.86        50.51 o                         
   6   0   0       9738.38      10165.58       109.07 o                         
   7   0   0         82.80         85.88        10.22 o                         
   8   0   0       7982.57       8493.44       121.11 o                         
   9   0   0        890.17        857.35        29.83 o                         
   1   1   0      21721.09      22893.98       488.60 o                         
   2   1   0        856.53        915.38        38.39 o                         
   3   1   0      11129.02      11479.00       200.65 o                         
   4   1   0         10.56         32.14         8.66 o                         
   5   1   0      11984.00      12602.00        94.38 o                         
   6   1   0       1308.00       1306.66        24.43 o                         
   7   1   0      16618.69      17467.09       124.40 o                         
   8   1   0       3527.92       3598.62        49.41 o                         
   9   1   0        767.71        774.98        19.96 o                         
   0   2   0      59374.03      52861.57      1339.72 o                         
   1   2   0      44888.10      44779.26       655.76 o                         
   2   2   0      15402.80      16048.27       312.29 o                         
   3   2   0       2769.95       3066.57        69.67 o                         
   4   2   0      11950.83      12252.74       179.67 o                         
   5   2   0        267.71        254.85        10.03 o                         
   6   2   0      11122.28      11414.24        93.03 o                         
   7   2   0        261.48        253.98        11.89 o                         
   8   2   0       2310.99       2513.65        40.29 o                         
   9   2   0       1584.83       1546.30        32.62 o                         
   1   3   0      17639.60      16596.71       280.34 o                         
   2   3   0       2701.21       3169.33        70.21 o                         
   3   3   0      26267.81      27559.17       428.93 o                         
   4   3   0         30.75         65.51        11.02 o                         
   5   3   0      15108.00      15735.81       106.66 o                         
   6   3   0         25.80         34.69         5.99 o                         
   7   3   0       2159.34       2210.70        34.89 o                         
   8   3   0        736.36        763.36        21.34 o                         
   9   3   0       2525.62       2548.85        48.20 o                         
   0   4   0        576.74        521.90        66.07 o                         
   1   4   0         42.82         57.38         9.95 o                         
   2   4   0      30452.41      30707.45       363.37 o                         
   3   4   0        619.60        630.71        27.73 o                         
   4   4   0       5513.32       5710.89        64.29 o                         
   5   4   0        240.48        286.88        11.06 o                         
   6   4   0       3365.22       3506.93        41.42 o                         
   7   4   0       2152.78       2151.34        33.88 o                         
   8   4   0       2253.25       2291.27        38.65 o                         
   9   4   0        239.02        225.70        18.93 o                         
   1   5   0      10988.58      10379.40       155.36 o                         
   2   5   0       1195.96       1090.43        38.37 o                         
   3   5   0      10396.17      10070.05       149.01 o                         
   4   5   0        779.50        777.73        19.77 o                         
   5   5   0       3492.30       3544.66        49.36 o                         
   6   5   0        979.58        989.15        25.07 o                         
   7   5   0       1646.49       1695.47        32.30 o                         
   8   5   0          8.59         13.25         6.10 o                         
   0   6   0       3319.73       3592.05       117.38 o                         
   1   6   0        111.25        108.27        16.83 o                         
   2   6   0       3861.72       3642.62       100.33 o                         
   3   6   0         31.55         22.06         7.89 o                         
   4   6   0      13414.97      13468.65       151.68 o                         
   5   6   0        584.85        547.88        20.43 o                         
   6   6   0         54.08         48.46         8.02 o                         
   7   6   0          2.81         19.93         6.75 o                         
   8   6   0       2315.57       2240.58        39.25 o                         
   1   7   0       1059.19       1012.24        35.92 o                         
   2   7   0         96.10         84.60         9.86 o                         
   3   7   0       4713.52       4592.63        81.68 o                         
   4   7   0       1590.97       1628.44        44.44 o                         
   5   7   0       1965.48       1980.96        39.05 o                         
   6   7   0         11.16          5.94         7.53 o                         
   7   7   0        875.21        862.69        23.63 o                         
   8   7   0        160.81        140.91         9.80 o                         
   0   8   0       2625.88       2635.66        70.80 o                         
   1   8   0        430.00        391.26        19.13 o                         
   2   8   0        212.97        248.91        19.17 o                         
   3   8   0        835.22        836.21        31.96 o                         
   4   8   0       1683.15       1667.18        43.20 o                         
   5   8   0       1081.74       1047.95        35.02 o                         
   6   8   0        227.58        244.65        15.81 o                         
   7   8   0        218.85        200.74        12.56 o                         
   1   9   0        800.59        773.91        28.00 o                         
   2   9   0          7.67         11.64         9.29 o                         
   3   9   0          3.08         32.73        11.13 o                         
   4   9   0         49.27         54.64        10.75 o                         
   5   9   0          8.37         19.97         7.97 o                         
   6   9   0          0.10         10.99         7.67 o                         
   7   9   0        345.72        343.80        13.17 o                         
   0  10   0          3.18         39.10        18.18 o                         
   1  10   0       1354.98       1381.55        46.74 o                         
   2  10   0        151.59        163.43        14.02 o                         
   3  10   0        172.32        205.76        15.82 o                         
   4  10   0        553.58        606.22        24.14 o                         
   5  10   0        322.44        335.12        16.25 o                         
   6  10   0        724.48        740.65        24.71 o                         
   1  11   0         39.65         50.68        10.65 o                         
   2  11   0        756.88        726.96        30.13 o                         
   3  11   0        796.56        892.83        31.76 o                         
   4  11   0        471.00        461.06        21.26 o                         
   5  11   0         40.13         48.91         6.87 o                         
   0  12   0       2064.13       2116.07        83.51 o                         
   1  12   0        633.84        636.17        26.57 o                         
   2  12   0         68.77         94.25         8.65 o                         
   3  12   0        204.31        213.02        12.88 o                         
   4  12   0        837.01        905.62        24.01 o                         
   1  13   0        865.77       1018.40        24.11 o                         
   2  13   0          1.43         11.38         6.02 o                         
  -9   1   1        403.30        421.13        16.86 o                         
  -8   1   1         20.41         28.05         6.70 o                         
  -7   1   1       2327.89       2357.23        35.13 o                         
  -6   1   1        879.02        856.82        19.52 o                         
  -5   1   1        181.96        181.79         8.70 o                         
  -4   1   1        283.07        222.08        16.56 o                         
  -3   1   1       7314.65       7651.62       103.74 o                         
  -2   1   1       1133.44       1157.82        54.93 o                         
  -1   1   1        615.71        537.67        21.18 o                         
   0   1   1          6.70         11.65         3.76 o                         
   1   1   1        633.35        705.08        18.54 o                         
   2   1   1         34.11         59.36        12.59 o                         
   3   1   1       1472.31       1462.34        36.59 o                         
   4   1   1       1607.75       1582.81        44.59 o                         
   5   1   1       1769.51       1713.62        24.58 o                         
   6   1   1       1876.33       1806.49        28.55 o                         
   7   1   1        529.60        554.95        16.36 o                         
   8   1   1         22.69         26.95         6.19 o                         
   9   1   1          1.39          9.95         4.87 o                         
  -9   2   1          2.61          8.68         6.35 o                         
  -8   2   1        382.92        362.17        14.46 o                         
  -7   2   1          3.51          6.27         5.69 o                         
  -6   2   1        489.74        541.94        16.17 o                         
  -5   2   1       5180.81       5411.49        57.85 o                         
  -4   2   1         82.33         61.78        11.96 o                         
  -3   2   1       2292.07       2550.15        62.09 o                         
  -2   2   1       3135.43       3055.60        83.06 o                         
  -1   2   1       1944.02       1958.72        74.89 o                         
   0   2   1        317.14        288.24        18.34 o                         
   1   2   1      17264.46      17419.75       237.90 o                         
   2   2   1       2419.64       2490.48        56.63 o                         
   3   2   1        751.35        730.93        31.57 o                         
   4   2   1       1013.37       1163.60        43.11 o                         
   5   2   1        623.93        639.00        14.55 o                         
   6   2   1       1111.44       1103.88        21.21 o                         
   7   2   1       1990.96       1960.08        31.60 o                         
   8   2   1          1.52          1.20         5.67 o                         
   9   2   1         81.23         74.44         8.34 o                         
  -9   3   1        768.81        698.82        20.71 o                         
  -8   3   1         75.30         74.82         7.86 o                         
  -7   3   1       5719.17       5907.27        61.46 o                         
  -6   3   1        769.50        691.63        17.36 o                         
  -5   3   1         43.23         48.17         5.68 o                         
  -4   3   1          8.92         17.75         8.19 o                         
  -3   3   1       7905.58       8490.67       118.18 o                         
  -2   3   1       5588.28       5685.04       101.70 o                         
  -1   3   1      13277.56      13125.55       308.89 o                         
   0   3   1        576.69        495.18        39.87 o                         
   1   3   1       1640.55       1687.23        57.38 o                         
   2   3   1      11285.75      11582.30       168.56 o                         
   3   3   1        144.47        122.44        14.61 o                         
   4   3   1         32.41         38.11         8.91 o                         
   5   3   1       8518.05       8578.36        64.68 o                         
   6   3   1       3426.83       3529.93        40.49 o                         
   7   3   1       1009.65        959.90        21.72 o                         
   8   3   1       1465.02       1443.97        28.42 o                         
   9   3   1         23.63         30.59         6.01 o                         
  -9   4   1         85.30         91.41         8.98 o                         
  -8   4   1       2475.04       2479.66        40.47 o                         
  -7   4   1        409.10        407.20        14.38 o                         
  -6   4   1       1547.58       1584.84        27.40 o                         
  -5   4   1       1706.70       1695.58        27.53 o                         
  -4   4   1       1626.14       1462.70        32.69 o                         
  -3   4   1       1268.44       1174.26        37.80 o                         
  -2   4   1      15500.68      15916.50       176.74 o                         
  -1   4   1        519.50        407.50        21.75 o                         
   0   4   1       2887.39       2863.19       116.87 o                         
   1   4   1       8670.04       8154.48       121.93 o                         
   2   4   1       1411.81       1313.61        32.96 o                         
   3   4   1       1210.63       1224.74        39.28 o                         
   4   4   1       2863.63       2690.83        36.93 o                         
   5   4   1       2281.87       2269.60        32.71 o                         
   6   4   1       1166.60       1114.93        21.43 o                         
   7   4   1       1610.19       1625.25        29.14 o                         
   8   4   1          7.42          1.42         6.12 o                         
   9   4   1       1109.74       1078.85        53.59 o                         
  -8   5   1        483.88        480.74        17.91 o                         
  -7   5   1       1330.91       1331.75        26.71 o                         
  -6   5   1        265.77        237.11        13.69 o                         
  -5   5   1       5717.72       5593.50        62.76 o                         
  -4   5   1       2702.99       2569.07        40.24 o                         
  -3   5   1       1186.70       1201.10        41.86 o                         
  -2   5   1       3148.86       2827.48        99.14 o                         
  -1   5   1      13842.18      12966.17       302.36 o                         
   0   5   1       8278.89       8266.15       155.27 o                         
   1   5   1       1903.31       1587.72        48.39 o                         
   2   5   1       3794.73       3556.74        78.24 o                         
   3   5   1       2166.48       1845.72        53.43 o                         
   4   5   1       9647.44       9633.26        84.25 o                         
   5   5   1       2399.53       2415.77        36.50 o                         
   6   5   1       3185.70       3210.02        44.94 o                         
   7   5   1       1007.63       1050.17        26.60 o                         
   8   5   1       1946.23       1993.39        37.38 o                         
  -8   6   1       1926.60       1898.56        38.33 o                         
  -7   6   1        202.26        220.94        12.59 o                         
  -6   6   1       3735.97       3763.61        52.20 o                         
  -5   6   1        186.60        178.76        12.47 o                         
  -4   6   1      10604.68      10441.86       108.85 o                         
  -3   6   1       2920.86       2491.51        47.84 o                         
  -2   6   1       3532.88       3475.23        97.52 o                         
  -1   6   1       8513.98       8679.91       200.40 o                         
   0   6   1      10167.09      10274.80       162.48 o                         
   1   6   1       1489.17       1362.81        60.05 o                         
   2   6   1       1849.67       1479.35        61.63 o                         
   3   6   1       7471.28       7319.73        92.29 o                         
   4   6   1       1423.48       1421.52        30.79 o                         
   5   6   1       4848.14       5021.14        61.98 o                         
   6   6   1        378.48        362.56        19.55 o                         
   7   6   1       2420.04       2451.15        41.83 o                         
   8   6   1       1366.63       1359.45        29.48 o                         
  -8   7   1        696.51        652.62        22.47 o                         
  -7   7   1       1398.51       1369.38        30.22 o                         
  -6   7   1        348.98        339.22        15.90 o                         
  -5   7   1       6935.15       7067.58       114.67 o                         
  -4   7   1       3567.51       3354.55        60.63 o                         
  -3   7   1       6254.16       5768.28        93.45 o                         
  -2   7   1       6184.89       5721.88        83.61 o                         
  -1   7   1       1401.32       1271.38        40.29 o                         
   0   7   1       4074.43       4257.24        88.33 o                         
   1   7   1      18948.53      18747.93       193.09 o                         
   2   7   1       4905.49       4744.53        68.13 o                         
   3   7   1       5200.49       5045.13        70.19 o                         
   4   7   1       4691.23       4717.25        67.44 o                         
   5   7   1        332.11        309.12        15.26 o                         
   6   7   1       6035.02       5743.15        69.44 o                         
   7   7   1        912.83       1001.73        25.42 o                         
   8   7   1       1705.33       1638.78        55.35 o                         
  -7   8   1         21.18          3.73         7.24 o                         
  -6   8   1       8907.48       8645.70       104.18 o                         
  -5   8   1        260.76        253.06        15.29 o                         
  -4   8   1       4934.04       4791.68        81.03 o                         
  -3   8   1       3889.80       3776.79        78.18 o                         
  -2   8   1       6198.47       6422.43       115.97 o                         
  -1   8   1       7779.62       7517.51        91.24 o                         
   0   8   1       4520.10       4239.23        66.32 o                         
   1   8   1       3537.83       3463.58        54.62 o                         
   2   8   1       8888.14       8334.39       104.59 o                         
   3   8   1       9917.66       9777.55       121.41 o                         
   4   8   1        327.53        353.39        21.28 o                         
   5   8   1       4584.30       4457.19        70.36 o                         
   6   8   1        652.20        628.86        23.35 o                         
   7   8   1        821.69        831.08        24.55 o                         
  -7   9   1       2593.89       2646.65        42.67 o                         
  -6   9   1       1318.42       1312.47        33.30 o                         
  -5   9   1       4894.85       4904.42        75.77 o                         
  -4   9   1        902.81        970.21        34.13 o                         
  -3   9   1       9506.32      10097.16       190.33 o                         
  -2   9   1       5991.41       5661.64        88.80 o                         
  -1   9   1        111.30        131.38        12.32 o                         
   0   9   1        288.49        319.58        18.49 o                         
   1   9   1      11119.22      11013.47       122.83 o                         
   2   9   1       8369.79       8258.80       109.68 o                         
   3   9   1       2424.49       2562.51        56.92 o                         
   4   9   1       3405.60       3411.42        66.23 o                         
   5   9   1       3006.93       2833.81        54.63 o                         
   6   9   1       6014.87       6208.37        81.17 o                         
   7   9   1        189.92        207.44        12.21 o                         
  -6  10   1       3838.09       4023.34        67.64 o                         
  -5  10   1       2433.87       2405.40        45.50 o                         
  -4  10   1       4279.70       4273.55        72.85 o                         
  -3  10   1       2263.17       2256.64        52.33 o                         
  -2  10   1       9434.52       9664.72       121.17 o                         
  -1  10   1       2775.16       2793.80        55.83 o                         
   0  10   1       2705.02       2840.15        56.49 o                         
   1  10   1       7067.71       7294.08        98.96 o                         
   2  10   1       3811.23       3897.58        69.27 o                         
   3  10   1       6427.71       6421.99        93.12 o                         
   4  10   1       2028.90       2066.21        47.00 o                         
   5  10   1       2132.36       2228.18        43.14 o                         
   6  10   1        220.50        264.30        12.16 o                         
  -5  11   1       2049.08       2064.02        39.24 o                         
  -4  11   1       2294.26       2331.47        49.98 o                         
  -3  11   1       3786.77       3918.07        74.57 o                         
  -2  11   1        908.85        971.66        32.54 o                         
  -1  11   1       2935.29       3113.32        55.85 o                         
   0  11   1       1991.13       2085.29        53.37 o                         
   1  11   1       2375.57       2299.52        49.26 o                         
   2  11   1       2623.37       2779.84        65.42 o                         
   3  11   1       3332.49       3472.43        65.39 o                         
   4  11   1       2195.46       2307.94        48.81 o                         
   5  11   1       1311.20       1347.07        32.66 o                         
  -4  12   1       2814.24       2750.36        54.75 o                         
  -3  12   1        323.98        302.17        15.08 o                         
  -2  12   1       2247.15       2377.33        43.79 o                         
  -1  12   1       4271.27       4509.51        93.47 o                         
   0  12   1       4480.11       4489.34        74.10 o                         
   1  12   1       5412.86       5629.21        89.80 o                         
   2  12   1        320.53        295.06        14.83 o                         
   3  12   1        858.30        805.79        32.94 o                         
   4  12   1       1978.08       2051.75        39.86 o                         
  -2  13   1        756.11        664.84        30.07 o                         
  -1  13   1       6449.50       6320.65        88.43 o                         
   0  13   1       2263.45       2165.31        35.64 o                         
   1  13   1        673.87        660.88        21.29 o                         
   2  13   1        962.51        933.03        25.61 o                         
  -9   0   2       1020.59       1077.77        39.04 o                         
  -8   0   2       5804.32       5964.26       102.67 o                         
  -7   0   2       9341.64      10050.20       116.70 o                         
  -6   0   2         90.73         99.40         8.88 o                         
  -5   0   2      13916.03      14700.65       167.48 o                         
  -4   0   2        498.79        598.02        40.03 o                         
  -3   0   2      13888.17      14469.10       223.33 o                         
  -2   0   2       9164.04       9257.60       297.21 o                         
  -1   0   2      68076.58      68291.52      1182.52 o                         
   0   0   2        499.79        485.85        27.22 o                         
   1   0   2      26488.35      27783.66      1135.91 o                         
   2   0   2       4186.73       4493.46       157.81 o                         
   3   0   2      17608.59      17651.82       265.32 o                         
   4   0   2       2329.68       2530.33        77.62 o                         
   5   0   2       9467.09       9831.13        96.83 o                         
   6   0   2        127.73        105.61         9.49 o                         
   7   0   2      13106.94      13741.05       146.93 o                         
   8   0   2       1566.87       1592.36        44.49 o                         
   9   0   2       1032.82       1034.52        32.41 o                         
  -9   1   2       1382.61       1421.63        31.71 o                         
  -8   1   2       4189.36       4435.91        59.92 o                         
  -7   1   2         52.01         70.61         7.07 o                         
  -6   1   2       9579.02       9948.10        82.76 o                         
  -5   1   2       1929.36       1940.86        32.03 o                         
  -4   1   2      13367.14      13140.93       169.24 o                         
  -3   1   2       1270.40       1217.98        35.31 o                         
  -2   1   2      16000.76      16237.08       332.23 o                         
  -1   1   2       7588.45       7583.34       113.30 o                         
   0   1   2      51330.69      44176.96       547.60 o                         
   1   1   2         38.02         47.34         8.89 o                         
   2   1   2      18610.30      19304.64       440.48 o                         
   3   1   2        513.98        538.31        21.90 o                         
   4   1   2      18835.21      19236.29       252.36 o                         
   5   1   2        301.11        267.67         9.20 o                         
   6   1   2      14695.27      15594.06       111.12 o                         
   7   1   2       1869.59       1949.18        30.84 o                         
   8   1   2       2478.46       2659.73        41.18 o                         
   9   1   2        670.79        631.93        17.81 o                         
  -9   2   2        871.46        901.19        25.28 o                         
  -8   2   2       3114.02       3259.14        47.10 o                         
  -7   2   2       6503.46       6672.82        63.67 o                         
  -6   2   2        636.89        653.39        17.33 o                         
  -5   2   2      11308.18      11757.92        97.77 o                         
  -4   2   2        568.29        520.99        28.61 o                         
  -3   2   2      20365.18      21045.50       275.82 o                         
  -2   2   2       4379.56       4339.20        99.66 o                         
  -1   2   2      24701.43      24354.50       288.57 o                         
   0   2   2       3342.79       3129.26        67.77 o                         
   1   2   2      51342.82      50588.45       880.09 o                         
   2   2   2       6024.10       6628.26       108.29 o                         
   3   2   2      18728.98      19346.76       260.26 o                         
   4   2   2        305.07        373.95        24.27 o                         
   5   2   2       8344.47       8272.31        61.54 o                         
   6   2   2        113.91         90.47         6.37 o                         
   7   2   2       5491.43       5679.48        58.52 o                         
   8   2   2        480.52        511.37        17.33 o                         
   9   2   2       2996.65       2912.79        51.29 o                         
  -9   3   2         55.64         65.22         7.72 o                         
  -8   3   2       2131.00       2189.14        37.42 o                         
  -7   3   2       2661.36       2689.77        37.61 o                         
  -6   3   2       9086.18       9458.73        79.34 o                         
  -5   3   2         55.18         58.44         5.58 o                         
  -4   3   2       7855.34       8420.78       143.97 o                         
  -3   3   2       1251.92       1256.54        36.29 o                         
  -2   3   2      13208.77      12991.25       185.32 o                         
  -1   3   2        746.35        628.04        49.72 o                         
   0   3   2       8537.98       7855.59       164.28 o                         
   1   3   2      10013.74       9733.98       216.79 o                         
   2   3   2      54971.85      55663.87       591.77 o                         
   3   3   2       5656.59       6001.42        94.06 o                         
   4   3   2       5839.46       6280.37       108.10 o                         
   5   3   2         34.79         38.40         4.77 o                         
   6   3   2       9223.46       9532.73        75.91 o                         
   7   3   2       2754.17       2734.32        36.22 o                         
   8   3   2       2734.29       2806.32        40.74 o                         
   9   3   2        195.69        170.63        10.78 o                         
  -9   4   2        844.40        813.83        25.66 o                         
  -8   4   2        280.57        305.57        13.70 o                         
  -7   4   2       3313.90       3389.79        43.49 o                         
  -6   4   2       3645.73       3843.73        45.81 o                         
  -5   4   2       8023.94       8388.32        74.01 o                         
  -4   4   2        528.07        517.58        19.99 o                         
  -3   4   2      18179.21      19125.54       239.02 o                         
  -2   4   2        223.50        191.27        13.67 o                         
  -1   4   2      15785.35      14831.82       228.54 o                         
   0   4   2       4188.43       4048.22       143.73 o                         
   1   4   2      25681.43      24331.99       286.63 o                         
   2   4   2         27.23         37.02         7.42 o                         
   3   4   2       3182.93       2991.01        64.87 o                         
   4   4   2        391.69        418.30        12.81 o                         
   5   4   2       5867.40       6189.65        54.45 o                         
   6   4   2        143.15        140.87         7.74 o                         
   7   4   2       2490.67       2483.30        35.22 o                         
   8   4   2          6.27          7.24         6.16 o                         
   9   4   2       4977.40       4876.65        90.25 o                         
  -8   5   2        784.97        789.96        24.58 o                         
  -7   5   2       1629.29       1675.76        29.22 o                         
  -6   5   2       1679.73       1905.77        40.81 o                         
  -5   5   2         25.41         29.22         6.54 o                         
  -4   5   2      11307.35      11307.42       115.16 o                         
  -3   5   2        402.30        427.00        24.30 o                         
  -2   5   2       6439.30       5965.42       169.20 o                         
  -1   5   2         48.19         74.44        10.99 o                         
   0   5   2       5923.31       5957.18       123.56 o                         
   1   5   2       2103.46       1891.60        52.96 o                         
   2   5   2      30340.51      30654.25       517.96 o                         
   3   5   2       4319.84       4349.94        88.37 o                         
   4   5   2       4511.84       4679.22        49.59 o                         
   5   5   2         82.63         71.12         6.69 o                         
   6   5   2       3058.10       3079.88        43.25 o                         
   7   5   2         19.32         22.00         6.48 o                         
   8   5   2       2329.37       2351.81        40.48 o                         
  -8   6   2          5.63         17.29         6.75 o                         
  -7   6   2        580.95        591.73        20.08 o                         
  -6   6   2       1068.07       1077.12        27.00 o                         
  -5   6   2       8019.22       8200.78       109.02 o                         
  -4   6   2        670.75        664.66        33.58 o                         
  -3   6   2       3311.79       3301.51        59.15 o                         
  -2   6   2        125.85         83.59        15.85 o                         
  -1   6   2       2975.69       2825.40        73.11 o                         
   0   6   2       1434.91       1437.09        49.46 o                         
   1   6   2       1609.29       1421.86        50.33 o                         
   2   6   2        138.97        118.88        12.83 o                         
   3   6   2       9402.07       9197.97        90.60 o                         
   4   6   2       1998.11       1888.19        31.48 o                         
   5   6   2        905.70        966.67        23.59 o                         
   6   6   2        213.78        204.01        11.96 o                         
   7   6   2       2211.63       2284.89        39.92 o                         
   8   6   2         95.06         92.78         8.07 o                         
  -8   7   2       1251.59       1220.78        30.68 o                         
  -7   7   2          2.04          4.87         6.19 o                         
  -6   7   2        633.02        676.12        22.02 o                         
  -5   7   2       2735.25       2620.08        54.27 o                         
  -4   7   2       3858.01       3655.66        70.97 o                         
  -3   7   2       1416.89       1284.21        37.30 o                         
  -2   7   2       1139.89       1134.29        33.11 o                         
  -1   7   2       2938.10       2837.26        74.71 o                         
   0   7   2       6339.68       6535.02       105.75 o                         
   1   7   2        872.90        833.29        28.57 o                         
   2   7   2       1650.46       1734.70        35.30 o                         
   3   7   2        250.66        218.43        15.63 o                         
   4   7   2       2328.00       2313.98        40.88 o                         
   5   7   2        922.02        874.22        25.40 o                         
   6   7   2        283.89        287.31        14.22 o                         
   7   7   2        406.38        380.38        22.21 o                         
   8   7   2        480.39        456.89        17.55 o                         
  -7   8   2        296.63        253.23        13.05 o                         
  -6   8   2         47.48         52.34         9.78 o                         
  -5   8   2         54.26         61.56         9.75 o                         
  -4   8   2        106.07        110.37        13.72 o                         
  -3   8   2        544.79        567.43        27.67 o                         
  -2   8   2        356.47        327.99        19.80 o                         
  -1   8   2       3172.78       3101.46        58.69 o                         
   0   8   2        105.05         82.93         9.42 o                         
   1   8   2        380.15        444.41        18.56 o                         
   2   8   2       1007.34        974.56        27.92 o                         
   3   8   2       3185.81       3185.86        61.69 o                         
   4   8   2        296.06        268.85        16.73 o                         
   5   8   2        570.13        604.96        23.28 o                         
   6   8   2         33.53         42.85         7.83 o                         
   7   8   2       1009.67       1086.36        27.75 o                         
  -7   9   2          4.57         10.24         5.11 o                         
  -6   9   2        257.02        258.96        15.57 o                         
  -5   9   2        169.90        164.16        13.49 o                         
  -4   9   2         45.51         34.70        12.53 o                         
  -3   9   2        854.40        861.81        57.33 o                         
  -2   9   2        482.40        505.32        24.59 o                         
  -1   9   2         57.73         57.84         9.57 o                         
   0   9   2       1367.83       1355.43        39.00 o                         
   1   9   2         33.56         37.50         7.44 o                         
   2   9   2        789.75        812.88        27.20 o                         
   3   9   2         79.63         84.90        10.75 o                         
   4   9   2        631.62        642.32        27.57 o                         
   5   9   2         24.35         20.53         8.48 o                         
   6   9   2         25.37         41.77         7.81 o                         
   7   9   2        244.33        231.00        12.57 o                         
  -6  10   2        890.07        809.54        23.70 o                         
  -5  10   2        268.43        274.74        15.47 o                         
  -4  10   2        128.91        120.71        11.81 o                         
  -3  10   2        662.27        631.83        27.40 o                         
  -2  10   2        758.52        734.52        34.19 o                         
  -1  10   2         43.44         51.02        12.32 o                         
   0  10   2       1112.51       1126.43        34.58 o                         
   1  10   2        200.66        267.34        17.58 o                         
   2  10   2         96.38         86.61        11.36 o                         
   3  10   2        179.03        183.22        14.87 o                         
   4  10   2       1055.22       1086.18        33.23 o                         
   5  10   2       1012.61        965.78        27.03 o                         
   6  10   2        177.42        184.84        11.02 o                         
  -5  11   2        923.86       1007.88        28.12 o                         
  -4  11   2       2414.82       2556.52        49.40 o                         
  -3  11   2        796.24        819.76        32.12 o                         
  -2  11   2         75.97         72.98        10.41 o                         
  -1  11   2        972.11        986.47        29.97 o                         
   0  11   2        198.21        252.30        17.44 o                         
   1  11   2          0.54         -5.27         9.38 o                         
   2  11   2         90.88        146.90        14.62 o                         
   3  11   2        133.81        109.82        11.57 o                         
   4  11   2         81.87        100.91        11.06 o                         
   5  11   2        127.36         99.69        11.27 o                         
  -4  12   2        146.35        126.86         9.88 o                         
  -3  12   2        492.51        511.14        19.74 o                         
  -2  12   2         45.93         50.21         8.17 o                         
  -1  12   2         51.92         79.41        11.25 o                         
   0  12   2        383.14        371.03        19.76 o                         
   1  12   2        882.46        981.46        33.32 o                         
   2  12   2        142.69        139.78        11.99 o                         
   3  12   2       1794.62       1956.95        42.42 o                         
   4  12   2        703.94        722.09        22.24 o                         
  -2  13   2        806.87        874.71        26.56 o                         
  -1  13   2         30.18         37.38         7.63 o                         
   0  13   2        768.95        839.89        23.38 o                         
   1  13   2         49.13         40.81         7.01 o                         
   2  13   2        860.83        961.42        27.91 o                         
  -9   1   3        224.27        198.31        12.19 o                         
  -8   1   3        279.81        261.18        14.61 o                         
  -7   1   3        340.97        336.44        13.17 o                         
  -6   1   3        303.01        322.37        12.10 o                         
  -5   1   3         66.95         65.68         6.18 o                         
  -4   1   3        624.70        622.19        29.26 o                         
  -3   1   3        450.04        487.97        22.18 o                         
  -2   1   3       4302.83       4334.52        98.97 o                         
  -1   1   3       2221.03       2110.74        37.26 o                         
   0   1   3       2165.25       1986.19        50.39 o                         
   1   1   3        751.88        828.88        27.22 o                         
   2   1   3      11581.29      12674.97       220.62 o                         
   3   1   3         99.22        120.59        10.71 o                         
   4   1   3       1488.79       1596.91        40.64 o                         
   5   1   3       2496.00       2549.26        27.80 o                         
   6   1   3        341.88        344.25        11.90 o                         
   7   1   3         24.47         26.67         5.28 o                         
   8   1   3         81.72         78.81         7.21 o                         
   9   1   3         62.80         52.92         5.97 o                         
  -9   2   3         61.78         50.13         8.43 o                         
  -8   2   3          0.27          5.56         6.58 o                         
  -7   2   3       2770.21       2772.57        37.65 o                         
  -6   2   3       1019.61        985.91        21.73 o                         
  -5   2   3        802.85        787.74        19.81 o                         
  -4   2   3        941.27        825.47        35.52 o                         
  -3   2   3       6193.52       5959.49       122.55 o                         
  -2   2   3       9582.58       9831.25       141.39 o                         
  -1   2   3        156.13        203.43        11.03 o                         
   0   2   3        181.61        205.05        18.11 o                         
   1   2   3       5649.83       5676.81        88.61 o                         
   2   2   3        397.90        539.22        25.26 o                         
   3   2   3         75.20         90.02        11.07 o                         
   4   2   3       4093.65       4865.63        97.92 o                         
   5   2   3       3450.35       3318.28        33.06 o                         
   6   2   3       3684.94       3699.20        39.75 o                         
   7   2   3        239.33        245.42        10.86 o                         
   8   2   3          6.07          6.03         5.31 o                         
   9   2   3         32.51         55.91        10.69 o                         
  -9   3   3         61.17         52.55         7.03 o                         
  -8   3   3       1729.41       1792.31        36.09 o                         
  -7   3   3        562.01        548.03        17.68 o                         
  -6   3   3        139.14        141.99         7.75 o                         
  -5   3   3        351.43        343.91        11.51 o                         
  -4   3   3       3083.61       3049.25        78.72 o                         
  -3   3   3         35.00         29.03         7.88 o                         
  -2   3   3      14972.26      15717.43       214.43 o                         
  -1   3   3      21730.68      20474.31       431.30 o                         
   0   3   3       9280.46       8686.65       216.62 o                         
   1   3   3      12561.40      12351.62       189.36 o                         
   2   3   3        212.35        270.84        23.04 o                         
   3   3   3       2826.11       3122.39        66.28 o                         
   4   3   3       5255.20       5141.28        67.48 o                         
   5   3   3       2006.89       1966.40        26.55 o                         
   6   3   3         18.15         24.12         4.87 o                         
   7   3   3       1653.60       1673.04        26.83 o                         
   8   3   3         14.74         24.27         5.66 o                         
   9   3   3        197.72        178.98        11.52 o                         
  -9   4   3       2243.41       2154.88        61.82 o                         
  -8   4   3        440.11        457.15        17.36 o                         
  -7   4   3       1335.56       1391.51        27.30 o                         
  -6   4   3         15.76         19.87         5.39 o                         
  -5   4   3       3934.45       4017.86        44.81 o                         
  -4   4   3        898.90        862.69        24.58 o                         
  -3   4   3       1194.95       1105.34        36.43 o                         
  -2   4   3       1690.76       1535.74        39.04 o                         
  -1   4   3      12923.11      11904.11       330.34 o                         
   0   4   3       7190.18       7281.90       209.01 o                         
   1   4   3        282.93        259.05        15.56 o                         
   2   4   3        504.82        546.94        24.54 o                         
   3   4   3      12775.17      12785.42       169.20 o                         
   4   4   3       4249.63       4162.87        43.50 o                         
   5   4   3         49.12         49.71         5.17 o                         
   6   4   3       4029.93       4140.38        44.02 o                         
   7   4   3       1034.45        989.29        22.05 o                         
   8   4   3       2236.31       2194.81        39.97 o                         
  -8   5   3       1697.93       1679.55        40.65 o                         
  -7   5   3       1169.62       1159.74        24.34 o                         
  -6   5   3       2617.75       2591.64        71.96 o                         
  -5   5   3        519.96        504.44        18.73 o                         
  -4   5   3       4762.60       4733.38        67.60 o                         
  -3   5   3        793.66        660.32        30.25 o                         
  -2   5   3      10213.89       9683.97       172.64 o                         
  -1   5   3       6596.72       6080.12       138.21 o                         
   0   5   3       4530.45       4286.66        85.77 o                         
   1   5   3       7774.15       7628.76       124.77 o                         
   2   5   3       1937.47       1707.55        44.06 o                         
   3   5   3       3845.52       3884.02        51.49 o                         
   4   5   3       2450.22       2430.09        30.83 o                         
   5   5   3       3173.60       3048.55        40.76 o                         
   6   5   3       2672.98       2682.17        40.05 o                         
   7   5   3       3023.16       3047.11        44.68 o                         
   8   5   3         91.34         64.93         7.07 o                         
  -8   6   3       1064.25       1045.05        27.73 o                         
  -7   6   3        844.62        850.84        29.56 o                         
  -6   6   3         20.01         26.49         8.11 o                         
  -5   6   3      16082.01      15734.47       137.29 o                         
  -4   6   3       8937.00       8962.21       118.25 o                         
  -3   6   3       2592.03       2505.78        59.99 o                         
  -2   6   3         64.91         90.18        17.67 o                         
  -1   6   3      15550.36      15373.72       220.47 o                         
   0   6   3       9860.72       9684.20       156.19 o                         
   1   6   3       3910.25       3607.38        97.88 o                         
   2   6   3       1650.10       1545.56        31.77 o                         
   3   6   3       6410.78       6170.33        58.82 o                         
   4   6   3       9161.61       9088.61        81.40 o                         
   5   6   3        793.96        796.98        21.64 o                         
   6   6   3        129.89        134.91        10.50 o                         
   7   6   3       3112.21       3172.36        47.68 o                         
   8   6   3       3718.50       3495.24        51.85 o                         
  -8   7   3       1860.66       1760.37        37.65 o                         
  -7   7   3         43.33         32.77         7.44 o                         
  -6   7   3       5452.57       5460.90        73.01 o                         
  -5   7   3        565.88        605.76        27.09 o                         
  -4   7   3       4182.19       4023.35        70.23 o                         
  -3   7   3       2421.11       2146.45        46.21 o                         
  -2   7   3       4254.62       4059.00        67.35 o                         
  -1   7   3        892.60        882.43        35.77 o                         
   0   7   3       8838.18       8886.15       120.71 o                         
   1   7   3      10455.69      10341.82       148.20 o                         
   2   7   3       5466.10       5039.58        60.62 o                         
   3   7   3       7803.13       7758.77        88.82 o                         
   4   7   3        698.75        678.85        20.70 o                         
   5   7   3       3548.23       3436.84        52.68 o                         
   6   7   3       2168.83       2172.55        39.78 o                         
   7   7   3       4934.56       4910.97        63.87 o                         
   8   7   3        575.40        532.85        17.77 o                         
  -7   8   3       3907.18       3869.78        58.69 o                         
  -6   8   3        719.00        680.49        26.15 o                         
  -5   8   3       7959.39       7693.91       110.43 o                         
  -4   8   3       3175.24       3060.19        62.93 o                         
  -3   8   3       4101.53       4078.43        68.67 o                         
  -2   8   3       6018.73       5947.57       100.85 o                         
  -1   8   3       3643.56       3555.45        63.79 o                         
   0   8   3       1594.62       1549.74        39.79 o                         
   1   8   3      14840.05      14526.46       134.30 o                         
   2   8   3       8527.42       8210.86        95.99 o                         
   3   8   3       1591.08       1648.54        39.17 o                         
   4   8   3       2248.17       2339.48        47.07 o                         
   5   8   3        846.66        772.43        24.94 o                         
   6   8   3       1714.99       1692.20        35.69 o                         
   7   8   3       1591.09       1489.93        30.28 o                         
  -7   9   3         10.88          7.50         5.93 o                         
  -6   9   3       3882.53       4094.06        66.18 o                         
  -5   9   3       1846.70       1908.54        44.02 o                         
  -4   9   3       4226.35       4139.97        73.74 o                         
  -3   9   3       1945.83       1903.51        55.49 o                         
  -2   9   3       4703.25       4698.88        75.32 o                         
  -1   9   3        836.45        920.54        31.91 o                         
   0   9   3      16175.15      16472.14       181.83 o                         
   1   9   3       6530.64       6625.90        86.38 o                         
   2   9   3       2937.23       2803.91        51.91 o                         
   3   9   3       5175.67       5264.79        77.24 o                         
   4   9   3       2638.54       2636.44        53.50 o                         
   5   9   3       2671.22       2604.96        47.88 o                         
   6   9   3        617.42        616.60        22.76 o                         
  -6  10   3        619.02        632.07        20.86 o                         
  -5  10   3       2594.93       2590.85        48.60 o                         
  -4  10   3       1953.39       1934.39        49.35 o                         
  -3  10   3       7829.12       7945.82       108.72 o                         
  -2  10   3       2796.59       2873.32        50.62 o                         
  -1  10   3       1192.63       1316.47        36.84 o                         
   0  10   3       1270.65       1353.84        37.60 o                         
   1  10   3       2327.55       2356.92        48.00 o                         
   2  10   3       7909.99       7946.58       105.86 o                         
   3  10   3       2140.64       2163.09        47.29 o                         
   4  10   3       3312.34       3303.78        59.88 o                         
   5  10   3       1826.41       1855.24        40.36 o                         
   6  10   3       2078.36       2244.09        38.95 o                         
  -5  11   3        982.45        993.86        26.32 o                         
  -4  11   3       3005.19       3104.47        54.90 o                         
  -3  11   3        934.59        974.28        35.02 o                         
  -2  11   3       6316.97       6512.47        91.67 o                         
  -1  11   3        797.97        798.68        24.72 o                         
   0  11   3       4895.44       4908.99        77.18 o                         
   1  11   3       3967.24       3971.08        67.92 o                         
   2  11   3       2576.15       2704.35        59.99 o                         
   3  11   3       3170.51       3096.09        60.36 o                         
   4  11   3       3240.04       3253.27        55.65 o                         
   5  11   3       2995.47       2988.78        49.14 o                         
  -4  12   3        920.84        878.02        24.67 o                         
  -3  12   3       2110.05       2230.21        40.74 o                         
  -2  12   3       1704.20       1664.39        37.19 o                         
  -1  12   3       6378.53       6580.78        92.02 o                         
   0  12   3       6081.04       6263.34        86.27 o                         
   1  12   3        278.63        262.18        18.59 o                         
   2  12   3         87.44        111.11        10.91 o                         
   3  12   3       3039.04       3161.94        55.31 o                         
   4  12   3       2815.37       2751.80        46.03 o                         
  -2  13   3       2277.31       2298.01        57.37 o                         
  -1  13   3       2099.20       1992.92        56.34 o                         
   0  13   3       1178.17       1118.52        26.80 o                         
   1  13   3       1185.83       1136.51        23.92 o                         
   2  13   3       2493.34       2384.19        43.15 o                         
  -9   0   4       1783.06       1864.14        47.38 o                         
  -8   0   4       8564.08       9027.79       134.78 o                         
  -7   0   4       2017.72       2111.21        50.35 o                         
  -6   0   4       4553.58       4834.81        77.79 o                         
  -5   0   4      10334.36      11285.77       141.78 o                         
  -4   0   4      10868.74      10499.22       216.62 o                         
  -3   0   4       2900.95       3538.91        81.75 o                         
  -2   0   4      28311.67      28726.10       542.45 o                         
  -1   0   4      27210.11      28053.25       502.27 o                         
   0   0   4      33343.13      33787.43       602.30 o                         
   1   0   4       8103.83       9292.34       132.69 o                         
   2   0   4       2957.40       3037.66        84.03 o                         
   3   0   4       1603.08       1583.25        54.69 o                         
   4   0   4      29878.96      29208.00       568.11 o                         
   5   0   4       1587.69       1530.45        27.55 o                         
   6   0   4      12213.02      13053.69       126.84 o                         
   7   0   4       1244.52       1250.64        34.64 o                         
   8   0   4       4271.29       4608.70        80.47 o                         
   9   0   4         20.85         17.75         7.11 o                         
  -9   1   4       4503.56       4766.88        63.68 o                         
  -8   1   4         74.72         85.67        10.10 o                         
  -7   1   4       4074.44       4271.40        50.56 o                         
  -6   1   4       3498.56       3503.05        44.30 o                         
  -5   1   4       6700.37       6788.25        66.38 o                         
  -4   1   4       1878.25       1805.28        50.90 o                         
  -3   1   4      21479.55      21739.31       254.44 o                         
  -2   1   4       8224.64       8143.84       127.75 o                         
  -1   1   4      58423.06      58856.62       648.38 o                         
   0   1   4        581.00        581.03        16.75 o                         
   1   1   4      44742.87      44975.61       462.27 o                         
   2   1   4       5404.48       5776.02       107.21 o                         
   3   1   4      27512.41      27884.90       304.35 o                         
   4   1   4       5217.07       5671.61        86.14 o                         
   5   1   4      11116.23      11260.84        70.27 o                         
   6   1   4        142.41        158.06         7.89 o                         
   7   1   4       3507.13       3590.02        43.31 o                         
   8   1   4        257.64        273.07        12.01 o                         
   9   1   4       2791.27       2586.85        39.07 o                         
  -9   2   4       1557.05       1540.76        31.88 o                         
  -8   2   4       2571.67       2724.35        47.54 o                         
  -7   2   4        744.93        694.83        18.16 o                         
  -6   2   4       8447.67       8718.04        81.43 o                         
  -5   2   4       1544.31       1476.27        27.61 o                         
  -4   2   4      27418.07      28453.83       343.48 o                         
  -3   2   4       1753.92       1774.08        49.46 o                         
  -2   2   4      23390.36      24167.82       297.51 o                         
  -1   2   4        697.62        650.47        27.32 o                         
   0   2   4        725.46        668.17        39.12 o                         
   1   2   4         94.54        107.29        10.45 o                         
   2   2   4      37801.44      39199.04       465.40 o                         
   3   2   4        470.99        543.40        25.95 o                         
   4   2   4      14255.81      14825.76       209.76 o                         
   5   2   4         79.58         68.91         4.90 o                         
   6   2   4       8817.10       9140.07        66.90 o                         
   7   2   4        775.32        772.65        18.55 o                         
   8   2   4       2897.22       3047.03        42.09 o                         
   9   2   4        400.07        360.82        19.05 o                         
  -9   3   4       1232.71       1190.43        28.14 o                         
  -8   3   4       2874.14       2914.73        47.60 o                         
  -7   3   4        805.28        781.16        20.90 o                         
  -6   3   4        191.07        208.68         9.58 o                         
  -5   3   4       9697.49      10160.54        82.06 o                         
  -4   3   4       3441.38       3527.64        72.84 o                         
  -3   3   4      17537.26      18137.94       209.69 o                         
  -2   3   4         50.55         49.35        17.47 o                         
  -1   3   4      11889.84      11251.21       295.78 o                         
   0   3   4       5593.78       5469.46       157.03 o                         
   1   3   4      17355.99      16691.58       189.43 o                         
   2   3   4      14630.40      15594.48       167.30 o                         
   3   3   4      23104.46      25393.36       301.51 o                         
   4   3   4        659.58        652.52        17.19 o                         
   5   3   4       9805.41       9619.92        67.76 o                         
   6   3   4        944.69        881.13        19.02 o                         
   7   3   4       2585.43       2592.21        34.08 o                         
   8   3   4          8.31         15.06         5.50 o                         
   9   3   4       4342.23       4237.95       122.59 o                         
  -9   4   4        183.19        193.31        14.27 o                         
  -8   4   4       1283.88       1305.61        29.72 o                         
  -7   4   4       2829.91       2915.69        42.57 o                         
  -6   4   4       5992.83       6266.36        60.92 o                         
  -5   4   4         56.53         80.99         6.85 o                         
  -4   4   4      11968.31      12327.08       129.90 o                         
  -3   4   4         55.89         74.01        10.92 o                         
  -2   4   4      12409.60      12371.65       239.31 o                         
  -1   4   4       3012.71       2862.42        87.30 o                         
   0   4   4      15747.90      14921.44       354.73 o                         
   1   4   4       7001.15       6735.67       116.04 o                         
   2   4   4      28207.26      27851.61       363.90 o                         
   3   4   4       2676.61       2676.26        66.26 o                         
   4   4   4       4427.29       4568.02        42.87 o                         
   5   4   4        538.00        564.51        14.74 o                         
   6   4   4       5759.31       5745.63        78.43 o                         
   7   4   4         80.64         70.20         6.99 o                         
   8   4   4       2796.06       2861.83        47.82 o                         
  -8   5   4        567.95        569.03        20.56 o                         
  -7   5   4       3064.90       3138.61        49.91 o                         
  -6   5   4       3683.67       3921.85        83.15 o                         
  -5   5   4       6092.23       6029.81        74.49 o                         
  -4   5   4         13.00         27.71         6.23 o                         
  -3   5   4       5372.00       5476.16       110.94 o                         
  -2   5   4        675.41        687.63        32.99 o                         
  -1   5   4       4812.42       4543.73        89.97 o                         
   0   5   4        598.86        506.16        26.54 o                         
   1   5   4      25193.61      24416.52       302.25 o                         
   2   5   4        178.62        129.32        12.92 o                         
   3   5   4       2343.43       2331.34        33.65 o                         
   4   5   4        236.78        302.75        10.67 o                         
   5   5   4       1822.20       1915.00        29.40 o                         
   6   5   4        118.04        139.20         9.06 o                         
   7   5   4       4064.67       4111.26        54.56 o                         
   8   5   4         47.44         49.49         6.96 o                         
  -8   6   4        303.01        284.99        15.40 o                         
  -7   6   4        300.30        296.91        14.88 o                         
  -6   6   4       3207.77       3264.38        48.85 o                         
  -5   6   4        743.94        691.30        22.00 o                         
  -4   6   4       5594.36       5450.25        73.67 o                         
  -3   6   4         51.51         43.52         6.96 o                         
  -2   6   4        108.08         83.76        16.91 o                         
  -1   6   4        111.42        108.11        14.56 o                         
   0   6   4      12371.03      12126.79       315.75 o                         
   1   6   4        488.39        505.66        28.72 o                         
   2   6   4       9486.14       9492.49        82.30 o                         
   3   6   4        622.11        578.76        15.42 o                         
   4   6   4       2371.72       2358.44        46.95 o                         
   5   6   4        128.57        107.66         7.68 o                         
   6   6   4       2651.71       2699.76        42.24 o                         
   7   6   4          4.82         11.98         6.40 o                         
   8   6   4       2308.91       2393.05        44.57 o                         
  -8   7   4          7.49         11.38         6.49 o                         
  -7   7   4        584.04        590.21        23.16 o                         
  -6   7   4        353.87        352.15        17.95 o                         
  -5   7   4       5148.40       5053.35       100.22 o                         
  -4   7   4        248.67        212.66        14.34 o                         
  -3   7   4        172.34        175.77        13.29 o                         
  -2   7   4       1957.27       1802.95        40.68 o                         
  -1   7   4       5778.21       5837.18        96.15 o                         
   0   7   4        362.68        362.09        23.58 o                         
   1   7   4       3222.89       3245.88        51.65 o                         
   2   7   4        292.71        249.64        14.42 o                         
   3   7   4       3043.91       3004.58        43.43 o                         
   4   7   4       1062.76       1046.77        26.07 o                         
   5   7   4        116.39        136.85         9.55 o                         
   6   7   4        636.65        639.42        22.95 o                         
   7   7   4       2315.26       2390.62        39.31 o                         
  -7   8   4         14.16         22.37         6.99 o                         
  -6   8   4        235.24        229.36        15.43 o                         
  -5   8   4        264.81        289.61        16.71 o                         
  -4   8   4        569.14        548.41        23.73 o                         
  -3   8   4          0.44         -2.03         7.31 o                         
  -2   8   4       1125.55       1210.43        37.51 o                         
  -1   8   4        443.55        425.14        20.76 o                         
   0   8   4        900.15        890.44        26.56 o                         
   1   8   4          0.01         12.78         6.32 o                         
   2   8   4        255.09        264.04        14.22 o                         
   3   8   4        266.42        271.24        15.00 o                         
   4   8   4        557.24        634.17        22.01 o                         
   5   8   4        507.97        498.53        19.38 o                         
   6   8   4        889.81        926.13        26.89 o                         
   7   8   4         11.18         12.30         7.91 o                         
  -7   9   4        304.12        291.45        18.77 o                         
  -6   9   4        320.04        308.01        17.25 o                         
  -5   9   4         25.77         22.93         8.08 o                         
  -4   9   4        266.98        239.12        17.58 o                         
  -3   9   4        173.69        166.44        14.78 o                         
  -2   9   4        141.71        159.42        14.49 o                         
  -1   9   4       2028.10       1971.57        48.88 o                         
   0   9   4        122.45        138.94        12.94 o                         
   1   9   4         25.01         45.20         8.11 o                         
   2   9   4        152.94        158.38        12.82 o                         
   3   9   4        190.07        196.90        13.96 o                         
   4   9   4        268.71        273.28        16.93 o                         
   5   9   4        563.86        532.19        24.37 o                         
   6   9   4         84.82         76.19         9.96 o                         
  -6  10   4          6.49          6.23         6.53 o                         
  -5  10   4         60.43         54.37         8.84 o                         
  -4  10   4        668.74        676.29        29.00 o                         
  -3  10   4        876.39        922.00        30.93 o                         
  -2  10   4        294.96        269.07        15.29 o                         
  -1  10   4       1155.89       1209.90        33.76 o                         
   0  10   4         27.71         38.95         8.32 o                         
   1  10   4         34.97         31.71         7.62 o                         
   2  10   4        113.43        145.66        13.52 o                         
   3  10   4        404.62        374.60        20.57 o                         
   4  10   4        233.95        254.66        17.28 o                         
   5  10   4          0.37          7.56         6.51 o                         
   6  10   4         18.38         21.22         5.55 o                         
  -5  11   4       1404.16       1513.51        32.71 o                         
  -4  11   4        515.28        550.42        20.79 o                         
  -3  11   4        321.02        296.58        19.52 o                         
  -2  11   4         82.36         79.27        10.52 o                         
  -1  11   4        213.61        256.59        13.21 o                         
   0  11   4         10.99         19.16         8.53 o                         
   1  11   4       1148.85       1316.45        43.35 o                         
   2  11   4          3.84          1.81         8.78 o                         
   3  11   4        672.49        775.18        28.41 o                         
   4  11   4        699.84        695.09        38.99 o                         
   5  11   4        872.72        814.31        27.62 o                         
  -4  12   4        599.00        627.74        19.68 o                         
  -3  12   4          2.67          4.07         6.25 o                         
  -2  12   4        151.30        129.97        11.54 o                         
  -1  12   4         12.27          6.76         8.31 o                         
   0  12   4        760.96        858.25        30.07 o                         
   1  12   4        109.62        122.29        11.78 o                         
   2  12   4       1122.46       1243.00        31.37 o                         
   3  12   4         89.33         72.54        10.95 o                         
   4  12   4        112.39        152.94        11.51 o                         
  -2  13   4         95.82         97.32         8.71 o                         
  -1  13   4        566.18        645.73        19.80 o                         
   0  13   4        249.74        245.38        12.95 o                         
   1  13   4       2203.54       2219.66        45.82 o                         
   2  13   4          7.47         12.15         6.50 o                         
  -9   1   5         23.38         24.52         8.40 o                         
  -8   1   5         55.42         42.39         7.19 o                         
  -7   1   5        581.80        555.64        19.33 o                         
  -6   1   5       1041.35       1044.50        25.97 o                         
  -5   1   5        567.43        589.78        16.53 o                         
  -4   1   5        625.89        579.08        28.33 o                         
  -3   1   5       6597.81       6645.30        90.52 o                         
  -2   1   5       5647.16       5671.32        88.65 o                         
  -1   1   5       7354.63       7723.61       103.11 o                         
   0   1   5       2040.88       2006.97        30.42 o                         
   1   1   5      14180.47      15096.21       211.36 o                         
   2   1   5       1922.03       1827.28        72.43 o                         
   3   1   5       1061.20       1222.96        32.31 o                         
   4   1   5         11.81         15.26         8.83 o                         
   5   1   5        292.03        244.99         8.17 o                         
   6   1   5        219.32        185.06         8.08 o                         
   7   1   5          1.93         -0.43         5.04 o                         
   8   1   5        145.38        160.93         8.77 o                         
   9   1   5         93.68         99.85         8.00 o                         
  -9   2   5         26.19         26.58         6.52 o                         
  -8   2   5        123.05        109.63         9.61 o                         
  -7   2   5         81.81         70.62         7.36 o                         
  -6   2   5        272.53        274.86        12.75 o                         
  -5   2   5       1502.20       1427.17        27.22 o                         
  -4   2   5      10385.93      10408.10       157.99 o                         
  -3   2   5       1316.49       1373.46        42.61 o                         
  -2   2   5         57.97         53.87         8.17 o                         
  -1   2   5       1035.49       1142.88        37.48 o                         
   0   2   5         63.32         69.15         8.59 o                         
   1   2   5       5068.45       5155.11        84.85 o                         
   2   2   5        393.85        381.75        19.94 o                         
   3   2   5          9.65         10.03         6.36 o                         
   4   2   5       7462.11       7532.88        84.30 o                         
   5   2   5       3060.25       3104.35        31.58 o                         
   6   2   5       3606.21       3638.36        36.98 o                         
   7   2   5        240.42        214.47        10.23 o                         
   8   2   5        900.83        892.53        20.70 o                         
   9   2   5       1183.90       1181.34        34.04 o                         
  -9   3   5       1660.37       1569.48        44.60 o                         
  -8   3   5         67.42         59.41         8.31 o                         
  -7   3   5        313.04        299.87        13.54 o                         
  -6   3   5       3022.53       3018.01        40.39 o                         
  -5   3   5        383.02        363.59        12.34 o                         
  -4   3   5        478.60        428.44        23.61 o                         
  -3   3   5      18071.64      18766.83       230.67 o                         
  -2   3   5       7187.22       6924.58       126.88 o                         
  -1   3   5        363.13        401.26        26.17 o                         
   0   3   5        884.90        783.99        49.88 o                         
   1   3   5       4636.51       4152.91        83.64 o                         
   2   3   5       7017.93       7178.10        93.73 o                         
   3   3   5       3909.49       3976.75        77.96 o                         
   4   3   5        393.97        380.67        11.84 o                         
   5   3   5        290.62        276.24         9.52 o                         
   6   3   5       2404.20       2429.67        30.47 o                         
   7   3   5        350.29        332.88        11.86 o                         
   8   3   5        117.80        107.05         9.78 o                         
  -9   4   5         71.62         68.57         9.41 o                         
  -8   4   5        831.22        837.01        23.68 o                         
  -7   4   5         36.48         20.58         6.19 o                         
  -6   4   5        665.17        663.12        19.03 o                         
  -5   4   5        559.25        472.70        15.53 o                         
  -4   4   5       8651.76       8639.24        95.95 o                         
  -3   4   5       5835.60       6266.38        99.07 o                         
  -2   4   5       7920.89       7679.99       121.68 o                         
  -1   4   5         61.97         60.34         9.97 o                         
   0   4   5       1749.49       1530.87        71.24 o                         
   1   4   5       1465.46       1381.04        53.73 o                         
   2   4   5      10745.40      10080.26       121.16 o                         
   3   4   5       8643.43       8740.49       130.22 o                         
   4   4   5       3793.93       3879.66        38.30 o                         
   5   4   5       2861.24       2890.83        34.88 o                         
   6   4   5        318.55        288.92        11.04 o                         
   7   4   5       1099.22       1126.03        25.22 o                         
   8   4   5         35.66         36.12         8.24 o                         
  -8   5   5        382.37        386.10        16.12 o                         
  -7   5   5       2411.11       2451.91        39.90 o                         
  -6   5   5          3.27         -2.58         6.87 o                         
  -5   5   5       6209.46       6068.74        69.63 o                         
  -4   5   5        759.18        657.17        21.70 o                         
  -3   5   5       4568.20       4358.20        93.73 o                         
  -2   5   5        306.75        247.17        20.94 o                         
  -1   5   5      11836.57      11304.73       308.97 o                         
   0   5   5       8942.69       8519.97       134.77 o                         
   1   5   5        718.11        594.57        26.31 o                         
   2   5   5       1505.35       1433.70        40.93 o                         
   3   5   5        608.45        490.50        12.88 o                         
   4   5   5       5118.00       5010.43        48.26 o                         
   5   5   5       2410.12       2468.50        37.47 o                         
   6   5   5        843.37        865.87        19.68 o                         
   7   5   5       1243.19       1237.01        27.63 o                         
   8   5   5       2288.50       2238.54        42.76 o                         
  -8   6   5       2135.35       2039.94        41.36 o                         
  -7   6   5        261.66        247.98        13.89 o                         
  -6   6   5       7611.93       7709.64        84.63 o                         
  -5   6   5       1004.02        967.51        30.72 o                         
  -4   6   5       3693.73       3690.99        57.36 o                         
  -3   6   5       1698.34       1548.62        37.31 o                         
  -2   6   5        745.20        529.82        26.54 o                         
  -1   6   5       3656.69       3532.61        89.57 o                         
   0   6   5      18224.63      18591.93       251.28 o                         
   1   6   5       2338.00       2282.21        62.62 o                         
   2   6   5      12041.66      11719.01        96.32 o                         
   3   6   5       8280.11       8319.60        67.90 o                         
   4   6   5        269.46        256.24        10.75 o                         
   5   6   5       1738.06       1787.71        33.26 o                         
   6   6   5       4360.71       4295.58        51.29 o                         
   7   6   5       5532.07       5514.93        64.63 o                         
   8   6   5        119.70        104.59         8.99 o                         
  -8   7   5          2.21         -1.25         6.97 o                         
  -7   7   5       7095.65       7024.91        94.10 o                         
  -6   7   5        235.91        236.52        14.88 o                         
  -5   7   5       4060.96       4004.99        62.32 o                         
  -4   7   5       1114.15       1088.30        31.73 o                         
  -3   7   5       3251.76       3194.30        55.99 o                         
  -2   7   5       1558.94       1484.90        36.68 o                         
  -1   7   5      16071.03      15917.17       193.42 o                         
   0   7   5       9576.75       9455.78       128.02 o                         
   1   7   5      12798.96      12284.91       126.57 o                         
   2   7   5       6271.87       6212.37        68.49 o                         
   3   7   5        328.28        343.68        13.31 o                         
   4   7   5        794.43        852.26        22.68 o                         
   5   7   5       1832.87       1860.72        32.27 o                         
   6   7   5       2766.40       2804.43        49.22 o                         
   7   7   5       2124.45       2126.26        35.96 o                         
  -7   8   5        269.53        236.15        13.43 o                         
  -6   8   5       5980.26       6152.54        86.22 o                         
  -5   8   5       1295.93       1382.86        37.02 o                         
  -4   8   5       4388.93       4644.00       112.79 o                         
  -3   8   5       4392.90       4262.85        64.95 o                         
  -2   8   5       1610.61       1530.06        39.93 o                         
  -1   8   5        117.20        108.34        10.91 o                         
   0   8   5      20788.47      20582.72       194.64 o                         
   1   8   5       7956.77       8006.85        89.16 o                         
   2   8   5       1241.03       1228.23        31.71 o                         
   3   8   5       2146.01       2268.13        45.39 o                         
   4   8   5       2002.00       1950.42        40.73 o                         
   5   8   5       4489.91       4389.30        59.71 o                         
   6   8   5       4437.56       4473.09        63.70 o                         
   7   8   5       2471.69       2446.51        41.00 o                         
  -7   9   5       5827.19       5766.89        75.48 o                         
  -6   9   5       2717.32       2790.10        55.63 o                         
  -5   9   5       1755.99       1771.59        47.01 o                         
  -4   9   5        158.42        164.92        14.31 o                         
  -3   9   5       8649.41       8800.93       117.05 o                         
  -2   9   5       3050.07       2982.32        53.33 o                         
  -1   9   5       9503.56       9279.18       120.30 o                         
   0   9   5         96.78        134.00        11.36 o                         
   1   9   5       5876.45       5732.85        80.34 o                         
   2   9   5      20248.10      19966.66       244.69 o                         
   3   9   5        678.99        694.91        25.39 o                         
   4   9   5       1645.85       1607.25        40.17 o                         
   5   9   5       3447.26       3489.63        64.74 o                         
   6   9   5       1889.79       1984.29        40.40 o                         
  -6  10   5       2962.91       3200.76        57.15 o                         
  -5  10   5       1395.13       1354.90        34.88 o                         
  -4  10   5       5403.00       5469.60        86.89 o                         
  -3  10   5       2209.40       2264.21        45.71 o                         
  -2  10   5       3585.37       3724.99        58.49 o                         
  -1  10   5        101.81         95.65         9.54 o                         
   0  10   5       4670.27       4782.56        67.20 o                         
   1  10   5       7597.96       7607.62        90.02 o                         
   2  10   5       1957.38       1975.16        47.26 o                         
   3  10   5       1293.21       1330.70        40.21 o                         
   4  10   5       5059.15       4885.70        70.83 o                         
   5  10   5       2097.00       2174.22        42.36 o                         
   6  10   5       1003.37        953.95        25.49 o                         
  -5  11   5       1966.30       1974.62        41.99 o                         
  -4  11   5        540.57        549.29        22.97 o                         
  -3  11   5       7198.70       7372.53        97.60 o                         
  -2  11   5       1238.55       1307.17        31.98 o                         
  -1  11   5       2513.85       2542.61        47.69 o                         
   0  11   5       4521.81       4733.12        75.19 o                         
   1  11   5       6251.82       6435.82        96.25 o                         
   2  11   5       2883.15       2886.20        62.45 o                         
   3  11   5       3682.52       3906.70        64.90 o                         
   4  11   5       2736.89       2634.03        58.73 o                         
   5  11   5        521.15        492.99        19.80 o                         
  -4  12   5       2466.24       2460.30        41.08 o                         
  -3  12   5        553.71        560.79        21.49 o                         
  -2  12   5       3060.09       2989.06        52.08 o                         
  -1  12   5       2825.92       2961.25        56.73 o                         
   0  12   5       1426.40       1427.59        36.35 o                         
   1  12   5        150.01        189.30        13.52 o                         
   2  12   5       3377.08       3492.83        60.16 o                         
   3  12   5       2576.60       2582.70        55.66 o                         
   4  12   5       1382.60       1282.58        31.32 o                         
  -2  13   5       1478.95       1459.04        36.81 o                         
  -1  13   5       2795.20       2752.55        45.06 o                         
   0  13   5       2211.48       2265.83        40.62 o                         
   1  13   5        736.96        635.11        17.78 o                         
   2  13   5         40.97         55.77         7.07 o                         
  -9   0   6      10199.29      10434.28       152.14 o                         
  -8   0   6        817.51        863.01        30.48 o                         
  -7   0   6        949.65        964.51        41.07 o                         
  -6   0   6      10258.19      10336.74       127.91 o                         
  -5   0   6      12680.53      12832.98       146.34 o                         
  -4   0   6        587.70        565.49        39.04 o                         
  -3   0   6      19063.16      19392.36       325.15 o                         
  -2   0   6        881.34        822.45        43.52 o                         
  -1   0   6     112149.15     107083.32      1912.57 o                         
   0   0   6      12525.90      12509.71       257.16 o                         
   1   0   6       5458.08       5913.51       107.56 o                         
   2   0   6      18493.64      19545.28       451.58 o                         
   3   0   6      32820.25      32358.13       447.95 o                         
   4   0   6       4456.34       4531.36       111.86 o                         
   5   0   6      13246.15      13986.01       107.15 o                         
   6   0   6          4.79          7.50         6.04 o                         
   7   0   6       4168.26       4395.01        60.43 o                         
   8   0   6        631.61        619.02        26.06 o                         
   9   0   6       2182.25       2002.85        52.69 o                         
  -9   1   6        939.00        958.00        25.32 o                         
  -8   1   6       2806.78       3003.39        48.25 o                         
  -7   1   6       1596.67       1648.18        33.61 o                         
  -6   1   6       2667.36       2801.38        46.65 o                         
  -5   1   6       5627.01       5773.60        61.91 o                         
  -4   1   6      23230.99      24238.83       397.31 o                         
  -3   1   6       2160.29       2011.26        42.19 o                         
  -2   1   6      39013.59      39628.16       513.79 o                         
  -1   1   6       6168.74       6381.17        89.29 o                         
   0   1   6      17522.72      17220.20       202.34 o                         
   1   1   6      12880.47      13801.98       185.44 o                         
   2   1   6      41517.59      42895.98       459.86 o                         
   3   1   6        839.21        889.82        30.54 o                         
   4   1   6      17200.44      17174.38       191.19 o                         
   5   1   6       2688.84       2665.85        28.04 o                         
   6   1   6       5784.80       5823.76        48.16 o                         
   7   1   6        257.65        254.96        10.77 o                         
   8   1   6       4518.62       4595.89        51.25 o                         
   9   1   6         15.71         10.90         5.17 o                         
  -9   2   6       3813.03       3857.08        56.58 o                         
  -8   2   6         77.17         90.78         9.70 o                         
  -7   2   6       3357.26       3461.89        46.56 o                         
  -6   2   6       2866.50       2876.78        42.88 o                         
  -5   2   6       9754.42      10165.84        89.34 o                         
  -4   2   6       4154.37       4250.56        87.72 o                         
  -3   2   6      11689.94      11757.26       158.46 o                         
  -2   2   6        133.94        125.67        13.08 o                         
  -1   2   6      14831.42      14046.38       204.54 o                         
   0   2   6        527.36        535.12        19.28 o                         
   1   2   6       9541.40       9438.71       114.60 o                         
   2   2   6       2820.13       2998.36        61.84 o                         
   3   2   6      30008.19      31780.54       315.79 o                         
   4   2   6         10.91          9.52         4.62 o                         
   5   2   6      15176.28      15452.52        90.89 o                         
   6   2   6        485.24        485.53        12.58 o                         
   7   2   6       3798.65       3888.86        44.82 o                         
   8   2   6        114.98        115.27         7.47 o                         
  -9   3   6        598.77        614.02        26.70 o                         
  -8   3   6       1885.61       1895.74        36.97 o                         
  -7   3   6        874.32        900.46        23.82 o                         
  -6   3   6       6931.11       7216.81        72.75 o                         
  -5   3   6       4920.90       5080.07        56.66 o                         
  -4   3   6      13111.34      13588.82       178.42 o                         
  -3   3   6       2730.13       2721.53        58.01 o                         
  -2   3   6      20263.37      20042.83       239.16 o                         
  -1   3   6       4527.14       4326.17        95.67 o                         
   0   3   6      16887.73      16283.51       212.94 o                         
   1   3   6        225.54        243.31        16.65 o                         
   2   3   6      20101.84      20865.77       218.84 o                         
   3   3   6        157.23        232.51        17.38 o                         
   4   3   6       7166.68       7154.71        62.06 o                         
   5   3   6         15.60         23.97         4.22 o                         
   6   3   6       2821.85       2958.71        51.75 o                         
   7   3   6          4.08          2.36         4.86 o                         
   8   3   6       4582.68       4559.70        57.35 o                         
  -9   4   6        457.42        392.75        17.65 o                         
  -8   4   6       2864.47       2983.18        51.34 o                         
  -7   4   6       3281.06       3409.81        48.31 o                         
  -6   4   6         46.05         58.64         7.07 o                         
  -5   4   6       3447.74       3468.12        49.56 o                         
  -4   4   6         55.66         45.81         8.17 o                         
  -3   4   6      15775.42      16334.93       242.76 o                         
  -2   4   6       2464.23       2383.07        67.12 o                         
  -1   4   6       3802.21       3172.19        70.02 o                         
   0   4   6        380.46        296.77        33.47 o                         
   1   4   6      34954.56      33342.41       325.89 o                         
   2   4   6         17.23         50.85         8.43 o                         
   3   4   6       7766.05       8422.54       135.81 o                         
   4   4   6        544.27        466.45        11.97 o                         
   5   4   6      10089.90      10187.16        74.34 o                         
   6   4   6       1406.21       1339.75        22.74 o                         
   7   4   6       3940.97       3884.67        49.47 o                         
   8   4   6        319.36        305.65        14.21 o                         
  -8   5   6       1025.43        915.12        27.61 o                         
  -7   5   6       1780.99       1773.03        34.63 o                         
  -6   5   6       3608.56       3499.19        82.40 o                         
  -5   5   6         97.62        124.26         9.09 o                         
  -4   5   6       3705.03       3693.67        53.23 o                         
  -3   5   6       1172.68       1187.80        39.23 o                         
  -2   5   6       6276.91       5969.22       114.23 o                         
  -1   5   6       1564.15       1406.52        45.90 o                         
   0   5   6      14892.71      14070.51       219.38 o                         
   1   5   6        640.99        635.80        27.50 o                         
   2   5   6       3674.03       3524.56        68.85 o                         
   3   5   6         56.71         70.35         5.43 o                         
   4   5   6       2460.93       2525.21        32.78 o                         
   5   5   6        842.20        786.24        17.60 o                         
   6   5   6       4231.67       4174.70        44.26 o                         
   7   5   6        372.20        369.10        14.88 o                         
   8   5   6       3787.57       3800.61        60.52 o                         
  -8   6   6        337.98        346.51        16.61 o                         
  -7   6   6        695.66        743.65        22.92 o                         
  -6   6   6        144.79        131.26         9.91 o                         
  -5   6   6       8529.82       8447.70        97.99 o                         
  -4   6   6         16.99         18.05         8.31 o                         
  -3   6   6        100.26         84.06        10.10 o                         
  -2   6   6       5641.99       5445.69        82.26 o                         
  -1   6   6       8106.50       8122.94       173.25 o                         
   0   6   6          4.65         26.01        10.32 o                         
   1   6   6      12075.87      12369.08       199.77 o                         
   2   6   6          5.02          6.61         4.18 o                         
   3   6   6       5195.68       5343.49        50.81 o                         
   4   6   6         81.90        111.18         7.52 o                         
   5   6   6        603.42        647.42        17.01 o                         
   6   6   6         31.73         19.94         6.63 o                         
   7   6   6       4063.00       4165.63        55.67 o                         
   8   6   6        329.04        374.69        20.26 o                         
  -8   7   6        844.63        778.18        25.64 o                         
  -7   7   6        277.28        280.10        15.27 o                         
  -6   7   6       2345.17       2242.83        45.05 o                         
  -5   7   6         10.76         24.41        10.51 o                         
  -4   7   6        479.05        473.07        22.14 o                         
  -3   7   6        191.52        183.45        13.22 o                         
  -2   7   6       3583.29       3564.79        60.11 o                         
  -1   7   6          5.84          7.33         8.66 o                         
   0   7   6       1548.43       1487.37        42.26 o                         
   1   7   6          1.45          9.37         5.40 o                         
   2   7   6       2042.81       2112.18        32.78 o                         
   3   7   6        157.11        131.27         7.99 o                         
   4   7   6       1833.44       1942.17        33.12 o                         
   5   7   6       1334.48       1334.85        27.67 o                         
   6   7   6       2887.62       2904.62        49.51 o                         
   7   7   6         46.53         40.98         7.54 o                         
  -7   8   6         21.97         20.51         7.53 o                         
  -6   8   6        817.05        786.99        28.47 o                         
  -5   8   6        658.54        615.79        23.08 o                         
  -4   8   6        239.32        203.57        15.37 o                         
  -3   8   6         62.45         74.38         9.30 o                         
  -2   8   6       1334.94       1351.68        35.71 o                         
  -1   8   6       3287.38       3277.78        65.32 o                         
   0   8   6        266.65        293.91        15.55 o                         
   1   8   6        326.97        352.51        15.47 o                         
   2   8   6         93.93         97.02         8.34 o                         
   3   8   6       1339.52       1402.66        31.90 o                         
   4   8   6        551.41        605.62        20.66 o                         
   5   8   6        334.72        316.98        14.42 o                         
   6   8   6        341.71        303.13        20.74 o                         
   7   8   6        316.62        340.78        14.74 o                         
  -7   9   6         81.73         69.71         8.34 o                         
  -6   9   6          1.88          8.27         8.16 o                         
  -5   9   6         22.21         25.72        10.16 o                         
  -4   9   6        299.67        287.99        17.51 o                         
  -3   9   6          0.38          3.37         8.07 o                         
  -2   9   6       1314.23       1249.10        32.23 o                         
  -1   9   6        301.48        318.72        19.49 o                         
   0   9   6          3.71         35.46         7.22 o                         
   1   9   6        251.75        229.43        14.00 o                         
   2   9   6         45.37         58.79         8.42 o                         
   3   9   6        265.68        283.17        15.60 o                         
   4   9   6        417.26        412.72        17.95 o                         
   5   9   6         48.71         51.62         8.73 o                         
   6   9   6         66.65         73.88         7.38 o                         
  -6  10   6         55.40         56.68         7.80 o                         
  -5  10   6        325.36        353.80        17.65 o                         
  -4  10   6        244.46        242.59        15.99 o                         
  -3  10   6        953.64        939.63        29.97 o                         
  -2  10   6       1005.38       1049.42        30.88 o                         
  -1  10   6        965.03       1028.42        28.35 o                         
   0  10   6        824.78        840.91        24.79 o                         
   1  10   6        295.69        274.07        15.37 o                         
   2  10   6          1.10          6.94         7.91 o                         
   3  10   6         91.44         95.53        12.23 o                         
   4  10   6          3.41          5.39         6.87 o                         
   5  10   6        142.47        141.80        10.99 o                         
  -5  11   6         93.09         97.96        10.15 o                         
  -4  11   6         17.43         23.56        11.83 o                         
  -3  11   6         22.68         29.42         8.76 o                         
  -2  11   6        252.54        294.28        15.52 o                         
  -1  11   6        502.62        533.54        21.10 o                         
   0  11   6        209.19        256.95        17.87 o                         
   1  11   6        143.83        141.51        12.43 o                         
   2  11   6        183.18        243.72        17.13 o                         
   3  11   6        584.29        562.32        25.29 o                         
   4  11   6          9.18         17.28         5.96 o                         
   5  11   6        407.90        422.29        17.81 o                         
  -4  12   6          1.49         10.88         7.38 o                         
  -3  12   6        216.54        219.18        13.49 o                         
  -2  12   6       1819.19       1706.06        35.69 o                         
  -1  12   6        712.67        799.20        27.35 o                         
   0  12   6        358.58        351.73        17.58 o                         
   1  12   6        551.96        629.00        23.83 o                         
   2  12   6         22.42         21.02         7.46 o                         
   3  12   6        167.87        243.70        12.63 o                         
  -2  13   6        744.21        809.45        23.98 o                         
  -1  13   6          3.30          2.16         5.01 o                         
   0  13   6        338.39        380.38        16.41 o                         
   1  13   6          3.29          7.45         6.77 o                         
   2  13   6        892.86        979.09        29.53 o                         
  -9   1   7         67.14         59.17         7.55 o                         
  -8   1   7        404.41        362.47        17.37 o                         
  -7   1   7         12.24         22.29         6.82 o                         
  -6   1   7          2.52         12.61         6.69 o                         
  -5   1   7        174.50        168.68         9.91 o                         
  -4   1   7       1607.99       1554.39        51.15 o                         
  -3   1   7       6778.84       7074.61       112.86 o                         
  -2   1   7        158.17        186.32        13.13 o                         
  -1   1   7      13664.28      13803.07       175.60 o                         
   0   1   7       1512.13       1491.17        25.25 o                         
   1   1   7         75.10         58.22         6.09 o                         
   2   1   7        175.83        169.93        12.67 o                         
   3   1   7        267.90        323.08        19.09 o                         
   4   1   7       1114.26       1055.84        17.98 o                         
   5   1   7       3457.30       3517.81        32.44 o                         
   6   1   7         35.87         19.24         4.59 o                         
   7   1   7        452.83        472.19        14.22 o                         
   8   1   7        479.22        504.97        15.47 o                         
  -9   2   7         80.71         72.16         8.18 o                         
  -8   2   7         25.56         29.02         7.10 o                         
  -7   2   7        143.64        130.73         9.55 o                         
  -6   2   7         82.29         68.12         7.10 o                         
  -5   2   7       2128.06       2080.22        35.88 o                         
  -4   2   7         34.15         18.99         9.21 o                         
  -3   2   7       6307.61       6165.06        98.89 o                         
  -2   2   7       5206.05       5303.25       218.36 o                         
  -1   2   7        334.98        307.77        18.70 o                         
   0   2   7        506.21        514.10        18.75 o                         
   1   2   7      18779.03      18780.51       353.68 o                         
   2   2   7       1257.70       1245.61        38.24 o                         
   3   2   7         35.81         57.15         8.33 o                         
   4   2   7       5320.84       5425.43        44.43 o                         
   5   2   7          3.74         10.06         3.90 o                         
   6   2   7        361.40        400.53        11.52 o                         
   7   2   7        537.83        534.64        15.58 o                         
   8   2   7         52.82         55.52         7.14 o                         
  -9   3   7         93.26         78.21         8.48 o                         
  -8   3   7       1059.85       1068.34        28.12 o                         
  -7   3   7        277.94        291.92        13.70 o                         
  -6   3   7        485.85        469.54        16.71 o                         
  -5   3   7          3.32          8.66         5.35 o                         
  -4   3   7       5133.84       5157.75        78.63 o                         
  -3   3   7       9262.77       9517.07       134.54 o                         
  -2   3   7         54.18         60.76         9.44 o                         
  -1   3   7         51.63         49.42        10.59 o                         
   0   3   7        590.10        470.36        24.91 o                         
   1   3   7        823.19        749.25        26.40 o                         
   2   3   7      14109.57      14835.00       155.82 o                         
   3   3   7       2099.69       2103.18        48.43 o                         
   4   3   7       2667.59       2659.31        28.92 o                         
   5   3   7       1934.40       1910.42        30.27 o                         
   6   3   7        312.37        323.55        10.67 o                         
   7   3   7        494.35        455.18        14.75 o                         
   8   3   7       2976.56       2925.03        44.02 o                         
  -9   4   7        959.48        834.99        23.95 o                         
  -8   4   7         48.09         33.57         7.21 o                         
  -7   4   7        658.83        668.00        22.02 o                         
  -6   4   7        196.73        202.54        11.54 o                         
  -5   4   7       9248.12       9264.60        96.22 o                         
  -4   4   7        955.04        863.63        24.59 o                         
  -3   4   7       3243.52       3118.05        73.93 o                         
  -2   4   7       1703.83       1510.07        70.84 o                         
  -1   4   7       3176.92       2832.94        74.67 o                         
   0   4   7        632.16        402.94        28.28 o                         
   1   4   7       8457.65       8290.49       119.26 o                         
   2   4   7       4099.79       3932.65        69.47 o                         
   3   4   7       5185.21       5017.61        49.51 o                         
   4   4   7       3590.45       3504.24        43.69 o                         
   5   4   7        192.83        206.86         9.02 o                         
   6   4   7        552.56        558.95        14.98 o                         
   7   4   7        496.02        520.90        16.74 o                         
   8   4   7        996.65        951.32        24.84 o                         
  -8   5   7       1168.59       1103.37        28.29 o                         
  -7   5   7          0.38          7.73         6.67 o                         
  -6   5   7       4779.92       4743.22        62.36 o                         
  -5   5   7       1686.16       1556.83        32.86 o                         
  -4   5   7       4137.64       4181.71        61.12 o                         
  -3   5   7        812.69        810.74        25.26 o                         
  -2   5   7      10640.21       9498.52       170.28 o                         
  -1   5   7       2396.58       2113.78        57.46 o                         
   0   5   7       1161.43        921.33        35.84 o                         
   1   5   7         66.66         81.33        13.38 o                         
   2   5   7      11017.88      10525.30       117.86 o                         
   3   5   7      16784.20      16669.78       109.93 o                         
   4   5   7       1559.86       1616.79        25.73 o                         
   5   5   7         70.56         67.08         5.73 o                         
   6   5   7       2972.80       2888.06        36.19 o                         
   7   5   7       2059.99       2104.71        35.51 o                         
   8   5   7         99.30         99.91         9.28 o                         
  -8   6   7          2.99          4.83         6.25 o                         
  -7   6   7       1894.34       1905.30        40.41 o                         
  -6   6   7         35.75         26.48         7.06 o                         
  -5   6   7       5826.72       5819.10        77.38 o                         
  -4   6   7       3124.96       3042.55        56.84 o                         
  -3   6   7       3438.13       3341.73        59.47 o                         
  -2   6   7        255.69        241.59        13.96 o                         
  -1   6   7      13104.18      12655.38       169.86 o                         
   0   6   7       4960.30       4430.79        78.69 o                         
   1   6   7       2582.41       2491.55        42.01 o                         
   2   6   7       4945.33       5154.44        45.80 o                         
   3   6   7       5118.88       5108.65        50.48 o                         
   4   6   7       6919.65       7119.31        64.14 o                         
   5   6   7       3275.00       3355.05        40.75 o                         
   6   6   7       2328.73       2349.93        34.78 o                         
   7   6   7        974.37       1004.09        25.50 o                         
  -8   7   7       3072.25       2872.17        67.43 o                         
  -7   7   7        745.67        728.52        23.57 o                         
  -6   7   7       6545.80       6570.24        79.62 o                         
  -5   7   7        613.78        596.38        22.50 o                         
  -4   7   7       5624.98       5613.02        83.32 o                         
  -3   7   7        415.20        405.16        19.17 o                         
  -2   7   7       7723.26       7219.18       103.19 o                         
  -1   7   7       3979.82       3841.15        64.27 o                         
   0   7   7      13157.23      12950.81       144.39 o                         
   1   7   7       2220.32       2007.63        32.36 o                         
   2   7   7       3998.50       3985.46        47.59 o                         
   3   7   7       1398.59       1497.68        26.70 o                         
   4   7   7        327.84        322.45        12.53 o                         
   5   7   7       3226.94       3115.75        44.40 o                         
   6   7   7       4849.13       5064.28        64.65 o                         
   7   7   7       2859.39       2947.20        52.88 o                         
  -7   8   7       5395.12       5315.14        74.08 o                         
  -6   8   7        702.64        677.14        27.77 o                         
  -5   8   7       1863.93       1857.84        39.83 o                         
  -4   8   7        318.31        329.05        18.15 o                         
  -3   8   7       3980.69       3991.50        63.92 o                         
  -2   8   7        791.61        783.56        27.33 o                         
  -1   8   7      12581.95      12169.57       153.41 o                         
   0   8   7       5814.33       5864.90        72.87 o                         
   1   8   7       6789.54       6988.81        76.16 o                         
   2   8   7       4062.81       4170.63        54.64 o                         
   3   8   7       3636.55       3686.69        51.11 o                         
   4   8   7       1487.97       1479.12        32.20 o                         
   5   8   7       2499.38       2443.00        43.66 o                         
   6   8   7       3801.61       3956.33        58.91 o                         
   7   8   7       1082.89        927.87        25.37 o                         
  -7   9   7        495.63        457.56        19.47 o                         
  -6   9   7       3438.24       3511.74        66.50 o                         
  -5   9   7         92.22         97.83        10.40 o                         
  -4   9   7       7514.09       7606.23        96.93 o                         
  -3   9   7       1690.54       1696.42        48.92 o                         
  -2   9   7       2224.24       2149.24        44.97 o                         
  -1   9   7       2808.85       2841.34        53.20 o                         
   0   9   7      11371.94      11293.57       115.63 o                         
   1   9   7       8335.60       8094.95        92.06 o                         
   2   9   7       1475.76       1471.26        35.07 o                         
   3   9   7        838.95        885.13        25.98 o                         
   4   9   7       5539.18       5496.22        74.81 o                         
   5   9   7       3499.56       3640.80        59.43 o                         
   6   9   7       1339.10       1356.46        37.68 o                         
  -6  10   7        765.53        735.27        24.44 o                         
  -5  10   7       2272.83       2230.38        47.33 o                         
  -4  10   7        354.18        402.28        20.82 o                         
  -3  10   7       8016.12       7985.20       104.67 o                         
  -2  10   7        120.05        122.62        11.79 o                         
  -1  10   7       4642.38       4639.72        62.64 o                         
   0  10   7       1760.52       1738.90        36.09 o                         
   1  10   7       6166.09       6028.04        77.23 o                         
   2  10   7       3105.09       3080.99        54.52 o                         
   3  10   7       3053.13       2891.90        63.83 o                         
   4  10   7       1866.55       1878.13        40.57 o                         
   5  10   7       1434.33       1363.14        42.94 o                         
  -5  11   7        481.66        468.24        21.48 o                         
  -4  11   7       4516.58       4677.04        77.86 o                         
  -3  11   7       1618.60       1730.35        35.88 o                         
  -2  11   7       4855.41       5038.98        68.86 o                         
  -1  11   7       1835.88       1854.23        39.99 o                         
   0  11   7       2023.97       2059.18        46.77 o                         
   1  11   7       1398.87       1407.46        33.79 o                         
   2  11   7       3914.73       4049.37        70.86 o                         
   3  11   7       3458.23       3568.52        59.25 o                         
   4  11   7       1069.31        984.18        25.64 o                         
  -4  12   7        567.14        591.35        20.26 o                         
  -3  12   7       1588.88       1641.79        36.79 o                         
  -2  12   7       1846.86       1851.28        51.49 o                         
  -1  12   7       4071.30       4121.59        64.11 o                         
   0  12   7        455.40        487.55        19.14 o                         
   1  12   7       3437.38       3343.05        58.21 o                         
   2  12   7        867.17        850.29        33.68 o                         
   3  12   7       3249.77       3242.75        50.95 o                         
  -2  13   7       2805.04       2666.28        48.67 o                         
  -1  13   7       1008.71        944.82        43.30 o                         
   0  13   7        480.27        427.64        18.81 o                         
   1  13   7        108.46         96.64         9.05 o                         
  -9   0   8        944.54        964.73        35.79 o                         
  -8   0   8       2230.83       2322.29        53.96 o                         
  -7   0   8        465.66        478.33        29.69 o                         
  -6   0   8       8030.05       8005.92       122.45 o                         
  -5   0   8       5142.40       5297.41        85.52 o                         
  -4   0   8       4218.40       3876.48        95.76 o                         
  -3   0   8      10587.98      10819.70       266.19 o                         
  -2   0   8      37861.59      40495.55       609.53 o                         
  -1   0   8         58.60         52.27         7.37 o                         
   0   0   8      11687.09      11159.78       248.21 o                         
   1   0   8      13724.25      14349.36       262.01 o                         
   2   0   8      47180.82      46532.09       703.12 o                         
   3   0   8        775.57        736.95        34.55 o                         
   4   0   8       8835.81       9015.81        81.84 o                         
   5   0   8        711.27        745.41        20.03 o                         
   6   0   8      10424.17      10795.23       117.32 o                         
   7   0   8        114.59        101.67        10.32 o                         
   8   0   8       4448.38       4462.21       111.91 o                         
  -9   1   8       1295.82       1338.25        29.69 o                         
  -8   1   8        479.61        482.11        19.84 o                         
  -7   1   8       2753.28       2976.01        51.02 o                         
  -6   1   8      10222.43      10457.79       102.62 o                         
  -5   1   8      13095.43      13350.99       118.78 o                         
  -4   1   8       1754.66       1690.91        74.37 o                         
  -3   1   8      26351.53      27101.08       388.68 o                         
  -2   1   8       2126.75       2596.04        50.62 o                         
  -1   1   8       8636.48       8455.03       109.36 o                         
   0   1   8       5806.92       5798.71        81.26 o                         
   1   1   8      30786.43      30551.70       727.01 o                         
   2   1   8        491.24        527.30        22.55 o                         
   3   1   8      15293.19      14695.63       180.12 o                         
   4   1   8        314.95        254.70         7.68 o                         
   5   1   8       9856.86      10348.70        62.64 o                         
   6   1   8         12.06         15.50         4.43 o                         
   7   1   8       5030.44       5182.44        52.38 o                         
   8   1   8          4.92          7.56         5.76 o                         
  -9   2   8        813.55        812.01        21.88 o                         
  -8   2   8       2566.39       2605.75        49.53 o                         
  -7   2   8        251.07        264.04        14.30 o                         
  -6   2   8       3340.13       3532.64        49.90 o                         
  -5   2   8       2627.12       2433.11        38.51 o                         
  -4   2   8      12525.99      13136.68       187.12 o                         
  -3   2   8       9581.37       9854.46       178.86 o                         
  -2   2   8      13059.89      13263.77       227.92 o                         
  -1   2   8         34.10         54.97        11.09 o                         
   0   2   8      35034.86      33676.79       357.96 o                         
   1   2   8         90.39        122.57        11.49 o                         
   2   2   8      23059.17      24015.63       351.82 o                         
   3   2   8       3082.92       3275.94        64.42 o                         
   4   2   8      12436.86      12577.60        78.32 o                         
   5   2   8        445.45        451.78        10.95 o                         
   6   2   8       3424.39       3489.56        42.61 o                         
   7   2   8          1.60          5.29         5.08 o                         
   8   2   8       4736.75       4731.66        64.62 o                         
  -9   3   8        932.43        899.05        24.12 o                         
  -8   3   8       5283.78       5376.67        87.47 o                         
  -7   3   8       5415.00       5523.76        66.06 o                         
  -6   3   8         49.84         52.46         7.15 o                         
  -5   3   8       4823.02       5027.05        62.92 o                         
  -4   3   8       6906.41       7124.44        93.13 o                         
  -3   3   8      20296.78      21120.17       254.89 o                         
  -2   3   8        166.95        208.89        13.68 o                         
  -1   3   8       4450.18       3704.75        85.99 o                         
   0   3   8       8501.66       8357.00       113.91 o                         
   1   3   8      22991.63      22116.85       517.99 o                         
   2   3   8       1499.94       1429.82        33.89 o                         
   3   3   8      14552.74      15704.46       196.99 o                         
   4   3   8       2899.11       3003.40        38.00 o                         
   5   3   8       9606.89       9520.42        73.03 o                         
   6   3   8        768.30        724.32        16.16 o                         
   7   3   8       3487.58       3503.99        45.45 o                         
   8   3   8         33.96         37.84         6.99 o                         
  -9   4   8       1169.88       1113.06        44.24 o                         
  -8   4   8       2916.80       2885.33        51.68 o                         
  -7   4   8       1532.98       1550.66        33.53 o                         
  -6   4   8        424.70        467.91        18.24 o                         
  -5   4   8        569.20        538.51        20.14 o                         
  -4   4   8       6718.38       6623.84        75.86 o                         
  -3   4   8       2071.21       2049.91        84.25 o                         
  -2   4   8      15581.83      14957.14       254.76 o                         
  -1   4   8       7382.20       7088.10       126.75 o                         
   0   4   8      25013.47      24116.43       322.41 o                         
   1   4   8       4768.59       4901.56        76.67 o                         
   2   4   8        248.21        263.58        15.41 o                         
   3   4   8        841.93        794.67        17.56 o                         
   4   4   8      22396.68      23196.85       142.03 o                         
   5   4   8         68.88         60.71         5.84 o                         
   6   4   8       2483.22       2524.11        32.10 o                         
   7   4   8         58.42         59.55         7.45 o                         
   8   4   8       3176.83       3207.09        50.18 o                         
  -8   5   8       1440.74       1453.83        33.97 o                         
  -7   5   8       5314.94       5371.55        69.17 o                         
  -6   5   8        184.10        158.49        10.76 o                         
  -5   5   8       1128.41       1169.08        31.10 o                         
  -4   5   8        961.60        884.24        24.85 o                         
  -3   5   8      10605.93      10539.21       106.56 o                         
  -2   5   8       2951.39       2774.50       130.00 o                         
  -1   5   8       7040.29       6231.11       118.92 o                         
   0   5   8        561.62        625.45        27.02 o                         
   1   5   8      10967.88      11269.85       194.48 o                         
   2   5   8        941.90        996.21        19.80 o                         
   3   5   8        743.14        736.88        15.52 o                         
   4   5   8        637.63        650.52        16.48 o                         
   5   5   8      12323.00      12229.93       116.63 o                         
   6   5   8         12.27         16.96         5.43 o                         
   7   5   8       1973.41       2021.69        38.15 o                         
   8   5   8        141.57        140.27        10.56 o                         
  -8   6   8       1164.23       1156.01        33.52 o                         
  -7   6   8        722.51        672.48        22.31 o                         
  -6   6   8       4118.37       4040.56        63.43 o                         
  -5   6   8        747.34        777.67        27.02 o                         
  -4   6   8        148.50        161.99        11.70 o                         
  -3   6   8       1232.39       1221.03        32.89 o                         
  -2   6   8      10516.73      10309.94       113.64 o                         
  -1   6   8        509.49        483.33        42.11 o                         
   0   6   8       5429.01       5312.94        74.37 o                         
   1   6   8        239.32        272.66        11.18 o                         
   2   6   8       3041.66       3122.50        33.77 o                         
   3   6   8         39.33         19.12         5.45 o                         
   4   6   8       2469.16       2532.49        34.71 o                         
   5   6   8         34.76         39.21         5.72 o                         
   6   6   8       3887.51       3930.72        46.11 o                         
   7   6   8        180.11        177.25        15.72 o                         
  -8   7   8          5.50         15.19         6.76 o                         
  -7   7   8        131.51        135.62        11.19 o                         
  -6   7   8        430.25        435.72        22.02 o                         
  -5   7   8       1872.44       1908.59        44.68 o                         
  -4   7   8         69.32         68.52         8.73 o                         
  -3   7   8         74.77         85.07        14.19 o                         
  -2   7   8       1276.68       1255.49        37.25 o                         
  -1   7   8       6054.41       5982.89        92.41 o                         
   0   7   8        805.30        772.02        24.76 o                         
   1   7   8        326.53        377.05        13.80 o                         
   2   7   8        486.25        503.02        15.68 o                         
   3   7   8       1810.06       1751.06        29.47 o                         
   4   7   8        743.81        709.23        18.00 o                         
   5   7   8       1952.31       1976.55        34.01 o                         
   6   7   8         51.50         57.18         8.95 o                         
   7   7   8       1801.03       1878.94        41.98 o                         
  -7   8   8        197.65        188.52        13.67 o                         
  -6   8   8        744.81        769.29        27.09 o                         
  -5   8   8        116.09        115.56        11.18 o                         
  -4   8   8        858.41        882.66        27.32 o                         
  -3   8   8        369.61        366.45        20.90 o                         
  -2   8   8       2618.78       2574.55        48.12 o                         
  -1   8   8         37.13         26.91         7.73 o                         
   0   8   8        358.25        384.64        16.37 o                         
   1   8   8       1500.62       1445.13        29.60 o                         
   2   8   8       5193.13       5329.98        61.14 o                         
   3   8   8        305.46        313.37        13.77 o                         
   4   8   8         35.09         49.02         6.93 o                         
   5   8   8        260.10        284.19        15.91 o                         
   6   8   8        171.00        181.07        12.10 o                         
  -7   9   8         11.21         18.13         6.94 o                         
  -6   9   8        439.86        403.32        19.13 o                         
  -5   9   8        136.72        115.63        11.04 o                         
  -4   9   8          8.41         14.03         9.18 o                         
  -3   9   8        114.59        143.94        13.29 o                         
  -2   9   8         73.43         84.62        12.17 o                         
  -1   9   8         18.16         42.77         7.63 o                         
   0   9   8         53.77         40.62         7.14 o                         
   1   9   8         15.19         19.44         7.68 o                         
   2   9   8          5.45          4.52         6.10 o                         
   3   9   8        368.89        413.20        21.02 o                         
   4   9   8         23.47         43.01         7.14 o                         
   5   9   8        110.72         96.83         8.62 o                         
   6   9   8         17.59          6.41         6.74 o                         
  -6  10   8         12.57          4.44         5.67 o                         
  -5  10   8        425.36        450.33        20.43 o                         
  -4  10   8       1183.09       1199.59        35.98 o                         
  -3  10   8        444.63        445.27        22.99 o                         
  -2  10   8       1863.49       1932.75        43.04 o                         
  -1  10   8         27.04         27.04         7.00 o                         
   0  10   8        143.73        135.20        10.08 o                         
   1  10   8        486.44        482.06        19.01 o                         
   2  10   8         81.99         81.19        11.90 o                         
   3  10   8         77.46         82.73        10.17 o                         
   4  10   8         24.50         28.22         5.88 o                         
   5  10   8        233.44        247.28        15.81 o                         
  -5  11   8         87.73        104.02        10.03 o                         
  -4  11   8         19.28         13.09         7.76 o                         
  -3  11   8        125.87        129.75         9.87 o                         
  -2  11   8        719.74        727.32        23.55 o                         
  -1  11   8        862.48        929.73        27.10 o                         
   0  11   8        539.18        514.63        18.53 o                         
   1  11   8         29.78         40.38         8.44 o                         
   2  11   8          2.17         11.49         7.91 o                         
   3  11   8         38.57         67.48         8.04 o                         
   4  11   8        152.20        115.02        13.20 o                         
  -4  12   8          6.66         10.61         4.92 o                         
  -3  12   8       1117.66       1048.44        28.14 o                         
  -2  12   8       1590.03       1661.67        33.86 o                         
  -1  12   8         27.71         20.99         6.66 o                         
   0  12   8        798.01        906.18        24.60 o                         
   1  12   8          3.01         11.65         6.76 o                         
   2  12   8        176.24        237.15        12.46 o                         
   3  12   8          3.62         17.43        10.14 o                         
  -2  13   8          7.42          4.14         4.99 o                         
  -1  13   8        193.30        232.49        14.73 o                         
   0  13   8        125.71        140.74        11.04 o                         
   1  13   8       1091.59       1253.55        35.49 o                         
  -9   1   9          4.98         -4.03         6.70 o                         
  -8   1   9         91.69         60.80         8.53 o                         
  -7   1   9         97.33         97.36         9.82 o                         
  -6   1   9        576.11        562.17        21.98 o                         
  -5   1   9       1705.26       1739.59        34.08 o                         
  -4   1   9          4.20         13.49         6.72 o                         
  -3   1   9        172.68        205.70        12.14 o                         
  -2   1   9        394.55        360.81        14.95 o                         
  -1   1   9       1874.71       1891.67        39.22 o                         
   0   1   9       1879.60       1978.03        64.79 o                         
   1   1   9       1294.60       1216.41        45.09 o                         
   2   1   9        764.16        759.53        36.25 o                         
   3   1   9        700.57        769.73        25.50 o                         
   4   1   9       1149.86       1133.83        16.02 o                         
   5   1   9         87.61         91.90         5.34 o                         
   6   1   9        400.78        414.19        12.60 o                         
   7   1   9        181.57        182.68         9.97 o                         
   8   1   9        589.05        579.03        20.97 o                         
  -9   2   9         11.57          8.75         8.86 o                         
  -8   2   9        606.55        602.80        21.88 o                         
  -7   2   9         59.31         59.84         8.09 o                         
  -6   2   9       1243.94       1353.63        30.47 o                         
  -5   2   9        136.85        171.56         9.72 o                         
  -4   2   9       5235.48       5172.60        73.10 o                         
  -3   2   9       4435.94       4291.37        64.63 o                         
  -2   2   9        211.50        240.49        18.06 o                         
  -1   2   9       1832.34       1823.30        41.28 o                         
   0   2   9       5850.77       5207.62        84.51 o                         
   1   2   9       2447.25       2321.19        56.28 o                         
   2   2   9       2519.43       2729.25        61.08 o                         
   3   2   9       2318.64       2433.30        50.58 o                         
   4   2   9        417.31        367.92         8.85 o                         
   5   2   9         16.53         23.48         4.27 o                         
   6   2   9         52.36         49.22         5.41 o                         
   7   2   9         47.39         56.49         6.52 o                         
   8   2   9       1633.30       1649.25        33.12 o                         
  -9   3   9        302.40        277.40        13.26 o                         
  -8   3   9         19.53         20.08         7.43 o                         
  -7   3   9        121.75        105.46         9.68 o                         
  -6   3   9        211.05        207.60        12.39 o                         
  -5   3   9       7130.88       7196.43        79.60 o                         
  -4   3   9       1225.19       1170.61        27.59 o                         
  -3   3   9        536.66        486.37        24.05 o                         
  -2   3   9        940.09        953.08        29.61 o                         
  -1   3   9       3709.60       3300.51        80.43 o                         
   0   3   9       2154.82       2417.29        43.20 o                         
   1   3   9       6159.91       5994.33        90.94 o                         
   2   3   9        524.45        485.32        20.22 o                         
   3   3   9       2074.59       2212.44        33.87 o                         
   4   3   9       3693.68       3853.87        54.34 o                         
   5   3   9         18.13         22.35         4.50 o                         
   6   3   9        851.96        804.30        18.17 o                         
   7   3   9       1384.72       1360.69        28.36 o                         
   8   3   9       1078.18       1027.25        31.95 o                         
  -9   4   9         44.87         39.70         8.32 o                         
  -8   4   9        950.77        912.13        29.04 o                         
  -7   4   9       1480.84       1470.57        34.98 o                         
  -6   4   9       1861.90       1751.82        37.80 o                         
  -5   4   9       2071.83       2113.77        41.65 o                         
  -4   4   9       3568.00       3440.05        52.97 o                         
  -3   4   9       1753.23       1679.04        45.93 o                         
  -2   4   9       8745.02       8271.74       172.78 o                         
  -1   4   9       1377.09       1386.90        46.36 o                         
   0   4   9       2094.79       1912.90        55.30 o                         
   1   4   9        880.63        867.98        28.46 o                         
   2   4   9       6488.73       5918.21       117.78 o                         
   3   4   9      11391.31      11432.75        83.82 o                         
   4   4   9         54.90         70.52         5.47 o                         
   5   4   9         56.23         73.28         6.80 o                         
   6   4   9       2828.10       2751.62        35.03 o                         
   7   4   9        337.68        354.96        14.66 o                         
   8   4   9        948.32        827.38        23.96 o                         
  -8   5   9        189.55        172.20        12.03 o                         
  -7   5   9       2621.76       2533.88        45.97 o                         
  -6   5   9         21.92         20.72         6.75 o                         
  -5   5   9       5585.59       5581.62        87.75 o                         
  -4   5   9        961.83        873.26        26.16 o                         
  -3   5   9       5531.97       5153.32        65.55 o                         
  -2   5   9       1867.96       1746.43        43.11 o                         
  -1   5   9       2393.16       1965.53        68.31 o                         
   0   5   9         44.66         77.12         9.57 o                         
   1   5   9       8757.35       8736.80       154.58 o                         
   2   5   9       1692.09       1593.15        22.99 o                         
   3   5   9       8669.35       8862.82        95.53 o                         
   4   5   9       4985.83       5130.04        60.76 o                         
   5   5   9       2964.05       2864.60        35.68 o                         
   6   5   9       2490.37       2416.25        33.24 o                         
   7   5   9         32.45         35.36        10.79 o                         
   8   5   9        339.54        338.12        16.34 o                         
  -8   6   9        951.21        905.69        28.65 o                         
  -7   6   9        173.78        163.24        12.68 o                         
  -6   6   9       9765.83       9496.10       115.28 o                         
  -5   6   9        148.16        145.17        12.41 o                         
  -4   6   9       2319.91       2324.52        48.19 o                         
  -3   6   9        219.81        246.80        14.19 o                         
  -2   6   9      14930.64      14168.84       136.75 o                         
  -1   6   9      11382.55      11444.36       132.54 o                         
   0   6   9       2226.84       2285.80        37.71 o                         
   1   6   9        860.33        856.56        19.28 o                         
   2   6   9       9097.54       8830.63        68.49 o                         
   3   6   9       4091.80       4141.82        43.57 o                         
   4   6   9        126.05        140.24         8.33 o                         
   5   6   9       1030.15       1104.08        23.04 o                         
   6   6   9       3092.47       3078.44        40.14 o                         
   7   6   9       2218.94       2163.34        42.33 o                         
  -8   7   9        299.28        300.79        18.34 o                         
  -7   7   9       3209.17       3264.16        57.80 o                         
  -6   7   9         77.05         81.07        10.13 o                         
  -5   7   9       3239.53       3126.44        58.31 o                         
  -4   7   9        320.32        290.10        17.23 o                         
  -3   7   9       6646.04       6499.92        86.66 o                         
  -2   7   9       3685.16       3579.09        59.02 o                         
  -1   7   9       5503.83       5172.48        70.51 o                         
   0   7   9       6251.73       5930.68        71.06 o                         
   1   7   9       8097.52       8104.00        72.68 o                         
   2   7   9         80.93         73.57         6.07 o                         
   3   7   9       8406.39       8476.06        76.57 o                         
   4   7   9       5446.88       5461.65        56.58 o                         
   5   7   9       3222.73       3386.75        47.05 o                         
   6   7   9       5776.75       6047.07        72.20 o                         
   7   7   9        514.54        441.75        18.93 o                         
  -7   8   9        643.81        640.11        21.30 o                         
  -6   8   9       1093.24       1142.81        32.83 o                         
  -5   8   9         12.73         14.02        12.72 o                         
  -4   8   9       7876.64       8058.31       111.41 o                         
  -3   8   9        441.94        466.54        23.49 o                         
  -2   8   9      11045.87      10942.72       116.71 o                         
  -1   8   9       4620.02       4472.42        63.36 o                         
   0   8   9       7839.86       7603.25        84.12 o                         
   1   8   9        967.51        981.45        21.69 o                         
   2   8   9       2251.73       2295.03        36.55 o                         
   3   8   9       1934.91       1987.90        33.54 o                         
   4   8   9       5180.88       5217.38        60.87 o                         
   5   8   9       4628.00       4687.51        60.09 o                         
   6   8   9        555.18        507.43        21.87 o                         
  -7   9   9       1270.89       1169.70        33.23 o                         
  -6   9   9        188.56        190.81        13.21 o                         
  -5   9   9       4298.17       4353.84        72.92 o                         
  -4   9   9        917.87        878.43        31.38 o                         
  -3   9   9       9382.74       9322.30       113.45 o                         
  -2   9   9        742.74        778.36        26.28 o                         
  -1   9   9       8022.13       8056.25       119.14 o                         
   0   9   9       1716.51       1691.41        33.63 o                         
   1   9   9        249.05        264.43        13.17 o                         
   2   9   9       2131.56       2268.30        39.45 o                         
   3   9   9       9417.99       9516.00        93.70 o                         
   4   9   9       2027.12       2080.48        41.41 o                         
   5   9   9       2118.40       2070.17        38.54 o                         
   6   9   9       2207.66       2246.54        46.79 o                         
  -6  10   9        927.75        881.66        38.13 o                         
  -5  10   9        186.54        195.96        13.64 o                         
  -4  10   9       7305.79       7437.60       119.30 o                         
  -3  10   9        384.43        382.92        24.01 o                         
  -2  10   9       5602.49       5599.10        69.88 o                         
  -1  10   9       1386.97       1447.37        30.98 o                         
   0  10   9       2605.14       2635.30        43.62 o                         
   1  10   9       3647.55       3597.69        52.20 o                         
   2  10   9       6809.43       6643.22        89.54 o                         
   3  10   9       2809.36       2705.83        71.23 o                         
   4  10   9       5510.79       5466.89        67.14 o                         
   5  10   9       2065.40       2048.81        70.83 o                         
  -5  11   9       4576.96       4432.79        76.39 o                         
  -4  11   9        743.28        756.74        20.94 o                         
  -3  11   9       3295.76       3345.34        49.30 o                         
  -2  11   9        425.50        442.15        18.45 o                         
  -1  11   9       1895.91       1851.05        37.09 o                         
   0  11   9       1481.83       1431.77        30.72 o                         
   1  11   9       5135.57       5325.20        95.05 o                         
   2  11   9       1915.29       1940.72        42.99 o                         
   3  11   9       1944.83       1957.82        36.52 o                         
   4  11   9       1000.10        910.69        30.18 o                         
  -4  12   9       1776.54       1720.20        37.28 o                         
  -3  12   9        396.24        401.36        17.69 o                         
  -2  12   9       5647.36       5614.76        69.58 o                         
  -1  12   9       1212.24       1208.11        29.40 o                         
   0  12   9       1750.61       1613.90        35.80 o                         
   1  12   9        234.40        229.77        12.14 o                         
   2  12   9       6215.92       6190.67        80.35 o                         
   3  12   9       2784.48       2598.49        54.31 o                         
  -1  13   9       2040.90       1916.39        55.17 o                         
   0  13   9         82.45         71.59        12.18 o                         
  -9   0  10        959.78        997.47        35.36 o                         
  -8   0  10       1353.70       1342.43        45.23 o                         
  -7   0  10       1965.18       2012.62        65.19 o                         
  -6   0  10       6969.77       7468.44       134.96 o                         
  -5   0  10       6949.59       6993.12       111.02 o                         
  -4   0  10        682.78        868.08        37.14 o                         
  -3   0  10      19745.79      20521.97       305.60 o                         
  -2   0  10       6300.47       6264.06       112.37 o                         
  -1   0  10      38280.39      39132.11       610.31 o                         
   0   0  10       5162.10       5328.53       180.97 o                         
   1   0  10      34715.75      35164.21      1573.12 o                         
   2   0  10        382.08        426.06        22.97 o                         
   3   0  10      16375.35      15551.20       246.85 o                         
   4   0  10        109.62         98.60         6.72 o                         
   5   0  10       8671.61       9053.27        80.41 o                         
   6   0  10       1142.16       1180.68        31.74 o                         
   7   0  10       5952.47       6163.64        96.05 o                         
   8   0  10        148.35        152.17        15.78 o                         
  -9   1  10        793.34        798.17        22.88 o                         
  -8   1  10       1323.39       1359.59        33.19 o                         
  -7   1  10       6810.54       6971.54        88.04 o                         
  -6   1  10      10204.18      10499.23       110.80 o                         
  -5   1  10        629.03        613.42        19.47 o                         
  -4   1  10       6785.90       6668.39        86.65 o                         
  -3   1  10       3670.44       3663.35        56.53 o                         
  -2   1  10      11856.46      12185.90       133.88 o                         
  -1   1  10       2712.77       2683.69        67.25 o                         
   0   1  10      14427.47      14662.96       218.20 o                         
   1   1  10       8059.12       8412.87       205.73 o                         
   2   1  10      26495.22      25911.26       272.55 o                         
   3   1  10       2304.51       2170.83        57.78 o                         
   4   1  10       5786.59       5920.01        43.60 o                         
   5   1  10       1203.16       1208.43        18.25 o                         
   6   1  10       9102.77       9450.63        77.82 o                         
   7   1  10        166.74        184.57        11.22 o                         
   8   1  10       4138.27       4074.16        68.61 o                         
  -9   2  10       1345.74       1370.38        29.82 o                         
  -8   2  10       2058.99       2086.94        45.20 o                         
  -7   2  10       3768.98       3967.38        59.34 o                         
  -6   2  10       2115.38       2195.16        41.21 o                         
  -5   2  10       6733.46       7029.23        74.07 o                         
  -4   2  10       6125.51       6318.15        96.11 o                         
  -3   2  10      10409.51      10307.75       189.88 o                         
  -2   2  10       3871.28       3923.12        83.98 o                         
  -1   2  10      19539.24      18725.89       318.82 o                         
   0   2  10       2301.79       2325.85        69.75 o                         
   1   2  10      15315.33      15275.06       274.54 o                         
   2   2  10         30.79         36.47         9.27 o                         
   3   2  10      14052.87      14190.90        95.72 o                         
   4   2  10        119.72        110.71         6.18 o                         
   5   2  10       6357.01       6482.30        53.62 o                         
   6   2  10        256.14        258.82        10.97 o                         
   7   2  10       7076.24       7044.49        73.54 o                         
   8   2  10         28.27         22.77         7.76 o                         
  -9   3  10       1711.68       1628.38        30.39 o                         
  -8   3  10       1603.08       1675.21        42.18 o                         
  -7   3  10        302.62        328.27        17.02 o                         
  -6   3  10       4180.61       4446.30        60.18 o                         
  -5   3  10       1902.83       1932.39        35.63 o                         
  -4   3  10      11530.64      11683.30       109.94 o                         
  -3   3  10        358.00        342.94        19.13 o                         
  -2   3  10       8039.48       7751.05       108.81 o                         
  -1   3  10       8273.30       8482.76       164.78 o                         
   0   3  10      17509.04      16714.89       256.76 o                         
   1   3  10       1009.20       1038.88        30.74 o                         
   2   3  10      11019.47      11834.03       357.37 o                         
   3   3  10       7361.46       7591.22        67.87 o                         
   4   3  10      19373.80      19753.59       116.89 o                         
   5   3  10        619.10        577.45        15.15 o                         
   6   3  10       3175.56       3118.74        42.97 o                         
   7   3  10         41.83         39.15         8.59 o                         
   8   3  10       3201.42       3272.67        52.63 o                         
  -9   4  10        892.51        788.61        22.40 o                         
  -8   4  10       2157.39       2095.74        46.49 o                         
  -7   4  10       3028.46       3042.27        51.42 o                         
  -6   4  10         30.69         38.91         7.28 o                         
  -5   4  10       1301.14       1340.46        30.60 o                         
  -4   4  10       9648.71       9582.65       102.98 o                         
  -3   4  10      14332.32      14283.66       144.45 o                         
  -2   4  10       2146.78       2088.84        51.12 o                         
  -1   4  10       8825.50       7984.88       232.93 o                         
   0   4  10         96.39        117.83        15.61 o                         
   1   4  10       8147.82       8409.21       142.02 o                         
   2   4  10        638.21        629.58        17.02 o                         
   3   4  10       7277.21       7358.68        54.63 o                         
   4   4  10        487.63        490.62        13.06 o                         
   5   4  10       2359.58       2347.62        34.53 o                         
   6   4  10         73.49         67.08         8.01 o                         
   7   4  10       3332.24       3283.34        47.33 o                         
   8   4  10        183.37        168.15        11.74 o                         
  -8   5  10       2168.86       2156.16        43.38 o                         
  -7   5  10        198.54        203.29        13.60 o                         
  -6   5  10       1332.30       1338.03        31.23 o                         
  -5   5  10        961.20        944.28        29.01 o                         
  -4   5  10       2134.52       2144.66        40.28 o                         
  -3   5  10       2882.24       2820.97        44.35 o                         
  -2   5  10       5550.78       5025.55        68.02 o                         
  -1   5  10         23.16          8.61         9.02 o                         
   0   5  10      11311.13      11505.20       153.19 o                         
   1   5  10        234.44        291.02        12.08 o                         
   2   5  10       2957.60       2961.58        30.78 o                         
   3   5  10       5198.58       5243.90        47.57 o                         
   4   5  10      12138.11      12270.25        89.98 o                         
   5   5  10       1289.22       1299.71        24.66 o                         
   6   5  10       2751.17       2765.91        42.49 o                         
   7   5  10        280.28        275.23        13.81 o                         
  -8   6  10         28.70         16.87         6.56 o                         
  -7   6  10       1817.52       1867.80        40.90 o                         
  -6   6  10        476.55        504.44        24.65 o                         
  -5   6  10       1117.04        996.96        42.67 o                         
  -4   6  10       2791.74       2701.04        52.26 o                         
  -3   6  10       3905.20       3686.14        59.04 o                         
  -2   6  10         33.59         56.59         8.15 o                         
  -1   6  10       8866.12       8914.10        99.99 o                         
   0   6  10        434.31        452.59        14.88 o                         
   1   6  10       2277.57       2318.60        29.93 o                         
   2   6  10       1396.85       1359.89        21.96 o                         
   3   6  10       1867.82       1880.12        27.25 o                         
   4   6  10        342.92        344.22        12.64 o                         
   5   6  10       3343.24       3404.78        42.83 o                         
   6   6  10         39.54         38.04         6.59 o                         
   7   6  10        828.15        899.43        25.35 o                         
  -8   7  10        801.88        750.32        34.89 o                         
  -7   7  10        255.18        246.79        13.69 o                         
  -6   7  10        813.07        823.33        29.20 o                         
  -5   7  10          9.59         18.65         7.73 o                         
  -4   7  10         25.32         34.61         8.23 o                         
  -3   7  10       3346.84       3386.24        58.66 o                         
  -2   7  10       5923.08       5957.13        80.79 o                         
  -1   7  10         92.59         88.44         8.97 o                         
   0   7  10        368.18        390.90        15.63 o                         
   1   7  10       2862.69       2743.24        36.53 o                         
   2   7  10       2666.59       2644.84        33.36 o                         
   3   7  10        542.00        559.57        16.56 o                         
   4   7  10       1646.67       1773.14        33.11 o                         
   5   7  10        193.80        201.75        16.99 o                         
   6   7  10       2800.96       2901.69        48.03 o                         
   7   7  10        155.25        157.02        10.98 o                         
  -7   8  10         30.92         40.34         9.32 o                         
  -6   8  10        529.95        531.02        21.80 o                         
  -5   8  10       1415.03       1454.71        38.48 o                         
  -4   8  10        153.67        161.44        13.46 o                         
  -3   8  10       1220.09       1258.70        51.98 o                         
  -2   8  10         82.07         74.36        10.06 o                         
  -1   8  10       1111.35       1165.80        28.92 o                         
   0   8  10        118.83        105.67         8.21 o                         
   1   8  10         37.67         44.36         6.11 o                         
   2   8  10         28.91         34.32         5.46 o                         
   3   8  10        526.83        542.37        17.74 o                         
   4   8  10          1.46         -5.49         8.78 o                         
   5   8  10       1630.36       1654.22        35.90 o                         
   6   8  10         88.69         75.50        10.76 o                         
  -6   9  10         25.37         20.17         7.86 o                         
  -5   9  10        161.69        146.75        13.40 o                         
  -4   9  10        147.61        175.91        14.95 o                         
  -3   9  10        302.30        303.15        17.72 o                         
  -2   9  10         93.56         67.93        11.22 o                         
  -1   9  10        901.60        914.83        24.46 o                         
   0   9  10        231.25        240.90        12.58 o                         
   1   9  10        194.43        195.93        10.84 o                         
   2   9  10        547.63        575.23        18.59 o                         
   3   9  10         99.21        117.99         9.11 o                         
   4   9  10          5.44         26.91         6.05 o                         
   5   9  10         46.31         41.05         6.35 o                         
   6   9  10         29.45         25.58         6.11 o                         
  -6  10  10        242.94        266.70        18.31 o                         
  -5  10  10         73.74         67.53         7.52 o                         
  -4  10  10        333.89        308.03        18.74 o                         
  -3  10  10         10.80         27.22         8.79 o                         
  -2  10  10        260.70        280.17        13.87 o                         
  -1  10  10        224.65        231.75        13.61 o                         
   0  10  10        308.08        298.70        14.59 o                         
   1  10  10        953.77        932.82        27.64 o                         
   2  10  10         28.90         56.90         7.90 o                         
   3  10  10         40.01         70.39         9.36 o                         
   4  10  10          1.57         -3.02         7.42 o                         
   5  10  10        247.68        245.91        12.88 o                         
  -5  11  10         80.50         84.56        10.52 o                         
  -4  11  10        421.82        362.08        14.26 o                         
  -3  11  10       1124.66       1196.36        28.41 o                         
  -2  11  10       3220.73       3293.82        52.18 o                         
  -1  11  10        377.31        366.68        16.87 o                         
   0  11  10        101.91        101.36         7.76 o                         
   1  11  10        665.04        652.97        23.41 o                         
   2  11  10        180.40        206.74        12.68 o                         
   3  11  10         90.96        111.85         9.71 o                         
   4  11  10         18.81         20.99         7.06 o                         
  -3  12  10        206.65        196.52        10.46 o                         
  -2  12  10         52.41         71.25         7.27 o                         
  -1  12  10       1163.72       1207.04        30.56 o                         
   0  12  10        327.40        294.79        22.04 o                         
   1  12  10        100.70        129.73        13.66 o                         
   2  12  10        330.79        338.44        22.11 o                         
  -9   1  11        114.31        120.40         8.49 o                         
  -8   1  11        451.36        424.78        18.02 o                         
  -7   1  11        300.12        280.09        17.94 o                         
  -6   1  11         21.20         10.42         6.32 o                         
  -5   1  11         28.20         20.63         7.04 o                         
  -4   1  11       1034.87        977.94        25.49 o                         
  -3   1  11        128.70        166.55        11.49 o                         
  -2   1  11        880.37        966.21        29.16 o                         
  -1   1  11       1172.82       1059.71        55.34 o                         
   0   1  11       3655.57       3703.86        83.35 o                         
   1   1  11       2368.83       2164.32        60.91 o                         
   2   1  11        895.38        973.46        33.79 o                         
   3   1  11        268.97        262.27         8.12 o                         
   4   1  11          4.07          5.42         3.80 o                         
   5   1  11         80.93         81.64         5.79 o                         
   6   1  11         36.69         26.95         5.60 o                         
   7   1  11          5.52         15.49         6.08 o                         
   8   1  11         52.72         39.98         7.67 o                         
  -9   2  11        160.89        135.12         8.49 o                         
  -8   2  11        106.35        119.94        12.22 o                         
  -7   2  11        479.40        486.92        20.45 o                         
  -6   2  11         50.67         33.59         7.03 o                         
  -5   2  11       3405.36       3384.59        47.93 o                         
  -4   2  11       3245.07       3218.70        43.68 o                         
  -3   2  11       2107.36       2182.82        46.50 o                         
  -2   2  11        348.84        313.14        16.72 o                         
  -1   2  11       2906.35       2644.98        73.03 o                         
   0   2  11       6914.79       7451.57       186.74 o                         
   1   2  11        177.88        173.13        15.02 o                         
   2   2  11        458.74        404.87        21.45 o                         
   3   2  11       1248.49       1224.96        17.43 o                         
   4   2  11         22.26         16.59         3.86 o                         
   5   2  11         17.71         17.01         4.90 o                         
   6   2  11        496.02        471.89        16.40 o                         
   7   2  11       3941.93       3965.86        61.61 o                         
   8   2  11       1381.68       1429.19        36.97 o                         
  -9   3  11        164.30        148.40        13.14 o                         
  -8   3  11       1075.07       1088.93        33.40 o                         
  -7   3  11        331.70        319.85        19.13 o                         
  -6   3  11        937.16        936.45        27.84 o                         
  -5   3  11         45.99         44.17         6.50 o                         
  -4   3  11       3975.95       3982.50        51.78 o                         
  -3   3  11         12.33         26.00         6.35 o                         
  -2   3  11       1693.02       1545.96        52.23 o                         
  -1   3  11        222.71        275.67        19.01 o                         
   0   3  11      13149.63      12576.49       356.42 o                         
   1   3  11       2178.12       1910.86        40.16 o                         
   2   3  11       1384.04       1422.54        32.65 o                         
   3   3  11        248.52        291.86         9.26 o                         
   4   3  11        646.41        641.25        15.78 o                         
   5   3  11       1568.10       1565.68        27.65 o                         
   6   3  11        498.10        473.54        16.19 o                         
   7   3  11        765.98        762.11        25.48 o                         
   8   3  11        376.69        356.15        16.12 o                         
  -8   4  11         77.18         56.76         8.94 o                         
  -7   4  11       2855.75       2943.04        57.42 o                         
  -6   4  11       1161.79       1132.84        31.04 o                         
  -5   4  11       4082.25       3982.45        59.28 o                         
  -4   4  11        617.61        635.25        19.70 o                         
  -3   4  11       4001.92       3917.42        53.79 o                         
  -2   4  11         14.82         19.00         7.26 o                         
  -1   4  11       2984.03       2642.68        79.87 o                         
   0   4  11       2138.53       2059.95        58.93 o                         
   1   4  11       8148.45       7755.67       242.60 o                         
   2   4  11       3082.45       2905.00        33.39 o                         
   3   4  11        986.13       1037.20        20.61 o                         
   4   4  11         78.20         78.59         6.89 o                         
   5   4  11       1728.29       1647.32        29.65 o                         
   6   4  11       1211.89       1153.99        24.60 o                         
   7   4  11       1023.54       1017.02        34.11 o                         
  -8   5  11        748.64        675.73        23.41 o                         
  -7   5  11         29.69         35.72         7.47 o                         
  -6   5  11       1844.73       1842.86        39.21 o                         
  -5   5  11         40.02         34.78         7.22 o                         
  -4   5  11       4768.40       4359.35        63.02 o                         
  -3   5  11         14.98         18.78         5.87 o                         
  -2   5  11       8818.62       8379.59       109.15 o                         
  -1   5  11       3555.41       3475.41        53.19 o                         
   0   5  11       1479.39       1381.29        29.75 o                         
   1   5  11       1625.20       1639.92        25.93 o                         
   2   5  11       4499.77       4532.99        43.83 o                         
   3   5  11       3134.59       3200.85        35.95 o                         
   4   5  11       9312.25       9512.74        83.19 o                         
   5   5  11       2468.70       2461.26        39.14 o                         
   6   5  11        200.47        236.94        11.62 o                         
   7   5  11       1328.93       1403.28        29.65 o                         
  -8   6  11         12.48         20.24         7.93 o                         
  -7   6  11       3736.25       3639.40        58.44 o                         
  -6   6  11        152.55        140.53        11.89 o                         
  -5   6  11       1691.78       1688.51        40.65 o                         
  -4   6  11         29.60         23.09         7.61 o                         
  -3   6  11      11482.07      11022.81       118.56 o                         
  -2   6  11       4093.14       4045.28        61.44 o                         
  -1   6  11       4919.12       4893.50        66.30 o                         
   0   6  11        167.72        177.38         9.53 o                         
   1   6  11       6558.97       6300.87        55.58 o                         
   2   6  11       2248.36       2227.20        28.72 o                         
   3   6  11       1992.54       2072.61        32.10 o                         
   4   6  11       2396.86       2482.56        40.66 o                         
   5   6  11       4734.02       4811.78        59.26 o                         
   6   6  11       1340.58       1434.74        28.93 o                         
   7   6  11        159.21        126.18         9.65 o                         
  -7   7  11        183.19        200.78        13.59 o                         
  -6   7  11       1038.19       1006.19        31.91 o                         
  -5   7  11        366.82        360.96        18.80 o                         
  -4   7  11       6620.09       6956.90       191.35 o                         
  -3   7  11       1952.21       1945.93        44.16 o                         
  -2   7  11      12756.69      12694.23       125.83 o                         
  -1   7  11       4537.51       4271.46        56.48 o                         
   0   7  11       4613.31       4551.70        56.47 o                         
   1   7  11         56.15         67.55         6.57 o                         
   2   7  11       4940.23       5068.28        49.06 o                         
   3   7  11        672.47        699.41        21.40 o                         
   4   7  11       7315.50       7550.54        81.84 o                         
   5   7  11      11069.23      11139.71       106.89 o                         
   6   7  11        502.07        528.45        17.59 o                         
  -7   8  11       1269.79       1126.93        30.77 o                         
  -6   8  11        262.99        257.33        14.96 o                         
  -5   8  11       5913.67       5990.16        91.84 o                         
  -4   8  11         88.37         83.66        11.48 o                         
  -3   8  11       7567.99       7595.33       105.37 o                         
  -2   8  11       3106.09       3121.35        50.48 o                         
  -1   8  11       9209.85       9016.53        91.56 o                         
   0   8  11       2069.13       2058.90        39.17 o                         
   1   8  11       1281.31       1252.64        24.79 o                         
   2   8  11         93.55        113.22         8.07 o                         
   3   8  11       9633.51       9759.71        91.77 o                         
   4   8  11       5980.15       6025.62        73.92 o                         
   5   8  11       1674.51       1710.47        35.67 o                         
   6   8  11       1747.85       1682.33        31.42 o                         
  -6   9  11        954.57        929.55        26.77 o                         
  -5   9  11        418.15        403.27        19.59 o                         
  -4   9  11       8959.26       9072.14       113.04 o                         
  -3   9  11        789.90        804.09        28.06 o                         
  -2   9  11       4456.90       4476.23        63.07 o                         
  -1   9  11        867.19        829.98        22.58 o                         
   0   9  11       2786.34       2853.17        46.19 o                         
   1   9  11       2785.69       2871.95        43.96 o                         
   2   9  11       6094.38       6124.45        67.10 o                         
   3   9  11        739.88        746.11        23.07 o                         
   4   9  11       7248.01       7271.75        85.09 o                         
   5   9  11       4296.64       4314.34        71.86 o                         
  -6  10  11        121.28        110.66        11.76 o                         
  -5  10  11       5698.63       5608.60        84.71 o                         
  -4  10  11        747.66        749.41        26.55 o                         
  -3  10  11       5892.37       6013.12        85.94 o                         
  -2  10  11        564.95        581.12        19.93 o                         
  -1  10  11       4141.71       4200.47        55.19 o                         
   0  10  11       3513.18       3441.37        50.41 o                         
   1  10  11       2986.53       2988.03        50.28 o                         
   2  10  11        427.61        464.55        16.73 o                         
   3  10  11       6290.10       6335.43       104.30 o                         
   4  10  11       2052.17       2070.28        44.54 o                         
   5  10  11       1916.99       1741.81        33.83 o                         
  -5  11  11        327.33        329.32        22.95 o                         
  -4  11  11       2670.25       2544.03        39.27 o                         
  -3  11  11        285.83        286.60        16.58 o                         
  -2  11  11       4645.23       4565.16        62.00 o                         
  -1  11  11        428.18        453.33        16.61 o                         
   0  11  11       5124.30       5173.35        63.51 o                         
   1  11  11        814.61        865.85        31.02 o                         
   2  11  11       3301.51       3195.48        55.84 o                         
   3  11  11       1018.65        960.39        28.11 o                         
   4  11  11       1480.29       1350.45        47.74 o                         
  -3  12  11       2916.54       2695.64        53.63 o                         
  -2  12  11        875.67        803.28        27.11 o                         
  -1  12  11       2261.28       2259.03        49.39 o                         
   0  12  11        183.00        183.64        14.21 o                         
   1  12  11       4438.35       4283.27        79.03 o                         
   2  12  11       2962.25       2958.44        91.37 o                         
  -9   0  12       1016.35        982.19        33.44 o                         
  -8   0  12        334.47        319.61        21.92 o                         
  -7   0  12       7908.07       8203.65       140.39 o                         
  -6   0  12      10305.46      10993.79       196.44 o                         
  -5   0  12        909.36        957.30        52.63 o                         
  -4   0  12       3444.18       3598.75        91.09 o                         
  -3   0  12       3174.27       2827.61        75.68 o                         
  -2   0  12      31458.96      32850.96       439.67 o                         
  -1   0  12      11445.87      12196.68       503.87 o                         
   0   0  12       4727.88       4966.64       152.22 o                         
   1   0  12       1130.08       1034.63        87.86 o                         
   2   0  12      19086.42      17740.54       395.20 o                         
   3   0  12       1336.42       1177.67        22.32 o                         
   4   0  12       3817.12       4031.93        50.91 o                         
   5   0  12       1696.17       1735.55        34.06 o                         
   6   0  12      16692.28      17222.49       174.49 o                         
   7   0  12       1046.68       1055.09        39.98 o                         
   8   0  12       2884.19       2485.68        74.49 o                         
  -9   1  12        645.19        626.81        21.71 o                         
  -8   1  12       3067.18       3165.86        51.06 o                         
  -7   1  12       6183.84       6368.32        89.46 o                         
  -6   1  12       1493.66       1526.62        36.60 o                         
  -5   1  12       6275.42       6503.12        87.16 o                         
  -4   1  12       1487.85       1361.46        32.74 o                         
  -3   1  12       2824.41       2718.52        52.92 o                         
  -2   1  12       6861.58       6966.45        88.56 o                         
  -1   1  12      30878.38      32825.36       494.66 o                         
   0   1  12       7919.61       8248.49       148.55 o                         
   1   1  12      22049.33      21817.54       324.55 o                         
   2   1  12         64.19         93.21        14.62 o                         
   3   1  12       6045.98       6145.10        43.17 o                         
   4   1  12        235.33        246.96         8.46 o                         
   5   1  12      11399.72      11715.10        80.29 o                         
   6   1  12        649.02        653.35        17.95 o                         
   7   1  12       5280.73       5408.16        64.96 o                         
   8   1  12         29.83         27.69         6.37 o                         
  -9   2  12       1054.27        978.79        25.40 o                         
  -8   2  12       2004.73       2162.86        48.29 o                         
  -7   2  12       4033.33       4142.22        68.64 o                         
  -6   2  12       5286.70       5660.92        77.78 o                         
  -5   2  12       2812.59       2857.90        45.44 o                         
  -4   2  12       8625.44       8625.33        82.36 o                         
  -3   2  12       1740.34       1703.78        40.88 o                         
  -2   2  12       5455.48       5299.02       113.02 o                         
  -1   2  12       1070.41        974.67        67.17 o                         
   0   2  12      22635.81      20634.64       931.94 o                         
   1   2  12        868.65       1095.57        45.99 o                         
   2   2  12      17002.01      17378.75       266.95 o                         
   3   2  12        992.89       1070.79        16.79 o                         
   4   2  12      11269.81      11228.47        71.84 o                         
   5   2  12        628.53        649.97        16.52 o                         
   6   2  12       4959.13       4936.92        52.02 o                         
   7   2  12        105.65         97.48         8.84 o                         
   8   2  12       2573.27       2470.35        55.32 o                         
  -9   3  12        999.32        879.95        22.59 o                         
  -8   3  12       1003.97       1042.37        31.91 o                         
  -7   3  12       2159.12       2208.89        48.62 o                         
  -6   3  12       1799.39       1776.91        42.43 o                         
  -5   3  12       2860.73       3091.94        51.01 o                         
  -4   3  12       4385.09       4337.85        52.93 o                         
  -3   3  12       7247.76       7139.56        77.36 o                         
  -2   3  12       6246.14       6550.65       141.22 o                         
  -1   3  12      10784.99      10751.75       235.07 o                         
   0   3  12        117.94        191.04        47.08 o                         
   1   3  12       9937.63      10568.61       207.20 o                         
   2   3  12       1029.29       1051.47        21.10 o                         
   3   3  12      15102.91      15213.94       101.86 o                         
   4   3  12         14.25         20.14         4.65 o                         
   5   3  12       1961.62       1976.20        31.12 o                         
   6   3  12         48.45         28.20         6.33 o                         
   7   3  12       5609.59       5585.96        70.11 o                         
  -8   4  12       1527.91       1437.20        35.05 o                         
  -7   4  12        245.97        261.13        16.74 o                         
  -6   4  12       1265.23       1301.79        34.77 o                         
  -5   4  12       2256.35       2202.56        44.56 o                         
  -4   4  12      15360.55      15421.58       130.86 o                         
  -3   4  12        722.53        686.58        20.29 o                         
  -2   4  12       4003.21       3847.36        60.57 o                         
  -1   4  12       2269.41       2243.66        62.57 o                         
   0   4  12       8227.77       8066.62       136.61 o                         
   1   4  12       1576.08       1828.41        31.60 o                         
   2   4  12       4132.09       4316.13        40.66 o                         
   3   4  12       3557.16       3499.38        39.77 o                         
   4   4  12      13147.48      13076.50        98.73 o                         
   5   4  12        950.02        922.83        22.08 o                         
   6   4  12       1626.68       1615.45        29.25 o                         
   7   4  12        359.63        369.74        15.93 o                         
  -8   5  12        382.71        334.55        18.94 o                         
  -7   5  12        127.06        135.02        10.71 o                         
  -6   5  12        627.75        581.75        22.14 o                         
  -5   5  12        460.83        445.04        18.38 o                         
  -4   5  12       2248.39       2166.53        38.99 o                         
  -3   5  12      13437.21      13082.75       124.89 o                         
  -2   5  12        944.56        960.83        23.87 o                         
  -1   5  12       5889.19       5896.12        72.26 o                         
   0   5  12        241.40        251.07        10.51 o                         
   1   5  12       3876.95       4019.60        40.62 o                         
   2   5  12       1784.63       1779.08        30.54 o                         
   3   5  12       9171.53       9467.60        76.27 o                         
   4   5  12        828.79        816.31        20.18 o                         
   5   5  12       3540.70       3508.36        47.44 o                         
   6   5  12          0.09          0.27         5.50 o                         
   7   5  12       1442.07       1495.61        32.70 o                         
  -8   6  12        693.44        680.60        25.84 o                         
  -7   6  12        286.83        306.35        18.11 o                         
  -6   6  12       2231.69       2249.53        53.75 o                         
  -5   6  12       2131.18       2101.08        49.87 o                         
  -4   6  12        936.56        888.61        28.23 o                         
  -3   6  12        648.37        703.14        30.63 o                         
  -2   6  12       5898.88       5969.00        82.47 o                         
  -1   6  12        319.09        313.36        13.07 o                         
   0   6  12        475.85        511.34        14.51 o                         
   1   6  12       2906.25       2870.57        36.67 o                         
   2   6  12       2588.36       2518.85        34.99 o                         
   3   6  12        342.55        375.04        14.38 o                         
   4   6  12       2145.45       2236.89        38.35 o                         
   5   6  12         30.71         26.87         6.56 o                         
   6   6  12       2993.34       3053.66        41.63 o                         
   7   6  12         72.27         59.36         7.81 o                         
  -7   7  12        356.13        360.05        17.92 o                         
  -6   7  12        286.21        280.42        17.28 o                         
  -5   7  12        986.01        964.22        32.00 o                         
  -4   7  12       2525.68       2536.17        50.44 o                         
  -3   7  12       1595.67       1565.48        44.02 o                         
  -2   7  12         14.81         16.06         7.56 o                         
  -1   7  12       1087.41       1109.98        26.67 o                         
   0   7  12        615.35        624.16        20.17 o                         
   1   7  12       2866.55       2905.14        46.49 o                         
   2   7  12        164.64        204.05        10.36 o                         
   3   7  12       5187.89       5338.09        62.95 o                         
   4   7  12        630.09        639.77        20.46 o                         
   5   7  12        317.77        345.44        15.69 o                         
   6   7  12        977.12        898.73        22.43 o                         
  -7   8  12        166.94        144.71        11.95 o                         
  -6   8  12        319.59        332.98        18.84 o                         
  -5   8  12         87.58         86.10        11.66 o                         
  -4   8  12        438.25        436.17        28.12 o                         
  -3   8  12        697.69        711.12        26.08 o                         
  -2   8  12        557.95        552.47        20.46 o                         
  -1   8  12        353.57        364.43        15.08 o                         
   0   8  12        277.95        312.18        16.78 o                         
   1   8  12         17.65         21.49         6.09 o                         
   2   8  12       1764.65       1803.91        34.64 o                         
   3   8  12          2.25          4.89         6.79 o                         
   4   8  12         52.07         74.20         9.32 o                         
   5   8  12       1943.51       1849.33        36.35 o                         
   6   8  12        904.19        901.73        27.20 o                         
  -6   9  12         61.10         42.16         7.03 o                         
  -5   9  12        340.72        320.72        17.16 o                         
  -4   9  12        134.58        124.10        12.76 o                         
  -3   9  12        105.74        109.88        11.09 o                         
  -2   9  12        796.55        798.80        24.38 o                         
  -1   9  12        227.57        232.82        12.43 o                         
   0   9  12        287.65        282.46        13.19 o                         
   1   9  12        239.90        255.07        12.20 o                         
   2   9  12         14.66         27.28         6.83 o                         
   3   9  12          3.89         22.10         6.59 o                         
   4   9  12         54.55         40.60         7.50 o                         
   5   9  12        187.88        168.94         9.49 o                         
  -5  10  12          5.08         -4.09         7.51 o                         
  -4  10  12          2.55         11.75         7.46 o                         
  -3  10  12        769.59        804.42        25.93 o                         
  -2  10  12        206.18        259.49        16.74 o                         
  -1  10  12       1949.92       1964.35        35.84 o                         
   0  10  12        685.42        671.63        20.61 o                         
   1  10  12        899.08        897.76        27.55 o                         
   2  10  12        746.62        774.70        25.35 o                         
   3  10  12          8.30          7.19         7.74 o                         
   4  10  12          7.87         19.88         7.70 o                         
  -4  11  12        382.77        391.70        16.39 o                         
  -3  11  12        792.78        803.91        23.84 o                         
  -2  11  12         55.22         51.67         6.75 o                         
  -1  11  12         30.19         33.74         6.44 o                         
   0  11  12         36.18         40.84         7.22 o                         
   1  11  12          4.04         17.70         7.91 o                         
   2  11  12          6.58          9.33         9.37 o                         
   3  11  12        764.69        744.27        24.34 o                         
  -3  12  12        110.25        105.09         7.91 o                         
  -2  12  12        612.62        640.71        20.32 o                         
  -1  12  12        201.01        189.24        15.23 o                         
   0  12  12         11.41         19.46         7.80 o                         
   1  12  12        490.76        482.57        22.24 o                         
   2  12  12        440.03        508.98        21.27 o                         
  -9   1  13        292.77        275.14        13.90 o                         
  -8   1  13          3.91          2.25         6.52 o                         
  -7   1  13         51.29         50.43        13.73 o                         
  -6   1  13         18.27          6.74         7.51 o                         
  -5   1  13       1416.60       1488.48        33.13 o                         
  -4   1  13        205.66        212.71        11.53 o                         
  -3   1  13          4.65         -5.92         5.92 o                         
  -2   1  13       4113.62       4344.85       102.31 o                         
  -1   1  13        573.94        494.56        44.30 o                         
   0   1  13       9850.07      10510.03       212.70 o                         
   1   1  13         86.17         86.00        12.27 o                         
   2   1  13        278.76        265.58         9.53 o                         
   3   1  13        779.34        723.28        12.48 o                         
   4   1  13        311.74        290.66         9.25 o                         
   5   1  13        192.38        163.90         9.51 o                         
   6   1  13          8.46          7.87         5.51 o                         
   7   1  13         94.94        110.26         9.34 o                         
   8   1  13        352.08        338.45        15.93 o                         
  -9   2  13        429.52        392.50        14.83 o                         
  -8   2  13       1219.85       1137.86        30.11 o                         
  -7   2  13        415.87        439.65        22.32 o                         
  -6   2  13        580.37        580.71        21.37 o                         
  -5   2  13         61.69         65.37         8.23 o                         
  -4   2  13         62.68         65.02         6.99 o                         
  -3   2  13        367.65        362.42        15.38 o                         
  -2   2  13       5508.46       5346.49       155.63 o                         
  -1   2  13         32.22         25.11        12.20 o                         
   0   2  13       1440.14       1439.60        62.29 o                         
   1   2  13       1567.85       1436.59        49.35 o                         
   2   2  13         31.58         31.60         3.74 o                         
   3   2  13         79.39         70.86         4.73 o                         
   4   2  13       1061.14       1020.89        17.42 o                         
   5   2  13         41.19         31.81         5.26 o                         
   6   2  13       1913.32       1857.93        32.16 o                         
   7   2  13       2000.60       1862.57        40.16 o                         
  -8   3  13        282.28        275.19        15.92 o                         
  -7   3  13        592.43        618.13        27.48 o                         
  -6   3  13        415.61        411.45        20.29 o                         
  -5   3  13        604.90        558.32        20.69 o                         
  -4   3  13        502.92        574.08        19.79 o                         
  -3   3  13       5371.36       5320.56        65.26 o                         
  -2   3  13        713.38        715.55        26.45 o                         
  -1   3  13      12989.91      11588.53       321.44 o                         
   0   3  13       8124.21       8595.96       358.44 o                         
   1   3  13        366.49        385.48        13.93 o                         
   2   3  13        194.85        187.56         8.02 o                         
   3   3  13       1374.03       1431.70        22.17 o                         
   4   3  13         16.69         22.54         5.01 o                         
   5   3  13       1489.41       1428.74        26.13 o                         
   6   3  13       1316.24       1290.28        28.86 o                         
   7   3  13        486.51        481.41        18.45 o                         
  -8   4  13       2671.17       2515.14        62.15 o                         
  -7   4  13        128.93        138.96        12.31 o                         
  -6   4  13       1628.06       1541.41        40.64 o                         
  -5   4  13       1832.78       1862.12        36.67 o                         
  -4   4  13        544.40        486.07        19.21 o                         
  -3   4  13        487.05        464.24        16.59 o                         
  -2   4  13       5885.89       5472.14        66.46 o                         
  -1   4  13        365.42        311.86        17.80 o                         
   0   4  13       3567.42       3402.15        45.76 o                         
   1   4  13       1516.46       1529.45        24.30 o                         
   2   4  13        338.49        362.35        12.30 o                         
   3   4  13        599.81        603.53        21.07 o                         
   4   4  13       6643.14       6612.66        62.54 o                         
   5   4  13        625.44        587.13        17.08 o                         
   6   4  13       1426.15       1451.87        29.35 o                         
   7   4  13       3093.20       3075.01        60.60 o                         
  -8   5  13         61.37         66.74        10.58 o                         
  -7   5  13       3057.47       2961.03        61.19 o                         
  -6   5  13        772.82        749.95        26.39 o                         
  -5   5  13        474.72        413.19        27.53 o                         
  -4   5  13       2701.71       2668.32        43.21 o                         
  -3   5  13      16192.32      15543.94       159.48 o                         
  -2   5  13       3387.64       3292.07        49.86 o                         
  -1   5  13       2710.43       2753.64        39.49 o                         
   0   5  13        824.49        865.57        21.03 o                         
   1   5  13       7366.80       7385.84        73.82 o                         
   2   5  13       8169.18       8288.59        70.39 o                         
   3   5  13        999.43       1043.63        21.62 o                         
   4   5  13        309.69        304.79        12.07 o                         
   5   5  13       3113.32       3072.06        43.58 o                         
   6   5  13       2984.98       3157.02        42.01 o                         
   7   5  13        169.02        141.32        12.13 o                         
  -8   6  13        920.85        889.95        29.18 o                         
  -7   6  13         68.98         78.84        10.98 o                         
  -6   6  13       8345.14       8191.05       135.01 o                         
  -5   6  13        337.28        312.65        20.12 o                         
  -4   6  13       1822.11       1755.90        39.37 o                         
  -3   6  13        299.99        296.02        16.63 o                         
  -2   6  13       7467.02       7417.42        94.59 o                         
  -1   6  13       1304.23       1252.13        29.92 o                         
   0   6  13       5110.03       4941.61        55.30 o                         
   1   6  13        790.25        767.28        19.69 o                         
   2   6  13       8642.02       8712.64        78.54 o                         
   3   6  13        167.83        183.26        10.45 o                         
   4   6  13       4803.95       4890.32        58.41 o                         
   5   6  13       4549.02       4532.46        54.20 o                         
   6   6  13       1594.24       1580.54        28.65 o                         
  -7   7  13       2703.08       2569.81        49.47 o                         
  -6   7  13        264.67        261.79        18.95 o                         
  -5   7  13       2764.35       2836.13        60.83 o                         
  -4   7  13        972.07        976.96        31.77 o                         
  -3   7  13       8460.48       8495.51       110.25 o                         
  -2   7  13       5635.90       5736.58        69.40 o                         
  -1   7  13       4603.56       4614.51        64.47 o                         
   0   7  13         49.57         49.31         7.81 o                         
   1   7  13       7167.26       7177.46        77.86 o                         
   2   7  13       1121.89       1138.86        23.97 o                         
   3   7  13        877.55        856.16        22.76 o                         
   4   7  13       5099.29       5191.97        63.83 o                         
   5   7  13       3180.37       3228.48        45.19 o                         
   6   7  13       1301.12       1265.88        28.58 o                         
  -7   8  13         53.42         22.05         6.95 o                         
  -6   8  13       2727.41       2690.06        54.54 o                         
  -5   8  13        283.45        271.64        19.42 o                         
  -4   8  13       6741.32       6946.45       104.32 o                         
  -3   8  13        483.12        491.40        23.03 o                         
  -2   8  13       5098.88       5096.23        69.38 o                         
  -1   8  13       1860.61       1821.14        46.77 o                         
   0   8  13       6068.18       6263.79       120.00 o                         
   1   8  13         81.40        103.08         8.84 o                         
   2   8  13       8077.40       8243.96        85.59 o                         
   3   8  13       1975.30       1907.27        38.87 o                         
   4   8  13       2682.12       2700.46        46.40 o                         
   5   8  13       2518.92       2693.29        40.39 o                         
   6   8  13       1007.42        935.67        20.81 o                         
  -6   9  13        150.65        139.36        12.76 o                         
  -5   9  13       5480.51       5417.08        98.88 o                         
  -4   9  13        895.53        925.51        28.79 o                         
  -3   9  13       4955.26       4978.47        74.80 o                         
  -2   9  13        325.73        356.49        15.85 o                         
  -1   9  13       6877.79       6871.40        81.95 o                         
   0   9  13       1464.20       1489.82        35.63 o                         
   1   9  13       2944.13       2909.93        47.74 o                         
   2   9  13        481.38        459.86        17.10 o                         
   3   9  13       9859.51      10189.84       109.54 o                         
   4   9  13       2825.88       2964.62        46.80 o                         
   5   9  13       1138.15       1043.78        21.47 o                         
  -5  10  13         59.26         65.71         8.44 o                         
  -4  10  13       5614.10       5666.73       111.83 o                         
  -3  10  13         31.56         29.45         9.89 o                         
  -2  10  13       3358.84       3405.53        53.66 o                         
  -1  10  13        592.58        598.88        18.99 o                         
   0  10  13       2781.94       2870.42        50.65 o                         
   1  10  13       1341.07       1363.49        40.91 o                         
   2  10  13       4087.18       4202.30        62.78 o                         
   3  10  13       2130.69       2141.59        51.74 o                         
   4  10  13       2493.74       2378.73        42.22 o                         
  -4  11  13         44.45         48.00         9.41 o                         
  -3  11  13       4224.22       4291.04        69.01 o                         
  -2  11  13        265.71        272.68        18.65 o                         
  -1  11  13       4476.13       4479.53        87.37 o                         
   0  11  13        656.94        642.78        20.79 o                         
   1  11  13       3866.16       3697.72        63.09 o                         
   2  11  13       1343.70       1389.82        43.07 o                         
   3  11  13       2034.38       1960.93        37.40 o                         
  -2  12  13       4853.15       4609.67       156.06 o                         
  -1  12  13        212.43        168.40        12.70 o                         
   0  12  13       3234.28       3185.74        89.85 o                         
   1  12  13       1071.64       1019.24        38.19 o                         
  -9   0  14         46.48         28.97        13.90 o                         
  -8   0  14       2491.06       2398.19       112.35 o                         
  -7   0  14       8474.02       8695.76       154.64 o                         
  -6   0  14       2242.34       2234.61        60.23 o                         
  -5   0  14       1036.64       1035.44        49.91 o                         
  -4   0  14       5642.32       5783.41        97.13 o                         
  -3   0  14       7666.20       8002.36       163.09 o                         
  -2   0  14       2665.90       2607.21       110.27 o                         
  -1   0  14      17959.62      18576.55       415.74 o                         
   0   0  14       1862.37       1873.13        92.16 o                         
   1   0  14      17067.66      16508.49       375.46 o                         
   2   0  14       2330.68       2700.13        38.69 o                         
   3   0  14       3851.95       4128.81        46.36 o                         
   4   0  14        688.92        616.17        19.19 o                         
   5   0  14      20445.16      20610.25       205.34 o                         
   6   0  14        311.10        319.93        18.47 o                         
   7   0  14       1482.15       1487.69        49.00 o                         
  -9   1  14       1665.60       1522.90        30.52 o                         
  -8   1  14       2774.72       2856.80        53.96 o                         
  -7   1  14       1979.06       2101.88        48.86 o                         
  -6   1  14       3608.86       3743.90        63.04 o                         
  -5   1  14       1915.60       1973.09        43.99 o                         
  -4   1  14       4670.75       4857.15        70.54 o                         
  -3   1  14       4728.16       4485.21        69.75 o                         
  -2   1  14      13349.76      13308.00       227.51 o                         
  -1   1  14       6985.18       7165.16       275.26 o                         
   0   1  14      23771.57      25528.79       436.70 o                         
   1   1  14         31.97         30.48         8.32 o                         
   2   1  14       5372.93       5100.74        40.47 o                         
   3   1  14       2333.95       2498.21        25.56 o                         
   4   1  14       7719.19       7986.93        56.49 o                         
   5   1  14       1083.75       1063.19        19.92 o                         
   6   1  14      10914.92      10912.14        95.34 o                         
   7   1  14         69.25         79.96         9.98 o                         
  -9   2  14       1148.84        977.06        26.95 o                         
  -8   2  14       2045.80       2125.11        50.79 o                         
  -7   2  14       2175.67       2306.04        58.68 o                         
  -6   2  14       2467.96       2607.73        54.01 o                         
  -5   2  14       5882.06       5983.31        92.40 o                         
  -4   2  14       2948.91       2967.04        53.93 o                         
  -3   2  14       5022.65       4889.02        75.02 o                         
  -2   2  14       2808.57       2603.98        60.38 o                         
  -1   2  14      20823.54      22153.59       544.01 o                         
   0   2  14       2720.87       2849.95       193.11 o                         
   1   2  14       3725.21       3530.12        43.99 o                         
   2   2  14       3056.67       3183.72        30.95 o                         
   3   2  14      12669.02      12845.47        76.72 o                         
   4   2  14        118.84        120.52         6.53 o                         
   5   2  14       8082.05       8199.08        69.43 o                         
   6   2  14         37.10         35.90         6.23 o                         
   7   2  14       3023.03       2957.67        53.76 o                         
  -8   3  14       1769.37       1708.95        44.29 o                         
  -7   3  14        613.96        640.84        28.88 o                         
  -6   3  14        453.36        467.67        23.90 o                         
  -5   3  14       4469.39       4471.79        70.67 o                         
  -4   3  14       9857.75      10024.23       108.28 o                         
  -3   3  14       1696.30       1606.66        34.27 o                         
  -2   3  14       3966.66       3710.67        58.25 o                         
  -1   3  14       4836.89       4974.95       122.95 o                         
   0   3  14      16282.37      16572.68       177.02 o                         
   1   3  14         31.37         34.17         4.81 o                         
   2   3  14       7812.31       8051.31        61.82 o                         
   3   3  14        935.09        965.14        18.37 o                         
   4   3  14       7066.94       7059.61        58.80 o                         
   5   3  14         86.40         83.95         7.51 o                         
   6   3  14       2504.18       2416.34        41.46 o                         
   7   3  14        152.37        174.52        12.98 o                         
  -8   4  14        382.74        347.71        18.22 o                         
  -7   4  14         44.17         40.73        10.85 o                         
  -6   4  14       2048.16       1941.26        51.78 o                         
  -5   4  14       9700.26       9751.64       103.60 o                         
  -4   4  14        599.65        601.02        22.34 o                         
  -3   4  14       4754.00       4795.44        69.59 o                         
  -2   4  14       3957.67       4091.41        59.90 o                         
  -1   4  14       3419.19       3262.77        71.15 o                         
   0   4  14         72.54         55.20         6.81 o                         
   1   4  14       5220.47       5495.39        50.42 o                         
   2   4  14       6059.01       6136.53        55.20 o                         
   3   4  14      20380.52      20689.29       133.92 o                         
   4   4  14         28.70         36.77         5.77 o                         
   5   4  14       1084.47       1045.99        23.66 o                         
   6   4  14         38.59         42.09         6.75 o                         
   7   4  14       4233.35       4355.46        59.31 o                         
  -8   5  14        421.01        364.89        20.38 o                         
  -7   5  14        242.26        248.97        17.02 o                         
  -6   5  14       1238.79       1284.07        38.80 o                         
  -5   5  14       7147.66       6949.49        94.28 o                         
  -4   5  14       6547.83       6420.98        81.62 o                         
  -3   5  14        587.91        603.57        31.02 o                         
  -2   5  14       1973.85       1963.13        41.90 o                         
  -1   5  14        682.74        727.80        22.22 o                         
   0   5  14       4447.25       4525.54        51.62 o                         
   1   5  14       1537.90       1502.23        24.65 o                         
   2   5  14       5925.93       5913.63        57.04 o                         
   3   5  14          6.42         11.95         4.76 o                         
   4   5  14       2599.82       2573.98        36.71 o                         
   5   5  14         37.88         40.94         6.12 o                         
   6   5  14        303.73        342.28        13.71 o                         
   7   5  14        401.60        385.72        15.19 o                         
  -8   6  14        380.45        354.57        19.65 o                         
  -7   6  14        810.49        813.82        28.86 o                         
  -6   6  14       1234.32       1184.56        40.62 o                         
  -5   6  14        360.33        315.31        19.48 o                         
  -4   6  14         79.19         60.97         9.70 o                         
  -3   6  14       3814.35       3867.18        76.70 o                         
  -2   6  14        159.85        166.93        12.37 o                         
  -1   6  14        114.03        115.69        13.34 o                         
   0   6  14       1969.17       1908.38        32.04 o                         
   1   6  14       6247.35       6312.14        62.35 o                         
   2   6  14        468.46        536.89        20.48 o                         
   3   6  14       4822.85       4913.53        57.54 o                         
   4   6  14         55.61         51.30         6.83 o                         
   5   6  14       2087.20       2095.16        33.00 o                         
   6   6  14         55.20         47.89         6.02 o                         
  -7   7  14       1225.24       1143.45        45.87 o                         
  -6   7  14        395.96        411.85        22.38 o                         
  -5   7  14        627.49        624.71        28.92 o                         
  -4   7  14       1800.83       1829.56        50.08 o                         
  -3   7  14         43.08         30.41        10.44 o                         
  -2   7  14       3560.91       3677.35        66.09 o                         
  -1   7  14          5.82         20.72         7.45 o                         
   0   7  14        562.71        609.26        19.11 o                         
   1   7  14       1574.09       1619.43        31.83 o                         
   2   7  14       2070.71       2078.71        33.23 o                         
   3   7  14        173.63        190.51        11.17 o                         
   4   7  14       1035.88       1087.09        25.22 o                         
   5   7  14         51.16         52.63         6.44 o                         
   6   7  14        780.26        810.92        21.00 o                         
  -7   8  14        578.93        561.92        27.02 o                         
  -6   8  14        113.39        115.77        12.51 o                         
  -5   8  14         40.04         47.87        15.52 o                         
  -4   8  14        146.48        151.98        13.02 o                         
  -3   8  14        294.61        321.65        23.76 o                         
  -2   8  14        478.64        477.12        20.45 o                         
  -1   8  14        297.14        316.54        16.42 o                         
   0   8  14       2159.99       2227.67        49.14 o                         
   1   8  14        542.05        534.04        18.79 o                         
   2   8  14        153.97        160.15        10.41 o                         
   3   8  14         11.90         30.21         7.04 o                         
   4   8  14         68.57         94.84         8.80 o                         
   5   8  14        783.48        818.14        20.19 o                         
  -6   9  14         83.14         91.10        10.11 o                         
  -5   9  14         23.39         19.58         7.83 o                         
  -4   9  14         89.77        104.88        15.10 o                         
  -3   9  14          2.55         11.24         9.78 o                         
  -2   9  14        703.58        659.75        23.23 o                         
  -1   9  14         21.13         27.46         7.86 o                         
   0   9  14         82.47         91.36         9.24 o                         
   1   9  14        106.26        102.76         9.19 o                         
   2   9  14        143.89        181.75        11.29 o                         
   3   9  14         88.41         63.01         7.92 o                         
   4   9  14        148.58        133.75         9.12 o                         
   5   9  14        200.46        175.81         8.94 o                         
  -5  10  14          0.45         -0.84         7.79 o                         
  -4  10  14         62.29         46.08         7.58 o                         
  -3  10  14       1515.54       1653.21        43.79 o                         
  -2  10  14        281.97        290.44        16.36 o                         
  -1  10  14       1403.15       1430.17        35.54 o                         
   0  10  14        466.66        467.78        18.82 o                         
   1  10  14         52.56         76.98         8.51 o                         
   2  10  14          1.39          0.52         7.68 o                         
   3  10  14        107.26        156.73        12.00 o                         
   4  10  14         33.64         21.96         6.99 o                         
  -4  11  14        141.75        142.96         9.66 o                         
  -3  11  14        105.35         96.96        10.84 o                         
  -2  11  14        281.81        296.11        15.46 o                         
  -1  11  14         21.05         26.22         6.83 o                         
   0  11  14          2.43         12.35         5.75 o                         
   1  11  14        188.70        213.85        13.83 o                         
   2  11  14        389.81        411.57        22.27 o                         
   3  11  14        143.54        139.66        10.29 o                         
  -2  12  14         25.50         36.74         5.81 o                         
  -1  12  14          9.45          7.07         6.94 o                         
   0  12  14        324.07        316.03        24.77 o                         
  -8   1  15        143.66        141.69        14.21 o                         
  -7   1  15         41.69         44.47         9.51 o                         
  -6   1  15        143.67        147.38        15.51 o                         
  -5   1  15         18.07         30.17        11.03 o                         
  -4   1  15         14.77         17.43         7.96 o                         
  -3   1  15          4.03          0.27         5.79 o                         
  -2   1  15        748.20        778.03        27.15 o                         
  -1   1  15       4392.38       4525.17       127.03 o                         
   0   1  15          4.40          2.65         5.74 o                         
   1   1  15        546.78        608.71        13.02 o                         
   2   1  15       1218.12       1288.53        17.71 o                         
   3   1  15         40.97         66.56         4.78 o                         
   4   1  15        195.83        196.24         7.85 o                         
   5   1  15        198.85        208.89         9.31 o                         
   6   1  15        346.54        340.21        14.26 o                         
   7   1  15        584.89        543.95        22.27 o                         
  -8   2  15         75.90         60.74         9.51 o                         
  -7   2  15        288.63        287.01        20.51 o                         
  -6   2  15         58.59         46.24         8.97 o                         
  -5   2  15        853.06        868.69        47.06 o                         
  -4   2  15        478.95        464.27        25.36 o                         
  -3   2  15         41.72         44.16         8.10 o                         
  -2   2  15       2633.22       2638.94        43.25 o                         
  -1   2  15       7327.28       7371.72       103.43 o                         
   0   2  15       5049.76       4851.21        51.87 o                         
   1   2  15         92.17         58.03         4.33 o                         
   2   2  15       1157.01       1107.01        17.49 o                         
   3   2  15       4169.73       4147.90        37.69 o                         
   4   2  15        334.45        299.08        10.30 o                         
   5   2  15         35.40         26.35         5.83 o                         
   6   2  15       1636.42       1608.52        31.06 o                         
   7   2  15         88.29        107.93        10.08 o                         
  -8   3  15       1509.51       1426.53        38.81 o                         
  -7   3  15         23.07         31.46        11.85 o                         
  -6   3  15        766.17        737.88        29.89 o                         
  -5   3  15          4.28        -12.03        12.03 o                         
  -4   3  15        882.71        823.46        29.00 o                         
  -3   3  15         39.46         47.31         6.96 o                         
  -2   3  15       7886.31       7483.37       106.35 o                         
  -1   3  15       1820.78       1738.09        29.62 o                         
   0   3  15       1302.57       1292.78        21.45 o                         
   1   3  15        328.23        336.67        10.07 o                         
   2   3  15         46.15         59.98         5.28 o                         
   3   3  15        375.04        395.06        11.29 o                         
   4   3  15       2186.16       2096.40        29.54 o                         
   5   3  15        417.71        387.86        13.86 o                         
   6   3  15       1927.38       1932.88        35.60 o                         
   7   3  15       1223.32       1212.09        36.02 o                         
  -8   4  15        132.00        121.45        11.84 o                         
  -7   4  15       1211.41       1123.80        34.41 o                         
  -6   4  15       1218.86       1236.69        38.06 o                         
  -5   4  15        299.06        290.79        21.02 o                         
  -4   4  15        448.81        466.77        22.50 o                         
  -3   4  15       7355.82       7146.30        98.84 o                         
  -2   4  15          9.57          2.91         7.91 o                         
  -1   4  15       5211.00       5219.04        65.67 o                         
   0   4  15       1964.44       1991.57        27.86 o                         
   1   4  15       3392.39       3476.86        44.49 o                         
   2   4  15        181.37        148.79         7.96 o                         
   3   4  15       1953.58       1977.47        29.91 o                         
   4   4  15        296.34        311.88        12.16 o                         
   5   4  15       4538.70       4582.44        53.01 o                         
   6   4  15       2451.08       2553.32        40.56 o                         
   7   4  15        107.95         91.17         7.56 o                         
  -8   5  15       2293.70       2260.66        57.18 o                         
  -7   5  15          2.56          8.89         8.74 o                         
  -6   5  15       3872.02       3819.82       103.76 o                         
  -5   5  15          4.92         -1.37         9.83 o                         
  -4   5  15       3322.13       3185.06        73.02 o                         
  -3   5  15        182.03        214.60        15.81 o                         
  -2   5  15       3805.39       3800.76        62.35 o                         
  -1   5  15         20.59         30.31         6.52 o                         
   0   5  15       6297.02       6252.46        57.91 o                         
   1   5  15       4288.51       4256.59        45.72 o                         
   2   5  15       1546.71       1596.88        26.73 o                         
   3   5  15         52.22         66.15         6.24 o                         
   4   5  15       3697.28       3630.73        43.49 o                         
   5   5  15       1217.03       1232.68        25.12 o                         
   6   5  15        391.65        411.34        14.82 o                         
  -7   6  15       4537.14       4581.43        78.16 o                         
  -6   6  15          0.39          3.19        15.26 o                         
  -5   6  15        762.25        746.29        47.63 o                         
  -4   6  15         68.21         50.87        11.02 o                         
  -3   6  15       6842.88       6825.51       109.83 o                         
  -2   6  15       1671.40       1679.52        39.74 o                         
  -1   6  15       3779.56       3702.87        56.22 o                         
   0   6  15          9.30         15.58         5.55 o                         
   1   6  15       9294.91       9111.76        78.26 o                         
   2   6  15       4815.78       4904.72        57.23 o                         
   3   6  15       1386.30       1379.27        27.22 o                         
   4   6  15        519.16        518.83        16.49 o                         
   5   6  15       6066.79       6160.62        63.14 o                         
   6   6  15       1113.60       1092.39        25.55 o                         
  -7   7  15        412.88        390.39        22.58 o                         
  -6   7  15       4697.95       4708.48       111.44 o                         
  -5   7  15        508.45        487.08        35.61 o                         
  -4   7  15       4034.08       4057.15        95.25 o                         
  -3   7  15        675.82        676.77        31.16 o                         
  -2   7  15       4218.46       4296.08        87.92 o                         
  -1   7  15         28.13         36.34         8.59 o                         
   0   7  15      11900.23      11955.25       110.64 o                         
   1   7  15        529.55        490.72        18.91 o                         
   2   7  15       3291.07       3246.83        44.98 o                         
   3   7  15       2307.12       2260.91        39.05 o                         
   4   7  15       1728.15       1783.03        32.17 o                         
   5   7  15        726.91        758.71        20.75 o                         
   6   7  15       2775.07       2515.26        42.17 o                         
  -6   8  15         55.76         69.48        11.93 o                         
  -5   8  15       5303.16       5649.30       115.79 o                         
  -4   8  15       1004.44       1050.10        42.60 o                         
  -3   8  15       2045.83       1965.45        57.95 o                         
  -2   8  15         39.74         43.73         7.88 o                         
  -1   8  15       9140.51       9355.45       110.25 o                         
   0   8  15         62.70         75.18         8.63 o                         
   1   8  15       5404.80       5469.94        66.74 o                         
   2   8  15       2405.86       2527.64        41.19 o                         
   3   8  15       3560.11       3683.10        51.30 o                         
   4   8  15       2370.11       2421.00        39.97 o                         
   5   8  15        875.88        767.10        18.66 o                         
  -6   9  15       4246.63       4152.07       104.22 o                         
  -5   9  15        312.30        318.70        19.36 o                         
  -4   9  15       5541.35       5569.37       103.09 o                         
  -3   9  15         19.66         17.14         8.12 o                         
  -2   9  15       2442.05       2473.96        48.45 o                         
  -1   9  15        456.47        440.37        19.92 o                         
   0   9  15       4771.87       4875.05        68.71 o                         
   1   9  15       1371.51       1353.72        29.67 o                         
   2   9  15       7333.43       7438.39        81.20 o                         
   3   9  15       1622.42       1697.01        33.63 o                         
   4   9  15        812.21        780.15        20.92 o                         
  -5  10  15       4463.02       4224.43       104.40 o                         
  -4  10  15        171.98        170.81        11.87 o                         
  -3  10  15       1941.84       1966.20        43.08 o                         
  -2  10  15         72.95         67.22        10.48 o                         
  -1  10  15       5413.25       5549.23        78.32 o                         
   0  10  15       1811.07       1861.49        39.06 o                         
   1  10  15       5294.27       5242.80        69.91 o                         
   2  10  15        653.48        622.29        21.94 o                         
   3  10  15       5195.57       5102.76        67.59 o                         
  -3  11  15        281.03        261.64        13.45 o                         
  -2  11  15       3879.00       3751.44        65.09 o                         
  -1  11  15        168.10        158.04        11.47 o                         
   0  11  15       3345.42       3248.31        87.28 o                         
   1  11  15       1919.14       1942.34        69.97 o                         
   2  11  15       2462.14       2467.80        50.57 o                         
  -8   0  16       1740.31       1860.26        94.11 o                         
  -7   0  16       1794.44       1890.44       103.48 o                         
  -6   0  16       1808.87       1799.72       101.64 o                         
  -5   0  16       1416.63       1407.45        69.97 o                         
  -4   0  16       5891.17       5949.21       140.10 o                         
  -3   0  16      10713.79      10662.59       172.32 o                         
  -2   0  16      25058.20      24900.14       527.92 o                         
  -1   0  16       3597.42       3682.09        78.56 o                         
   0   0  16       6322.15       6354.26       102.41 o                         
   1   0  16       2509.04       2683.63        35.67 o                         
   2   0  16       4652.54       4524.35        53.61 o                         
   3   0  16       4248.52       4424.83        51.65 o                         
   4   0  16      10970.09      11059.38       106.14 o                         
   5   0  16         16.18         22.55         7.22 o                         
   6   0  16       4788.00       4978.11        87.37 o                         
   7   0  16         52.47         46.81        12.40 o                         
  -8   1  16       3337.57       3608.28        95.95 o                         
  -7   1  16       3503.71       3750.38        93.29 o                         
  -6   1  16        712.89        715.94        44.54 o                         
  -5   1  16        658.09        698.96        31.49 o                         
  -4   1  16       6720.48       6484.16        94.80 o                         
  -3   1  16       9434.58       9474.57       102.68 o                         
  -2   1  16       1877.63       1836.46        35.18 o                         
  -1   1  16      12665.24      12849.49       141.31 o                         
   0   1  16       2346.37       2328.19        30.55 o                         
   1   1  16       8860.74       8771.34        57.58 o                         
   2   1  16        156.22        187.85         7.00 o                         
   3   1  16       5062.03       5165.46        41.63 o                         
   4   1  16       3951.63       3938.94        46.27 o                         
   5   1  16      16732.71      16815.15       115.17 o                         
   6   1  16        339.90        319.08        13.36 o                         
   7   1  16       2168.21       1959.65        41.86 o                         
  -8   2  16       1526.91       1470.94        43.39 o                         
  -7   2  16       1659.97       1818.95        71.55 o                         
  -6   2  16       1554.01       1673.27        61.76 o                         
  -5   2  16       2969.84       3168.02        77.70 o                         
  -4   2  16       3081.14       3064.84        64.83 o                         
  -3   2  16       8571.34       8553.28        90.06 o                         
  -2   2  16       9824.30       9811.79       116.85 o                         
  -1   2  16        202.26        190.05         9.87 o                         
   0   2  16       7262.14       7324.51        60.24 o                         
   1   2  16       1029.79       1063.19        17.79 o                         
   2   2  16      11753.74      12040.03        78.11 o                         
   3   2  16        745.36        767.07        15.22 o                         
   4   2  16       7999.98       8044.65        64.70 o                         
   5   2  16       1181.02       1174.82        24.00 o                         
   6   2  16       4128.35       4050.55        55.92 o                         
   7   2  16        133.41        132.72        10.98 o                         
  -8   3  16        632.12        634.02        25.15 o                         
  -7   3  16       1285.30       1313.25        49.12 o                         
  -6   3  16       4546.84       4722.75       101.09 o                         
  -5   3  16       9609.78      10383.75       317.13 o                         
  -4   3  16        712.92        696.98        27.25 o                         
  -3   3  16       2167.07       2133.64        41.38 o                         
  -2   3  16       7842.17       7678.29        95.04 o                         
  -1   3  16       7080.36       6799.54        70.35 o                         
   0   3  16        354.80        364.22        11.06 o                         
   1   3  16       7429.04       7752.38        60.91 o                         
   2   3  16       4311.98       4337.40        44.49 o                         
   3   3  16       7284.85       7223.46        59.16 o                         
   4   3  16        927.61        959.49        20.49 o                         
   5   3  16       2715.01       2585.98        36.98 o                         
   6   3  16         61.49         65.81         6.97 o                         
   7   3  16       3727.16       3908.83        56.82 o                         
  -8   4  16        130.82        107.31        13.47 o                         
  -7   4  16        552.76        539.80        27.33 o                         
  -6   4  16       1374.23       1359.89        57.65 o                         
  -5   4  16       2611.23       2613.52        64.71 o                         
  -4   4  16       2080.64       2044.24        48.68 o                         
  -3   4  16       1852.05       1855.92        43.09 o                         
  -2   4  16       5359.06       5305.92        66.84 o                         
  -1   4  16       1891.93       1838.32        33.04 o                         
   0   4  16       5252.42       5193.61        50.36 o                         
   1   4  16       2874.59       2928.96        34.24 o                         
   2   4  16      12134.69      12528.95        91.27 o                         
   3   4  16        208.78        219.45         9.91 o                         
   4   4  16        745.15        758.41        18.68 o                         
   5   4  16        210.97        206.13        10.60 o                         
   6   4  16       6231.09       6335.31        73.82 o                         
  -8   5  16       1448.53       1452.45        42.86 o                         
  -7   5  16        157.56        135.51        19.11 o                         
  -6   5  16       2942.67       2872.64        94.14 o                         
  -5   5  16       5154.26       5074.27       112.10 o                         
  -4   5  16         43.62         32.22        11.16 o                         
  -3   5  16       1649.14       1721.90        46.65 o                         
  -2   5  16        922.39        906.61        27.50 o                         
  -1   5  16       3298.73       3368.53        52.20 o                         
   0   5  16       3452.26       3629.55        40.84 o                         
   1   5  16       4578.96       4664.14        50.78 o                         
   2   5  16        458.84        456.45        13.85 o                         
   3   5  16       1793.27       1817.03        29.14 o                         
   4   5  16         10.32         15.88         5.14 o                         
   5   5  16       2256.53       2250.34        34.04 o                         
   6   5  16        895.06        906.02        21.11 o                         
  -7   6  16       1317.42       1336.91        46.22 o                         
  -6   6  16       1040.75       1056.89        94.92 o                         
  -5   6  16       1004.61       1001.28        39.50 o                         
  -4   6  16        766.68        802.07        36.32 o                         
  -3   6  16         52.51         54.96        10.93 o                         
  -2   6  16       1279.62       1337.86        34.06 o                         
  -1   6  16       2855.10       2840.78        47.00 o                         
   0   6  16       4161.69       4129.36        49.93 o                         
   1   6  16       2493.54       2736.31        36.56 o                         
   2   6  16       4061.32       4153.64        53.59 o                         
   3   6  16        203.48        214.16        11.03 o                         
   4   6  16       1155.10       1182.32        23.36 o                         
   5   6  16        106.11        131.15         7.96 o                         
   6   6  16       1058.21       1101.43        25.08 o                         
  -7   7  16        890.63        896.55        41.57 o                         
  -6   7  16        184.70        205.48        26.49 o                         
  -5   7  16        423.73        468.85        34.89 o                         
  -4   7  16       1401.09       1437.71        53.24 o                         
  -3   7  16       1698.15       1789.96        50.70 o                         
  -2   7  16        333.77        362.34        18.19 o                         
  -1   7  16         45.82         66.71         8.38 o                         
   0   7  16       1412.53       1444.58        30.07 o                         
   1   7  16       3785.21       3863.12        47.90 o                         
   2   7  16        377.73        377.24        14.51 o                         
   3   7  16        362.65        375.59        14.89 o                         
   4   7  16        969.04       1002.91        22.33 o                         
   5   7  16        620.34        674.90        17.93 o                         
  -6   8  16        631.94        623.33        32.24 o                         
  -5   8  16          5.27          8.47         9.27 o                         
  -4   8  16        379.64        400.87        26.03 o                         
  -3   8  16        789.07        743.86        30.29 o                         
  -2   8  16         27.25         32.17         8.03 o                         
  -1   8  16        334.85        328.53        16.92 o                         
   0   8  16       1067.14       1007.47        27.95 o                         
   1   8  16         63.41         71.97         7.73 o                         
   2   8  16        645.89        625.61        20.34 o                         
   3   8  16        158.79        142.59         9.57 o                         
   4   8  16       1303.38       1280.32        26.01 o                         
   5   8  16         26.27         27.27         5.36 o                         
  -5   9  16          5.95          9.96         7.52 o                         
  -4   9  16          3.15         12.87         8.02 o                         
  -3   9  16        931.40        887.85        32.25 o                         
  -2   9  16        141.74        174.36        13.22 o                         
  -1   9  16        188.27        191.23        13.58 o                         
   0   9  16        120.72        116.85        11.83 o                         
   1   9  16        133.23        126.65         9.93 o                         
   2   9  16        123.91        108.30         8.65 o                         
   3   9  16        215.18        208.41        10.41 o                         
   4   9  16          8.47         14.26         4.29 o                         
  -4  10  16         65.71         74.33         7.89 o                         
  -3  10  16          3.51          5.53         6.01 o                         
  -2  10  16        660.00        641.82        24.91 o                         
  -1  10  16        107.75        112.42         9.67 o                         
   0  10  16        102.31        106.90         9.16 o                         
   1  10  16         83.37         98.99         9.01 o                         
   2  10  16         55.18         70.23         8.28 o                         
   3  10  16        182.27        189.36        12.55 o                         
  -3  11  16        557.94        538.79        20.28 o                         
  -2  11  16         10.12          5.37         6.23 o                         
  -1  11  16        480.02        450.55        24.83 o                         
   0  11  16        875.68        934.92        27.00 o                         
   1  11  16       1512.04       1542.56        38.72 o                         
   2  11  16        863.71        822.14        25.65 o                         
  -8   1  17         71.31         55.60        11.16 o                         
  -7   1  17          1.60        -11.55        12.32 o                         
  -6   1  17         25.91         12.14        14.48 o                         
  -5   1  17        898.95        915.66        36.92 o                         
  -4   1  17        184.46        176.84        14.37 o                         
  -3   1  17         29.39         25.67         5.41 o                         
  -2   1  17         20.04         10.38         5.66 o                         
  -1   1  17        501.72        463.61        16.26 o                         
   0   1  17        138.27        126.43         6.66 o                         
   1   1  17         18.40         25.29         4.32 o                         
   2   1  17       1044.86       1042.26        17.05 o                         
   3   1  17        225.66        204.10         7.86 o                         
   4   1  17        915.46        915.04        17.36 o                         
   5   1  17        112.12        108.58         7.55 o                         
   6   1  17        216.00        180.43        12.12 o                         
   7   1  17        152.33        145.54        11.06 o                         
  -8   2  17         22.69         36.19         8.09 o                         
  -7   2  17          1.01          3.96        11.35 o                         
  -6   2  17        460.12        518.84        34.38 o                         
  -5   2  17         72.09         48.97        11.00 o                         
  -4   2  17        529.40        462.07        19.68 o                         
  -3   2  17          4.53         -1.56         5.73 o                         
  -2   2  17       5945.33       5639.76        70.67 o                         
  -1   2  17       2519.59       2459.02        34.03 o                         
   0   2  17         26.09         57.66         5.32 o                         
   1   2  17        465.75        410.77        11.43 o                         
   2   2  17       4849.14       4748.52        43.37 o                         
   3   2  17         86.03         76.28         6.01 o                         
   4   2  17         40.54         38.73         5.61 o                         
   5   2  17        795.98        743.10        19.88 o                         
   6   2  17       1798.10       1760.70        35.65 o                         
   7   2  17        119.13        137.78         9.92 o                         
  -8   3  17          0.30         -3.60         6.56 o                         
  -7   3  17        181.67        152.61        17.14 o                         
  -6   3  17         63.97         92.28        13.68 o                         
  -5   3  17       1924.93       1935.62        50.94 o                         
  -4   3  17        225.91        251.20        17.01 o                         
  -3   3  17       1820.59       1721.35        37.72 o                         
  -2   3  17         11.30         18.41         5.31 o                         
  -1   3  17        847.64        789.14        18.11 o                         
   0   3  17        322.10        288.17        10.01 o                         
   1   3  17        246.53        272.73         9.69 o                         
   2   3  17         77.65         59.52         5.76 o                         
   3   3  17       5354.91       5389.18        50.56 o                         
   4   3  17       2360.29       2362.92        32.21 o                         
   5   3  17        303.76        271.09        11.49 o                         
   6   3  17         66.54         68.08         7.05 o                         
  -8   4  17        901.98        866.58        30.82 o                         
  -7   4  17         19.03         21.03        10.59 o                         
  -6   4  17        451.76        391.15        28.32 o                         
  -5   4  17        282.80        319.38        22.51 o                         
  -4   4  17       6719.73       6540.62        92.97 o                         
  -3   4  17        263.09        228.63        14.61 o                         
  -2   4  17       2583.90       2469.78        47.08 o                         
  -1   4  17        300.35        306.63        12.81 o                         
   0   4  17       5194.07       5199.23        50.26 o                         
   1   4  17        636.71        614.41        14.90 o                         
   2   4  17       1140.21       1169.35        22.43 o                         
   3   4  17        417.93        439.84        13.69 o                         
   4   4  17       3533.77       3512.50        41.47 o                         
   5   4  17        676.88        671.13        18.50 o                         
   6   4  17        107.75        107.85         8.39 o                         
  -7   5  17       2600.52       2650.81        77.67 o                         
  -6   5  17          1.11         27.88        11.29 o                         
  -5   5  17       4542.41       4396.18        84.44 o                         
  -4   5  17        450.08        426.02        21.53 o                         
  -3   5  17       1877.97       1835.86        52.44 o                         
  -2   5  17        457.55        455.31        18.14 o                         
  -1   5  17       2079.70       2090.78        35.51 o                         
   0   5  17        112.29        110.24         7.58 o                         
   1   5  17       6227.66       6265.28        57.29 o                         
   2   5  17        420.30        438.48        14.05 o                         
   3   5  17       5707.48       5817.72        59.56 o                         
   4   5  17        393.60        382.43        12.97 o                         
   5   5  17        852.75        913.88        20.11 o                         
   6   5  17        602.39        627.12        16.90 o                         
  -7   6  17         29.73         26.39         9.82 o                         
  -6   6  17       2054.55       2104.85        71.76 o                         
  -5   6  17        339.54        344.13        35.68 o                         
  -4   6  17       2555.81       2414.99        64.22 o                         
  -3   6  17        432.44        451.43        23.54 o                         
  -2   6  17       3959.68       4118.80        64.74 o                         
  -1   6  17        101.59         79.25         7.77 o                         
   0   6  17      12164.89      11964.23       101.04 o                         
   1   6  17       4069.39       4043.75        48.01 o                         
   2   6  17       1090.14       1102.62        24.30 o                         
   3   6  17        415.36        434.96        14.97 o                         
   4   6  17       1849.75       1906.95        30.29 o                         
   5   6  17       1007.27       1090.46        22.18 o                         
   6   6  17       1892.95       1725.98        31.71 o                         
  -7   7  17       3801.07       3616.08       157.09 o                         
  -6   7  17         21.15         18.69        11.37 o                         
  -5   7  17       5807.92       6046.09       108.71 o                         
  -4   7  17       1646.03       1658.12        53.85 o                         
  -3   7  17       1231.80       1143.45        37.50 o                         
  -2   7  17         70.83         72.88         9.35 o                         
  -1   7  17       9505.89       9638.15        99.69 o                         
   0   7  17        100.06         95.65         8.29 o                         
   1   7  17       6210.11       6249.93        65.76 o                         
   2   7  17       1190.68       1179.63        24.92 o                         
   3   7  17       1803.55       1763.38        30.91 o                         
   4   7  17       1524.40       1511.84        28.65 o                         
   5   7  17       2525.72       2429.23        37.31 o                         
  -6   8  17       4720.55       4670.21       146.07 o                         
  -5   8  17        445.91        473.22        31.12 o                         
  -4   8  17       2121.80       2166.54        52.08 o                         
  -3   8  17          1.62          8.59         8.59 o                         
  -2   8  17       5386.80       5497.14        74.36 o                         
  -1   8  17         35.33         48.29         8.33 o                         
   0   8  17       6434.32       6367.36        78.66 o                         
   1   8  17       1732.85       1729.30        31.03 o                         
   2   8  17       4181.27       4209.38        58.07 o                         
   3   8  17       2408.01       2424.75        34.85 o                         
   4   8  17        843.08        813.98        21.47 o                         
  -5   9  17       3780.52       3726.82        93.85 o                         
  -4   9  17       1017.47       1030.02        32.05 o                         
  -3   9  17       1230.33       1200.98        33.23 o                         
  -2   9  17       1101.71       1113.66        32.47 o                         
  -1   9  17       6435.40       6700.43        81.44 o                         
   0   9  17       2180.17       2242.56        43.08 o                         
   1   9  17       5492.87       5595.15        67.46 o                         
   2   9  17        945.94        968.55        24.68 o                         
   3   9  17       4032.84       4086.05        52.71 o                         
   4   9  17       1049.40       1065.41        24.25 o                         
  -4  10  17       3700.48       3472.21        67.63 o                         
  -3  10  17         17.76         29.20         5.81 o                         
  -2  10  17       3836.89       3967.36        62.17 o                         
  -1  10  17         63.15         89.04         8.52 o                         
   0  10  17       4039.90       3967.55        60.02 o                         
   1  10  17        542.74        540.49        18.13 o                         
   2  10  17       3997.95       4097.40        60.91 o                         
   3  10  17       1086.28       1050.38        31.63 o                         
  -2  11  17         25.43         33.30         5.80 o                         
  -1  11  17       4845.49       4658.03       119.19 o                         
   0  11  17        299.23        313.40        21.13 o                         
   1  11  17       1445.42       1315.64        33.39 o                         
  -8   0  18       1049.55       1115.83        48.58 o                         
  -7   0  18       2290.82       2413.37        99.51 o                         
  -6   0  18       2290.46       2254.86       142.15 o                         
  -5   0  18        640.96        693.63        59.00 o                         
  -4   0  18       9121.03       9475.24       180.56 o                         
  -3   0  18      16292.61      16413.36       237.51 o                         
  -2   0  18        482.19        473.63        25.02 o                         
  -1   0  18       3272.52       3333.69        64.52 o                         
   0   0  18       3507.02       3429.07        53.21 o                         
   1   0  18      10066.27      10006.26        92.52 o                         
   2   0  18        890.20        865.44        22.37 o                         
   3   0  18       3692.97       3744.14        51.43 o                         
   4   0  18        884.12        875.36        25.28 o                         
   5   0  18       9821.09       9833.99       113.46 o                         
   6   0  18        262.62        208.25        18.47 o                         
  -8   1  18       1336.80       1333.57        44.73 o                         
  -7   1  18       1866.41       1866.20        52.33 o                         
  -6   1  18       1445.36       1524.06        58.57 o                         
  -5   1  18       4379.35       4716.33        98.55 o                         
  -4   1  18       2843.00       2918.22        55.32 o                         
  -3   1  18       2715.62       2649.65        42.94 o                         
  -2   1  18      10174.44      10349.11       102.74 o                         
  -1   1  18       6045.71       6309.27        71.18 o                         
   0   1  18       5767.53       5664.50        52.94 o                         
   1   1  18       2498.44       2643.36        28.67 o                         
   2   1  18       5025.91       5082.50        43.08 o                         
   3   1  18       2095.40       2077.54        25.80 o                         
   4   1  18      14828.47      14649.44        97.86 o                         
   5   1  18        110.31        106.97         8.04 o                         
   6   1  18       1999.56       1943.25        37.43 o                         
  -8   2  18       1381.97       1278.48        39.55 o                         
  -7   2  18        398.17        443.97        28.32 o                         
  -6   2  18       3105.44       3443.68        79.02 o                         
  -5   2  18       2517.36       2493.40        60.92 o                         
  -4   2  18       2370.53       2372.86        45.38 o                         
  -3   2  18       5970.96       5954.03        66.06 o                         
  -2   2  18       2796.51       2662.72        40.79 o                         
  -1   2  18       9436.20       9541.63        86.33 o                         
   0   2  18       2544.57       2694.58        33.23 o                         
   1   2  18       7852.88       7965.46        61.10 o                         
   2   2  18       1190.14       1200.38        20.48 o                         
   3   2  18       6064.92       5986.93        68.36 o                         
   4   2  18       1628.72       1622.66        27.27 o                         
   5   2  18       2904.01       2908.51        41.40 o                         
   6   2  18        368.21        363.01        15.90 o                         
  -8   3  18        606.07        539.78        24.06 o                         
  -7   3  18       3065.47       3171.15        85.53 o                         
  -6   3  18       1846.96       1914.54        56.32 o                         
  -5   3  18        420.58        489.67        24.29 o                         
  -4   3  18       2521.88       2453.51        48.61 o                         
  -3   3  18       5267.87       5222.50        69.21 o                         
  -2   3  18       3978.10       3995.68        50.26 o                         
  -1   3  18        424.16        371.40        14.20 o                         
   0   3  18       5292.38       5330.07        46.45 o                         
   1   3  18       3278.62       3349.65        37.06 o                         
   2   3  18      10118.30      10243.84        82.09 o                         
   3   3  18        262.16        268.88        10.51 o                         
   4   3  18       2869.27       2866.49        36.77 o                         
   5   3  18       1816.83       1838.73        29.33 o                         
   6   3  18       5872.41       5919.18        69.59 o                         
  -8   4  18        415.46        376.77        17.98 o                         
  -7   4  18        222.97        210.41        18.03 o                         
  -6   4  18       2800.91       2799.75        62.78 o                         
  -5   4  18       6576.30       6461.17        97.16 o                         
  -4   4  18        698.70        686.86        25.19 o                         
  -3   4  18         80.50         76.97         8.32 o                         
  -2   4  18       7963.92       8062.82        87.11 o                         
  -1   4  18       7166.33       7233.70        72.44 o                         
   0   4  18        515.45        502.69        14.45 o                         
   1   4  18       5784.34       5934.29        52.43 o                         
   2   4  18        264.68        267.55        10.67 o                         
   3   4  18       2372.84       2419.28        33.09 o                         
   4   4  18        122.23        130.18         8.15 o                         
   5   4  18       1793.86       1772.23        29.74 o                         
   6   4  18        556.87        560.00        16.60 o                         
  -7   5  18        396.04        393.66        24.35 o                         
  -6   5  18       4403.21       4088.33        78.66 o                         
  -5   5  18        353.29        354.26        20.89 o                         
  -4   5  18       1458.12       1503.69        40.98 o                         
  -3   5  18       1597.35       1676.89        52.02 o                         
  -2   5  18       1061.32       1099.56        26.53 o                         
  -1   5  18       2425.98       2411.04        39.47 o                         
   0   5  18       4240.64       4245.96        48.16 o                         
   1   5  18        881.66        924.18        19.48 o                         
   2   5  18       5538.67       5668.63        56.56 o                         
   3   5  18        529.67        508.69        15.07 o                         
   4   5  18        336.42        330.46        12.58 o                         
   5   5  18       1374.90       1465.32        26.41 o                         
   6   5  18       4665.50       4580.68        56.68 o                         
  -7   6  18        734.34        674.98        46.49 o                         
  -6   6  18        950.62        903.49        53.91 o                         
  -5   6  18        378.67        354.91        23.14 o                         
  -4   6  18        703.16        720.56        31.14 o                         
  -3   6  18        845.80        875.13        29.30 o                         
  -2   6  18       1071.39       1078.29        28.41 o                         
  -1   6  18       2059.40       2095.60        59.88 o                         
   0   6  18       1225.93       1204.45        26.16 o                         
   1   6  18       4772.76       4786.29        54.35 o                         
   2   6  18        383.04        376.73        14.49 o                         
   3   6  18        366.89        384.12        15.25 o                         
   4   6  18        704.62        721.02        19.62 o                         
   5   6  18       1683.19       1756.23        29.53 o                         
  -6   7  18        388.46        381.26        23.38 o                         
  -5   7  18         89.69        110.17        14.62 o                         
  -4   7  18        293.58        329.97        21.74 o                         
  -3   7  18         10.80         19.83         6.96 o                         
  -2   7  18         23.89         28.50         7.01 o                         
  -1   7  18       1642.36       1672.85        33.48 o                         
   0   7  18       3072.50       3150.35        48.42 o                         
   1   7  18         80.78         80.91         8.27 o                         
   2   7  18        211.56        230.82        11.20 o                         
   3   7  18        684.48        695.06        18.01 o                         
   4   7  18        881.97        897.16        23.92 o                         
   5   7  18         33.92         32.08         6.12 o                         
  -6   8  18          8.63          8.26         4.99 o                         
  -5   8  18          4.30         15.53         7.82 o                         
  -4   8  18       1102.28       1028.94        33.62 o                         
  -3   8  18       2355.41       2299.22        47.91 o                         
  -2   8  18         91.23        107.97        10.31 o                         
  -1   8  18        586.90        577.05        21.51 o                         
   0   8  18        997.35       1049.57        27.40 o                         
   1   8  18        694.53        707.93        20.14 o                         
   2   8  18         16.31         12.07         5.97 o                         
   3   8  18        124.74        121.11         9.35 o                         
   4   8  18        392.52        386.84        14.26 o                         
  -5   9  18         20.39         18.01         6.39 o                         
  -4   9  18         26.27         21.54         6.51 o                         
  -3   9  18        118.92        132.25        10.61 o                         
  -2   9  18        189.12        220.25        13.62 o                         
  -1   9  18          0.11          1.91         6.85 o                         
   0   9  18        268.66        313.42        14.48 o                         
   1   9  18         60.87         65.40         7.35 o                         
   2   9  18         41.68         58.63         7.07 o                         
   3   9  18          2.46         -0.80         5.39 o                         
  -4  10  18          8.06          5.97         7.10 o                         
  -3  10  18        140.48        124.52        10.17 o                         
  -2  10  18          2.21          0.86         6.38 o                         
  -1  10  18          3.94         11.39         5.71 o                         
   0  10  18        533.53        527.20        17.09 o                         
   1  10  18        411.99        436.93        15.56 o                         
   2  10  18        819.78        747.95        22.98 o                         
  -1  11  18       1006.13       1036.84        29.20 o                         
   0  11  18        745.82        736.92        22.01 o                         
  -8   1  19         73.33         73.50         9.55 o                         
  -7   1  19         64.31         80.60        10.22 o                         
  -6   1  19       1034.58       1033.47        37.89 o                         
  -5   1  19         25.82         22.88         8.79 o                         
  -4   1  19         57.16         44.02        10.36 o                         
  -3   1  19        257.72        265.85        14.33 o                         
  -2   1  19        177.01        185.29        11.83 o                         
  -1   1  19       1133.93       1096.29        25.07 o                         
   0   1  19          0.80          5.69         4.44 o                         
   1   1  19        728.47        694.10        14.67 o                         
   2   1  19       3329.85       3322.34        35.83 o                         
   3   1  19        551.20        521.98        13.26 o                         
   4   1  19          5.96          4.72         5.32 o                         
   5   1  19          4.90          8.86         5.76 o                         
   6   1  19         44.85         44.72         6.43 o                         
  -8   2  19         12.35         13.02         5.51 o                         
  -7   2  19         12.89         11.48         9.55 o                         
  -6   2  19        135.38        137.08        15.94 o                         
  -5   2  19       1211.90       1202.20        43.34 o                         
  -4   2  19         19.62          9.48         6.11 o                         
  -3   2  19       3620.73       3571.55        52.73 o                         
  -2   2  19        571.02        537.81        17.75 o                         
  -1   2  19        154.93        179.93        10.29 o                         
   0   2  19         25.59         36.23         4.84 o                         
   1   2  19       1951.93       1992.43        27.52 o                         
   2   2  19        583.22        610.20        14.66 o                         
   3   2  19       1556.24       1522.44        24.57 o                         
   4   2  19         14.63         15.09         5.72 o                         
   5   2  19         11.69         15.47         5.15 o                         
   6   2  19        109.50         93.52         9.09 o                         
  -8   3  19         14.53          5.60         7.57 o                         
  -7   3  19        176.66        164.70        13.69 o                         
  -6   3  19        870.85        829.54        33.68 o                         
  -5   3  19          7.29         15.85         8.56 o                         
  -4   3  19       4192.86       4302.46        80.54 o                         
  -3   3  19         79.05         63.31         8.16 o                         
  -2   3  19        217.54        200.08        10.78 o                         
  -1   3  19          5.76          1.87         4.92 o                         
   0   3  19        758.12        804.64        17.03 o                         
   1   3  19       1721.93       1747.00        26.73 o                         
   2   3  19       5471.34       5401.29        66.19 o                         
   3   3  19       1578.91       1503.32        25.30 o                         
   4   3  19        370.45        328.88        12.14 o                         
   5   3  19        562.86        565.40        16.97 o                         
   6   3  19        108.24        118.72         7.98 o                         
  -7   4  19        354.76        331.62        20.06 o                         
  -6   4  19        183.56        168.89        15.23 o                         
  -5   4  19       2085.41       2046.53        47.30 o                         
  -4   4  19         75.00         72.69         9.15 o                         
  -3   4  19       4273.75       4085.19        55.90 o                         
  -2   4  19        437.07        430.55        17.28 o                         
  -1   4  19       1396.98       1397.08        27.50 o                         
   0   4  19         89.28         90.84         6.74 o                         
   1   4  19       3093.46       3136.82        37.18 o                         
   2   4  19        647.15        639.99        16.75 o                         
   3   4  19       3169.02       3167.30        40.51 o                         
   4   4  19        598.54        609.05        15.90 o                         
   5   4  19        377.70        363.77        13.45 o                         
   6   4  19        280.25        280.14        18.16 o                         
  -7   5  19         18.76         19.93         8.57 o                         
  -6   5  19        869.07        827.02        31.22 o                         
  -5   5  19       1034.34       1053.71        38.75 o                         
  -4   5  19       5857.39       6063.34        90.85 o                         
  -3   5  19       1943.45       1885.39        40.34 o                         
  -2   5  19        536.23        490.34        30.21 o                         
  -1   5  19        493.70        521.45        17.76 o                         
   0   5  19       6211.63       6261.01        80.16 o                         
   1   5  19        987.62        983.23        19.61 o                         
   2   5  19       3906.51       3971.40        45.38 o                         
   3   5  19         51.02         43.97         5.77 o                         
   4   5  19       2628.12       2653.37        36.96 o                         
   5   5  19       1801.87       1883.09        30.88 o                         
  -7   6  19       3484.90       3442.75       120.69 o                         
  -6   6  19         34.68         33.69         8.63 o                         
  -5   6  19       2978.50       2992.31        65.16 o                         
  -4   6  19          0.35          7.82         8.21 o                         
  -3   6  19       2749.75       2815.01        51.83 o                         
  -2   6  19         14.18         13.26         6.04 o                         
  -1   6  19       6456.70       6402.54        70.45 o                         
   0   6  19        147.60        158.08        10.10 o                         
   1   6  19       2930.04       2918.56        41.26 o                         
   2   6  19        740.03        718.37        19.40 o                         
   3   6  19       1816.01       1829.61        32.88 o                         
   4   6  19        262.21        260.84        11.45 o                         
   5   6  19       2800.44       2701.03        37.26 o                         
  -6   7  19       1447.08       1472.37        37.92 o                         
  -5   7  19          4.55         -5.66         7.25 o                         
  -4   7  19       2557.58       2573.81        53.86 o                         
  -3   7  19        460.26        418.35        18.96 o                         
  -2   7  19       4961.02       5056.66        67.06 o                         
  -1   7  19         92.89         82.83         8.27 o                         
   0   7  19       6265.02       6417.19        75.93 o                         
   1   7  19       1128.05       1191.53        25.13 o                         
   2   7  19       2232.41       2143.25        37.80 o                         
   3   7  19       1719.89       1699.52        30.98 o                         
   4   7  19       4910.12       4902.90        63.22 o                         
  -5   8  19       1972.62       1856.11        44.12 o                         
  -4   8  19          1.35         -2.12         6.49 o                         
  -3   8  19       3248.33       3280.50        54.92 o                         
  -2   8  19          9.31         14.38         6.90 o                         
  -1   8  19       7448.83       7553.14        87.45 o                         
   0   8  19        281.99        281.46        14.09 o                         
   1   8  19       4585.89       4542.67        57.01 o                         
   2   8  19        382.04        378.22        15.85 o                         
   3   8  19        298.88        293.22        13.82 o                         
   4   8  19        113.96        110.14         8.40 o                         
  -5   9  19        125.25        116.29         9.25 o                         
  -4   9  19       1791.29       1616.85        33.75 o                         
  -3   9  19        341.68        308.83        16.00 o                         
  -2   9  19       5153.85       5410.47        76.20 o                         
  -1   9  19        421.37        446.46        17.23 o                         
   0   9  19       4980.46       5128.58        62.56 o                         
   1   9  19         73.12         68.95         7.15 o                         
   2   9  19       4792.22       4701.30        63.26 o                         
   3   9  19        797.66        834.43        21.17 o                         
  -3  10  19       2260.98       2086.15        58.04 o                         
  -2  10  19        230.31        214.79        12.23 o                         
  -1  10  19       2703.93       2751.62        50.00 o                         
   0  10  19        790.35        775.23        21.26 o                         
   1  10  19       3936.78       3752.63        56.96 o                         
  -8   0  20        716.13        731.67        35.27 o                         
  -7   0  20       3036.17       3041.75        78.59 o                         
  -6   0  20        563.50        564.66        34.95 o                         
  -5   0  20       4047.90       4326.74       121.54 o                         
  -4   0  20       6154.78       6435.38       176.51 o                         
  -3   0  20        125.70        132.55        16.05 o                         
  -2   0  20       2910.11       3071.62        74.32 o                         
  -1   0  20      10243.47      10802.71       135.79 o                         
   0   0  20       6646.65       6676.93        84.79 o                         
   1   0  20       2525.23       2556.49        44.03 o                         
   2   0  20       6525.38       6646.74        76.96 o                         
   3   0  20        761.81        714.69        22.51 o                         
   4   0  20      11328.04      11185.64       115.42 o                         
   5   0  20         64.23         43.14         9.21 o                         
   6   0  20        722.73        636.00        30.16 o                         
  -8   1  20       1187.01       1156.78        29.23 o                         
  -7   1  20        353.73        372.85        18.35 o                         
  -6   1  20       4056.29       4087.00        75.18 o                         
  -5   1  20       2534.38       2482.69        52.42 o                         
  -4   1  20       5402.75       5483.49       122.61 o                         
  -3   1  20       6526.06       6664.51        74.98 o                         
  -2   1  20       1651.28       1708.07        38.08 o                         
  -1   1  20       2832.59       3029.66        44.20 o                         
   0   1  20       5768.29       5791.29        55.97 o                         
   1   1  20       8127.56       8137.84        63.49 o                         
   2   1  20       2057.81       2137.30        28.36 o                         
   3   1  20       6948.32       6865.94        57.85 o                         
   4   1  20         21.08         19.60         5.49 o                         
   5   1  20       2502.86       2491.05        37.59 o                         
   6   1  20        836.74        748.31        24.62 o                         
  -8   2  20        203.90        181.79        11.08 o                         
  -7   2  20       3471.02       3372.75        57.01 o                         
  -6   2  20       2671.68       2653.92        54.76 o                         
  -5   2  20       2236.94       2274.19        48.68 o                         
  -4   2  20       3349.84       3427.53        52.68 o                         
  -3   2  20       1907.80       1885.42        36.04 o                         
  -2   2  20       2406.27       2441.21        38.79 o                         
  -1   2  20       3004.79       3091.80        45.64 o                         
   0   2  20       3287.24       3348.55        38.68 o                         
   1   2  20       3505.90       3480.07        38.45 o                         
   2   2  20       8170.02       8470.69       110.20 o                         
   3   2  20        399.26        397.54        12.74 o                         
   4   2  20       4020.65       4002.15        44.19 o                         
   5   2  20        773.89        788.19        18.79 o                         
   6   2  20       2051.94       1901.49        38.61 o                         
  -7   3  20        286.00        282.67        17.75 o                         
  -6   3  20       1811.13       1801.39        46.25 o                         
  -5   3  20       2571.43       2625.97        52.14 o                         
  -4   3  20       1683.44       1721.78        38.48 o                         
  -3   3  20       1239.25       1268.36        30.44 o                         
  -2   3  20       5124.12       5092.70        63.68 o                         
  -1   3  20       7615.11       7835.53        76.36 o                         
   0   3  20        961.73        978.01        19.94 o                         
   1   3  20       7093.85       7138.37        62.05 o                         
   2   3  20       1481.11       1543.75        26.25 o                         
   3   3  20       4486.04       4516.23        47.81 o                         
   4   3  20        553.72        542.89        15.23 o                         
   5   3  20       1929.97       1892.88        31.39 o                         
   6   3  20        235.24        250.43        14.16 o                         
  -7   4  20       2009.21       1973.45        67.31 o                         
  -6   4  20       4498.70       4418.18        96.98 o                         
  -5   4  20        724.74        718.63        24.22 o                         
  -4   4  20        689.18        653.28        23.61 o                         
  -3   4  20       4444.50       4496.18        63.19 o                         
  -2   4  20       3347.11       3525.95        61.28 o                         
  -1   4  20        614.93        618.42        17.86 o                         
   0   4  20       2707.28       2791.00        37.40 o                         
   1   4  20       2502.44       2477.82        33.49 o                         
   2   4  20       3990.34       4026.83        44.36 o                         
   3   4  20        603.76        592.15        16.31 o                         
   4   4  20        328.40        309.04        11.19 o                         
   5   4  20        996.32       1019.50        23.30 o                         
  -7   5  20        676.69        668.35        68.62 o                         
  -6   5  20        799.60        776.49        27.60 o                         
  -5   5  20        335.56        339.03        16.86 o                         
  -4   5  20        415.54        443.43        21.07 o                         
  -3   5  20        141.54        162.54        13.11 o                         
  -2   5  20       3776.26       3908.12        55.69 o                         
  -1   5  20       5950.93       6035.14        64.02 o                         
   0   5  20        695.16        671.43        17.29 o                         
   1   5  20       1754.58       1697.47        27.13 o                         
   2   5  20         47.58         42.93         5.61 o                         
   3   5  20       2061.85       2031.91        32.10 o                         
   4   5  20        833.38        845.90        20.42 o                         
   5   5  20       2620.95       2693.87        43.85 o                         
  -6   6  20        259.73        249.73        17.37 o                         
  -5   6  20        204.08        239.94        17.23 o                         
  -4   6  20       1094.28       1126.94        34.17 o                         
  -3   6  20       1367.69       1392.30        34.63 o                         
  -2   6  20       1134.02       1154.17        29.15 o                         
  -1   6  20        877.39        873.99        22.94 o                         
   0   6  20       5432.09       5512.82        60.05 o                         
   1   6  20         57.86         43.28         5.49 o                         
   2   6  20        110.86        127.71         8.54 o                         
   3   6  20       2032.42       2026.51        33.65 o                         
   4   6  20       1246.29       1241.04        25.49 o                         
   5   6  20        181.98        172.34        12.82 o                         
  -6   7  20         57.44         55.06         9.54 o                         
  -5   7  20         16.68         11.07         9.65 o                         
  -4   7  20        381.64        418.53        21.36 o                         
  -3   7  20        949.63        982.82        29.92 o                         
  -2   7  20        638.87        634.78        20.44 o                         
  -1   7  20        262.90        324.41        14.55 o                         
   0   7  20        920.44        939.52        25.45 o                         
   1   7  20       1135.98       1037.60        24.00 o                         
   2   7  20        127.87        125.36         9.54 o                         
   3   7  20        500.22        484.51        16.65 o                         
   4   7  20        453.32        516.36        17.45 o                         
  -5   8  20        371.92        338.17        21.39 o                         
  -4   8  20        446.81        460.85        20.60 o                         
  -3   8  20        319.75        331.01        17.82 o                         
  -2   8  20        278.22        301.90        16.84 o                         
  -1   8  20        142.33        155.18        10.60 o                         
   0   8  20        548.89        568.42        18.71 o                         
   1   8  20        361.79        341.66        13.67 o                         
   2   8  20         54.37         77.17         7.72 o                         
   3   8  20        342.41        341.70        14.50 o                         
  -4   9  20        136.28        143.41        11.57 o                         
  -3   9  20        521.31        510.40        19.94 o                         
  -2   9  20          2.12         -5.80         5.80 o                         
  -1   9  20        278.43        305.64        14.41 o                         
   0   9  20        326.58        306.66        13.68 o                         
   1   9  20        209.52        192.66        10.85 o                         
   2   9  20        125.81        106.00         8.07 o                         
  -2  10  20       1058.32        989.54        26.03 o                         
  -1  10  20        261.93        273.92        12.86 o                         
   0  10  20       1110.26       1128.61        27.32 o                         
   1  10  20        250.85        229.03        13.48 o                         
  -7   1  21         90.32         93.12         9.81 o                         
  -6   1  21         81.63         80.45        11.35 o                         
  -5   1  21        169.39        174.48        12.71 o                         
  -4   1  21         12.80         23.71         7.74 o                         
  -3   1  21        162.37        154.92        10.80 o                         
  -2   1  21       1714.86       1779.14        38.81 o                         
  -1   1  21        350.10        349.35        14.32 o                         
   0   1  21       1626.04       1616.43        28.00 o                         
   1   1  21       2275.86       2320.46        32.47 o                         
   2   1  21        177.31        150.22         7.78 o                         
   3   1  21         57.28         52.77         5.87 o                         
   4   1  21        182.70        184.84         9.53 o                         
   5   1  21         10.18          6.87         5.91 o                         
   6   1  21        274.45        241.75        16.21 o                         
  -7   2  21        806.35        820.01        26.72 o                         
  -6   2  21       1943.89       1896.73        47.24 o                         
  -5   2  21         12.66         21.24         8.25 o                         
  -4   2  21         57.41         58.86         9.03 o                         
  -3   2  21         55.32         54.31         7.55 o                         
  -2   2  21        280.64        238.41        12.07 o                         
  -1   2  21        354.12        329.09        14.91 o                         
   0   2  21        455.63        471.08        14.14 o                         
   1   2  21        387.65        296.28        16.19 o                         
   2   2  21       2105.89       2045.61        31.10 o                         
   3   2  21       1670.91       1630.74        26.21 o                         
   4   2  21        266.39        308.02        12.27 o                         
   5   2  21        220.67        183.93        10.33 o                         
  -7   3  21         73.92         87.71        12.44 o                         
  -6   3  21        248.54        251.07        16.72 o                         
  -5   3  21       1944.43       1916.25        42.79 o                         
  -4   3  21        260.08        244.45        13.67 o                         
  -3   3  21       3555.23       3460.96        61.31 o                         
  -2   3  21        193.61        175.46        12.80 o                         
  -1   3  21         39.36         50.58         7.18 o                         
   0   3  21        558.84        564.60        15.91 o                         
   1   3  21       4587.20       4601.27        49.41 o                         
   2   3  21       2069.14       2064.49        30.01 o                         
   3   3  21       1078.70       1029.92        21.32 o                         
   4   3  21         26.75         34.44         5.45 o                         
   5   3  21        545.89        522.43        17.06 o                         
  -7   4  21          4.15          6.20         6.61 o                         
  -6   4  21       2120.60       2183.81        67.28 o                         
  -5   4  21          1.46         -7.08         7.08 o                         
  -4   4  21       4063.07       3970.13        60.31 o                         
  -3   4  21         91.29         93.66        11.93 o                         
  -2   4  21        868.40        880.17        25.01 o                         
  -1   4  21          2.23         -3.80         5.38 o                         
   0   4  21       2000.42       1993.57        31.16 o                         
   1   4  21          8.48         16.00         5.17 o                         
   2   4  21       2582.50       2568.21        33.92 o                         
   3   4  21       1042.16       1073.45        22.91 o                         
   4   4  21       1370.68       1419.44        26.54 o                         
   5   4  21         11.88         22.10         6.44 o                         
  -7   5  21        413.06        382.31        23.28 o                         
  -6   5  21       1101.04       1103.89        48.09 o                         
  -5   5  21       2249.79       2354.53        53.17 o                         
  -4   5  21        119.38        127.21        12.32 o                         
  -3   5  21       1026.41        995.29        33.42 o                         
  -2   5  21        363.45        379.70        15.75 o                         
  -1   5  21       4774.25       4800.31        53.87 o                         
   0   5  21        895.55        889.86        20.05 o                         
   1   5  21       2659.69       2610.19        34.77 o                         
   2   5  21         55.36         56.93         6.13 o                         
   3   5  21       3244.89       3249.32        41.32 o                         
   4   5  21       1340.93       1316.87        25.37 o                         
   5   5  21        601.74        554.45        17.32 o                         
  -6   6  21        736.33        779.61        37.36 o                         
  -5   6  21        221.37        192.11        13.98 o                         
  -4   6  21       3269.57       3286.36        64.73 o                         
  -3   6  21        332.25        330.48        19.00 o                         
  -2   6  21       3919.06       3972.01        57.42 o                         
  -1   6  21         88.36         80.30         7.47 o                         
   0   6  21       3438.15       3460.29        43.63 o                         
   1   6  21         45.33         54.17         6.26 o                         
   2   6  21       3042.15       3013.23        40.92 o                         
   3   6  21          7.45          5.52         5.51 o                         
   4   6  21       3439.21       3540.91        47.25 o                         
  -5   7  21       2280.16       2249.09        49.30 o                         
  -4   7  21        337.59        332.53        19.89 o                         
  -3   7  21       3116.40       3232.51        68.04 o                         
  -2   7  21         78.64         80.47         8.22 o                         
  -1   7  21       8551.94       8602.67        87.37 o                         
   0   7  21        296.00        311.91        13.76 o                         
   1   7  21       1326.63       1315.10        26.82 o                         
   2   7  21        145.25        141.45         9.42 o                         
   3   7  21       2617.46       2572.21        38.71 o                         
   4   7  21        358.67        353.46        13.80 o                         
  -5   8  21         56.75         47.56         9.45 o                         
  -4   8  21       1870.09       1847.44        45.69 o                         
  -3   8  21        655.91        730.38        27.80 o                         
  -2   8  21       7256.21       7307.49        93.26 o                         
  -1   8  21        412.74        407.80        17.00 o                         
   0   8  21       1103.84       1183.71        26.86 o                         
   1   8  21         38.86         50.26         7.21 o                         
   2   8  21       4327.85       4300.20        54.38 o                         
   3   8  21        205.75        191.22        10.63 o                         
  -4   9  21        643.08        593.01        19.57 o                         
  -3   9  21       5453.74       5367.10       113.64 o                         
  -2   9  21        461.93        464.57        17.81 o                         
  -1   9  21       2219.95       2246.86        41.06 o                         
   0   9  21        395.46        397.96        15.24 o                         
   1   9  21       4217.54       4051.60        58.33 o                         
   2   9  21        274.51        301.45        13.53 o                         
  -1  10  21        290.13        284.65        19.93 o                         
  -7   0  22        521.84        497.55        27.58 o                         
  -6   0  22       3120.09       3024.26       106.02 o                         
  -5   0  22       3971.08       3967.40        88.09 o                         
  -4   0  22       2774.21       2850.01        75.26 o                         
  -3   0  22       1519.17       1598.98        50.53 o                         
  -2   0  22       1138.68       1127.67        50.02 o                         
  -1   0  22        319.49        367.14        21.16 o                         
   0   0  22      14079.08      14750.02       369.35 o                         
   1   0  22       7558.13       7609.79        90.27 o                         
   2   0  22       1396.59       1363.91        34.61 o                         
   3   0  22       6879.97       6716.65        89.53 o                         
   4   0  22        379.78        401.49        20.02 o                         
   5   0  22       1955.58       1992.31        61.36 o                         
  -7   1  22       1809.83       1880.04        41.21 o                         
  -6   1  22        316.52        374.98        18.00 o                         
  -5   1  22       5286.66       5209.63        76.98 o                         
  -4   1  22       6416.32       6313.03        81.27 o                         
  -3   1  22        387.92        415.30        17.35 o                         
  -2   1  22       2745.22       2729.53        51.56 o                         
  -1   1  22       7222.86       7331.15        73.86 o                         
   0   1  22       7381.74       7439.01       148.26 o                         
   1   1  22        806.81        819.37        19.25 o                         
   2   1  22       4168.90       4119.41        47.52 o                         
   3   1  22       1363.53       1330.96        24.82 o                         
   4   1  22       3718.27       3762.72        46.37 o                         
   5   1  22        521.93        487.84        18.85 o                         
  -7   2  22        699.41        721.77        24.01 o                         
  -6   2  22       1898.84       1968.60        46.59 o                         
  -5   2  22       1627.63       1589.85        38.81 o                         
  -4   2  22       2329.84       2347.84        46.95 o                         
  -3   2  22       3113.35       3184.82        48.81 o                         
  -2   2  22        800.81        808.59        23.03 o                         
  -1   2  22        584.30        514.83        23.06 o                         
   0   2  22       5520.85       5716.19        60.41 o                         
   1   2  22      10731.10      10935.53        88.79 o                         
   2   2  22       1922.53       1949.04        30.50 o                         
   3   2  22       6137.96       6112.15        57.96 o                         
   4   2  22        790.22        826.98        20.95 o                         
   5   2  22       1640.17       1584.76        32.99 o                         
  -7   3  22       2267.03       2120.73        51.48 o                         
  -6   3  22        973.12       1055.38        38.63 o                         
  -5   3  22       1775.63       1773.60        40.38 o                         
  -4   3  22       1284.28       1180.08        28.72 o                         
  -3   3  22       5618.29       5637.65        76.22 o                         
  -2   3  22       2314.06       2375.72        41.05 o                         
  -1   3  22        648.62        703.22        19.24 o                         
   0   3  22       2791.50       2928.54        44.57 o                         
   1   3  22       2061.55       1993.22        31.11 o                         
   2   3  22       3966.95       3990.74        43.20 o                         
   3   3  22        444.16        461.98        14.61 o                         
   4   3  22       1932.43       1737.34        30.68 o                         
   5   3  22        548.10        557.00        19.71 o                         
  -7   4  22       1253.59       1199.07        37.14 o                         
  -6   4  22        511.02        525.16        26.50 o                         
  -5   4  22        362.28        383.81        18.45 o                         
  -4   4  22       2684.52       2916.42        50.29 o                         
  -3   4  22       3955.12       4145.96        62.16 o                         
  -2   4  22       1282.52       1317.42        29.77 o                         
  -1   4  22       2044.98       2077.90        34.39 o                         
   0   4  22       1806.72       1793.16        31.39 o                         
   1   4  22       2151.94       2218.09        34.01 o                         
   2   4  22       1339.77       1335.55        24.23 o                         
   3   4  22       2156.33       2144.87        36.05 o                         
   4   4  22       1077.17       1118.63        24.08 o                         
   5   4  22       4332.29       4216.35        63.45 o                         
  -6   5  22        586.41        534.34        30.11 o                         
  -5   5  22       1386.92       1434.66        45.88 o                         
  -4   5  22        190.52        213.79        13.89 o                         
  -3   5  22       2268.16       2349.14        49.96 o                         
  -2   5  22       3131.47       3215.41        48.83 o                         
  -1   5  22        728.62        774.83        20.53 o                         
   0   5  22       1994.45       2040.70        31.72 o                         
   1   5  22        442.22        448.20        14.29 o                         
   2   5  22        972.76        991.58        21.10 o                         
   3   5  22       1028.40       1014.78        21.95 o                         
   4   5  22       2230.70       2197.84        35.90 o                         
  -6   6  22        270.41        251.12        17.14 o                         
  -5   6  22         30.79         37.69         7.90 o                         
  -4   6  22       1035.81       1043.51        39.40 o                         
  -3   6  22       1247.03       1273.70        35.08 o                         
  -2   6  22        862.29        952.60        25.67 o                         
  -1   6  22       2043.37       2090.41        35.18 o                         
   0   6  22        129.97        132.84         8.59 o                         
   1   6  22         63.91         68.28         6.28 o                         
   2   6  22       1110.59       1088.97        25.08 o                         
   3   6  22       1249.09       1212.35        35.03 o                         
   4   6  22        505.37        505.51        17.08 o                         
  -5   7  22        962.08        970.58        27.60 o                         
  -4   7  22        675.94        692.00        31.57 o                         
  -3   7  22        232.13        235.29        15.15 o                         
  -2   7  22        285.82        276.16        14.16 o                         
  -1   7  22        729.39        757.80        20.62 o                         
   0   7  22       2565.64       2668.58        40.99 o                         
   1   7  22         18.40         19.95         5.52 o                         
   2   7  22         13.70         17.59         6.50 o                         
   3   7  22       1089.75       1093.02        23.31 o                         
  -4   8  22         68.04         49.74         7.88 o                         
  -3   8  22        134.14        157.86        14.18 o                         
  -2   8  22         93.89         77.25         8.90 o                         
  -1   8  22        328.28        331.56        14.09 o                         
   0   8  22         35.91         33.90         6.03 o                         
   1   8  22         37.75         39.42         6.10 o                         
   2   8  22         67.39         52.88         7.01 o                         
  -3   9  22         25.53         28.39         5.94 o                         
  -2   9  22         30.21         30.62        10.15 o                         
  -1   9  22        268.64        254.71        12.94 o                         
   0   9  22          4.46          3.91         5.15 o                         
   1   9  22         53.30         36.73         6.56 o                         
  -7   1  23         45.49         50.39         8.53 o                         
  -6   1  23        767.41        736.16        25.67 o                         
  -5   1  23          0.65         -3.43         7.58 o                         
  -4   1  23        116.27        110.84         9.13 o                         
  -3   1  23         68.04         48.52         8.22 o                         
  -2   1  23        227.62        243.68        14.54 o                         
  -1   1  23         10.11          6.79         5.88 o                         
   0   1  23        667.72        680.04        19.28 o                         
   1   1  23        179.21        188.01         9.59 o                         
   2   1  23         39.28         40.15         5.74 o                         
   3   1  23        140.68        155.76         9.11 o                         
   4   1  23          4.51         12.39         5.17 o                         
   5   1  23          2.33          2.75         9.14 o                         
  -7   2  23        732.84        678.35        21.54 o                         
  -6   2  23        143.79        156.32        11.87 o                         
  -5   2  23        457.38        389.25        17.77 o                         
  -4   2  23         49.31         43.49         8.25 o                         
  -3   2  23        792.12        808.61        23.83 o                         
  -2   2  23         15.92         19.02         6.80 o                         
  -1   2  23         97.17         85.99         7.76 o                         
   0   2  23        857.05        843.80        19.49 o                         
   1   2  23       4586.56       4461.51        50.64 o                         
   2   2  23        848.71        840.52        20.62 o                         
   3   2  23        321.79        334.58        12.97 o                         
   4   2  23        311.02        335.35        14.03 o                         
   5   2  23       1171.93       1177.76        37.14 o                         
  -7   3  23        137.25        127.59         9.81 o                         
  -6   3  23       1923.26       2097.31        53.56 o                         
  -5   3  23        171.14        159.88        13.10 o                         
  -4   3  23        223.90        234.40        13.32 o                         
  -3   3  23        477.45        447.55        18.42 o                         
  -2   3  23       1341.21       1345.72        29.97 o                         
  -1   3  23          0.98         -3.19         6.05 o                         
   0   3  23       3821.56       3898.68        47.60 o                         
   1   3  23        713.86        701.71        18.24 o                         
   2   3  23       1254.34       1206.62        22.47 o                         
   3   3  23        214.79        234.06        10.95 o                         
   4   3  23         79.29         68.67         7.90 o                         
  -6   4  23        223.68        209.87        15.92 o                         
  -5   4  23       1579.46       1571.23        38.60 o                         
  -4   4  23         13.62         10.06         6.40 o                         
  -3   4  23        467.72        459.04        18.63 o                         
  -2   4  23         65.50         74.24         8.20 o                         
  -1   4  23       1800.78       1890.35        33.07 o                         
   0   4  23         39.90         36.87         6.43 o                         
   1   4  23       1841.01       1876.22        31.41 o                         
   2   4  23        140.19        151.15         8.15 o                         
   3   4  23       1350.77       1298.19        26.03 o                         
   4   4  23        171.85        165.68        10.19 o                         
  -6   5  23       1161.70       1131.92        43.58 o                         
  -5   5  23         99.98         91.16         9.79 o                         
  -4   5  23       1416.73       1500.96        40.90 o                         
  -3   5  23         14.48         24.43         9.08 o                         
  -2   5  23       2993.47       3017.33        45.22 o                         
  -1   5  23          0.03          9.90         5.55 o                         
   0   5  23       3911.75       3893.39        45.15 o                         
   1   5  23         47.54         52.61         5.95 o                         
   2   5  23       1978.59       1981.31        30.08 o                         
   3   5  23        273.73        242.11        11.07 o                         
   4   5  23        741.10        743.03        21.18 o                         
  -5   6  23       1955.20       2004.21        61.31 o                         
  -4   6  23          1.78          6.46         6.26 o                         
  -3   6  23       2559.69       2544.83        48.66 o                         
  -2   6  23          1.20          3.24         5.97 o                         
  -1   6  23       6014.49       6160.46        65.78 o                         
   0   6  23        253.02        237.74        10.96 o                         
   1   6  23        665.52        684.67        18.76 o                         
   2   6  23         38.81         37.23         6.21 o                         
   3   6  23       6479.21       6451.16        69.37 o                         
  -5   7  23        230.82        245.60        15.41 o                         
  -4   7  23       3010.50       2945.28        54.02 o                         
  -3   7  23         93.75         95.37         9.70 o                         
  -2   7  23       4944.46       5079.43        76.74 o                         
  -1   7  23         35.52         47.14         8.25 o                         
   0   7  23        791.73        824.88        21.01 o                         
   1   7  23          9.67          8.00         5.01 o                         
   2   7  23       2283.46       2144.84        38.53 o                         
   3   7  23        349.19        347.13        14.77 o                         
  -4   8  23        489.14        499.69        24.85 o                         
  -3   8  23       6706.85       6777.23       119.47 o                         
  -2   8  23        418.55        415.54        19.90 o                         
  -1   8  23       1667.57       1654.79        32.98 o                         
   0   8  23         21.61         22.95         6.80 o                         
   1   8  23       4408.86       4394.10        54.89 o                         
   2   8  23         11.77         19.81         4.65 o                         
  -2   9  23       4789.71       4734.89        76.62 o                         
  -1   9  23       1215.62       1099.54        25.61 o                         
   0   9  23       1744.62       1717.67        35.17 o                         
  -7   0  24       2337.26       2354.05        62.51 o                         
  -6   0  24        166.70        206.77        18.87 o                         
  -5   0  24       3361.52       3388.82        89.99 o                         
  -4   0  24       3111.31       3064.13        75.76 o                         
  -3   0  24       1779.86       1813.33        60.55 o                         
  -2   0  24       1496.85       1604.42        48.09 o                         
  -1   0  24       8178.45       8398.15       119.17 o                         
   0   0  24       3598.22       3535.58        69.12 o                         
   1   0  24        868.13        900.44        27.09 o                         
   2   0  24       4718.11       4686.25        73.25 o                         
   3   0  24        259.71        293.18        16.50 o                         
   4   0  24       3911.72       4003.86        97.76 o                         
  -7   1  24        454.70        430.32        17.67 o                         
  -6   1  24       2480.33       2502.92        63.70 o                         
  -5   1  24       1960.14       2054.95        44.35 o                         
  -4   1  24        649.16        670.30        22.80 o                         
  -3   1  24       1332.38       1295.61        33.30 o                         
  -2   1  24       5389.17       5679.62        69.60 o                         
  -1   1  24       3692.84       3803.20        49.92 o                         
   0   1  24       1318.85       1366.19        27.97 o                         
   1   1  24       1698.95       1687.35        28.93 o                         
   2   1  24       1779.83       1742.34        30.24 o                         
   3   1  24       5794.75       5729.60        62.41 o                         
   4   1  24        835.98        789.53        22.40 o                         
  -6   2  24        484.72        502.78        19.16 o                         
  -5   2  24       2166.98       2156.18        40.88 o                         
  -4   2  24       1463.93       1444.40        39.82 o                         
  -3   2  24       3126.36       3275.95        55.15 o                         
  -2   2  24       2319.05       2251.78        41.62 o                         
  -1   2  24       2875.67       2967.23        41.72 o                         
   0   2  24       3793.16       3912.45        49.57 o                         
   1   2  24       3496.50       3489.29        41.67 o                         
   2   2  24       4268.48       4312.00        49.09 o                         
   3   2  24        640.19        652.28        17.88 o                         
   4   2  24       1505.91       1465.20        30.29 o                         
  -6   3  24        955.89        985.13        27.64 o                         
  -5   3  24        448.48        438.76        21.58 o                         
  -4   3  24       4192.35       4391.10        60.22 o                         
  -3   3  24       3137.83       3251.49        51.99 o                         
  -2   3  24        362.18        414.06        16.39 o                         
  -1   3  24       1570.92       1570.36        30.31 o                         
   0   3  24       1581.87       1578.08        28.00 o                         
   1   3  24       2686.08       2780.67        39.12 o                         
   2   3  24       2945.07       3009.02        38.68 o                         
   3   3  24       1652.52       1581.04        28.33 o                         
   4   3  24        953.49        953.45        23.69 o                         
  -6   4  24        621.06        647.37        31.72 o                         
  -5   4  24       1690.05       1718.15        41.34 o                         
  -4   4  24        311.61        371.31        17.62 o                         
  -3   4  24       2909.49       2972.38        46.24 o                         
  -2   4  24       2680.38       2750.32        40.97 o                         
  -1   4  24        233.04        242.01        11.37 o                         
   0   4  24        957.99        950.96        22.29 o                         
   1   4  24       2674.72       2696.74        38.42 o                         
   2   4  24       3677.14       3662.96        44.27 o                         
   3   4  24        606.97        573.77        17.18 o                         
   4   4  24       2797.01       2708.33        45.48 o                         
  -5   5  24        334.73        313.44        18.59 o                         
  -4   5  24       4148.21       4300.53        68.38 o                         
  -3   5  24       1754.65       1823.23        40.86 o                         
  -2   5  24        340.97        387.34        15.00 o                         
  -1   5  24       1161.01       1142.43        25.04 o                         
   0   5  24        626.79        628.84        17.01 o                         
   1   5  24        185.73        230.45        10.58 o                         
   2   5  24       2173.03       2101.22        34.03 o                         
   3   5  24       2053.71       2042.00        34.59 o                         
  -5   6  24       1242.07       1179.92        58.80 o                         
  -4   6  24        708.90        686.97        31.66 o                         
  -3   6  24        326.70        344.51        15.41 o                         
  -2   6  24        869.93        875.29        24.02 o                         
  -1   6  24        143.14        133.47         8.66 o                         
   0   6  24        573.82        587.19        17.63 o                         
   1   6  24        910.21        884.61        21.19 o                         
   2   6  24        923.64        885.77        22.73 o                         
   3   6  24       1329.94       1308.47        29.61 o                         
  -4   7  24         32.53         23.05         8.32 o                         
  -3   7  24        283.65        272.91        16.03 o                         
  -2   7  24        844.64        859.25        25.26 o                         
  -1   7  24       1566.40       1607.36        33.11 o                         
   0   7  24         18.99         21.58         5.77 o                         
   1   7  24         75.23         83.86         7.54 o                         
   2   7  24       1177.25       1121.93        26.04 o                         
  -3   8  24         24.40         23.61         6.24 o                         
  -2   8  24         12.31         26.74         6.07 o                         
  -1   8  24        938.10        923.31        22.98 o                         
   0   8  24         44.78         52.07         6.01 o                         
   1   8  24         27.62         19.82         5.00 o                         
  -6   1  25         36.94         39.34         8.37 o                         
  -5   1  25        138.71        129.69        10.72 o                         
  -4   1  25        127.46        135.62        11.64 o                         
  -3   1  25         26.04         20.18         7.30 o                         
  -2   1  25        590.03        578.97        19.89 o                         
  -1   1  25        935.29        935.27        23.60 o                         
   0   1  25        207.03        225.26        11.31 o                         
   1   1  25        643.42        636.00        17.73 o                         
   2   1  25        546.67        544.63        15.81 o                         
   3   1  25         93.92        100.99         7.45 o                         
   4   1  25        221.21        254.84        13.82 o                         
  -6   2  25        326.37        281.65        16.69 o                         
  -5   2  25         12.89          5.66         5.66 o                         
  -4   2  25        282.87        287.46        16.20 o                         
  -3   2  25        343.76        341.41        21.21 o                         
  -2   2  25        195.40        195.96        12.15 o                         
  -1   2  25         11.75         11.95         6.27 o                         
   0   2  25       2299.17       2323.96        39.50 o                         
   1   2  25        200.49        190.18        10.37 o                         
   2   2  25         37.80         38.01         5.81 o                         
   3   2  25        817.44        811.02        20.63 o                         
   4   2  25        510.11        488.28        15.24 o                         
  -6   3  25        305.56        280.66        14.27 o                         
  -5   3  25        426.07        369.34        16.81 o                         
  -4   3  25        195.30        202.39        12.75 o                         
  -3   3  25        432.68        452.86        17.15 o                         
  -2   3  25        405.93        391.69        15.51 o                         
  -1   3  25       1291.20       1314.43        27.01 o                         
   0   3  25        111.40        117.12         8.87 o                         
   1   3  25       1723.46       1737.20        29.00 o                         
   2   3  25        826.76        841.74        19.49 o                         
   3   3  25         23.62         28.84         5.43 o                         
   4   3  25         46.61         56.50         6.63 o                         
  -5   4  25          3.31          1.56         9.05 o                         
  -4   4  25       1268.83       1202.97        27.81 o                         
  -3   4  25        247.29        261.87        11.88 o                         
  -2   4  25       1948.94       1992.91        34.98 o                         
  -1   4  25         34.66         43.01         7.03 o                         
   0   4  25       1649.53       1654.81        29.57 o                         
   1   4  25        483.55        478.66        14.41 o                         
   2   4  25       1511.57       1433.18        26.31 o                         
   3   4  25        152.63        131.47         8.11 o                         
  -5   5  25       1661.72       1694.88        61.09 o                         
  -4   5  25         93.96         91.93         9.00 o                         
  -3   5  25       1016.11        941.34        25.98 o                         
  -2   5  25        603.11        595.97        18.34 o                         
  -1   5  25       4292.42       4340.41        58.58 o                         
   0   5  25        336.80        325.64        12.37 o                         
   1   5  25        968.84        931.90        21.61 o                         
   2   5  25         29.47         36.38         5.39 o                         
   3   5  25       2547.93       2490.78        39.67 o                         
  -4   6  25       2071.02       2110.81        39.60 o                         
  -3   6  25         34.96         32.69         8.89 o                         
  -2   6  25       2061.47       1942.85        35.29 o                         
  -1   6  25          0.25          9.28         4.89 o                         
   0   6  25       2182.44       2087.71        38.57 o                         
   1   6  25          7.72          8.36         4.79 o                         
   2   6  25       2468.37       2382.64        38.12 o                         
  -3   7  25       2765.95       2801.96        50.37 o                         
  -2   7  25         19.46         21.89         6.56 o                         
  -1   7  25       2114.76       2108.96        36.71 o                         
   0   7  25        103.04         97.37         7.30 o                         
   1   7  25       2560.26       2440.83        37.86 o                         
  -1   8  25         58.14         66.58         7.83 o                         
  -6   0  26       1894.24       1820.30        54.05 o                         
  -5   0  26       1153.00       1216.66        44.49 o                         
  -4   0  26       1386.23       1402.45        48.09 o                         
  -3   0  26        607.42        613.63        33.16 o                         
  -2   0  26      11475.52      12175.20       160.55 o                         
  -1   0  26      12461.28      12695.99       153.73 o                         
   0   0  26        168.61        168.43        14.32 o                         
   1   0  26        486.78        507.98        31.17 o                         
   2   0  26       1505.31       1616.18        44.42 o                         
   3   0  26       1954.10       1978.46        49.46 o                         
  -6   1  26        348.18        310.74        14.19 o                         
  -5   1  26       1613.53       1596.10        43.30 o                         
  -4   1  26        232.43        224.22        14.10 o                         
  -3   1  26       2156.58       2411.14        47.01 o                         
  -2   1  26       1963.93       2069.14        37.04 o                         
  -1   1  26       2067.66       2112.47        35.44 o                         
   0   1  26       1905.32       1915.20        33.90 o                         
   1   1  26       2615.81       2709.72        38.23 o                         
   2   1  26       1820.19       1778.23        29.44 o                         
   3   1  26       1328.29       1313.04        26.32 o                         
  -6   2  26       1370.55       1347.72        48.10 o                         
  -5   2  26        214.22        234.13        13.08 o                         
  -4   2  26       2922.01       3085.05        90.53 o                         
  -3   2  26       1495.36       1572.26        32.89 o                         
  -2   2  26       3976.34       4223.05        55.11 o                         
  -1   2  26       3171.98       3314.58        47.39 o                         
   0   2  26        401.61        397.31        15.87 o                         
   1   2  26       2899.83       2855.14        38.61 o                         
   2   2  26       1040.71       1057.64        22.76 o                         
   3   2  26       1244.55       1207.78        26.46 o                         
  -5   3  26       1554.18       1706.77        54.94 o                         
  -4   3  26       1143.40       1185.95        33.60 o                         
  -3   3  26       3211.05       3340.56        46.71 o                         
  -2   3  26       1644.67       1672.63        30.32 o                         
  -1   3  26       1276.50       1316.86        27.42 o                         
   0   3  26       1026.00       1048.53        26.27 o                         
   1   3  26       2511.87       2563.38        35.48 o                         
   2   3  26       2135.49       2137.13        33.31 o                         
   3   3  26       1842.23       1661.88        30.59 o                         
  -5   4  26         68.13         75.62        10.01 o                         
  -4   4  26       3619.56       3940.96        61.92 o                         
  -3   4  26       2009.16       2012.13        35.15 o                         
  -2   4  26         83.48         85.13         7.82 o                         
  -1   4  26        281.33        282.23        12.66 o                         
   0   4  26       2882.48       2899.30        43.61 o                         
   1   4  26       1896.37       1830.96        27.20 o                         
   2   4  26        438.53        416.04        13.85 o                         
   3   4  26       1446.81       1322.73        26.38 o                         
  -4   5  26        806.54        823.52        21.10 o                         
  -3   5  26        640.04        628.81        19.92 o                         
  -2   5  26       1326.24       1315.93        30.61 o                         
  -1   5  26        551.00        548.71        17.89 o                         
   0   5  26        251.12        260.59        12.08 o                         
   1   5  26       1703.52       1666.28        27.64 o                         
   2   5  26       2385.27       2380.87        35.56 o                         
  -4   6  26        597.32        513.54        16.81 o                         
  -3   6  26        218.36        219.40        11.47 o                         
  -2   6  26        207.73        223.23        13.14 o                         
  -1   6  26        905.23        845.38        25.08 o                         
   0   6  26        928.97        920.58        23.02 o                         
   1   6  26        210.21        207.72         9.93 o                         
  -2   7  26         49.81         57.84         9.88 o                         
  -1   7  26        226.67        239.49        14.84 o                         
   0   7  26        114.80        100.13        11.02 o                         
  -5   1  27         54.64         36.40         6.77 o                         
  -4   1  27        159.55        161.54        12.53 o                         
  -3   1  27          1.96         -6.46         6.46 o                         
  -2   1  27        124.95        125.52         9.56 o                         
  -1   1  27         93.77         97.98         8.70 o                         
   0   1  27        161.99        143.01         9.77 o                         
   1   1  27         35.70         48.31         6.65 o                         
   2   1  27        129.44        134.78         9.52 o                         
   3   1  27        344.79        375.18        16.07 o                         
  -5   2  27        121.42        130.26        11.85 o                         
  -4   2  27        451.76        462.79        18.36 o                         
  -3   2  27       1138.66       1162.30        25.95 o                         
  -2   2  27        142.57        127.18         8.75 o                         
  -1   2  27       1138.09       1190.52        27.97 o                         
   0   2  27          2.50          2.36         5.99 o                         
   1   2  27        259.24        243.42        11.27 o                         
   2   2  27         23.94         27.53         6.31 o                         
   3   2  27        341.00        281.86        12.52 o                         
  -5   3  27         58.17         51.28        10.00 o                         
  -4   3  27        728.55        692.67        20.16 o                         
  -3   3  27        552.28        537.25        16.90 o                         
  -2   3  27        416.56        432.15        15.93 o                         
  -1   3  27        122.35        108.99         8.74 o                         
   0   3  27        629.64        621.46        18.75 o                         
   1   3  27        230.91        220.28        12.42 o                         
   2   3  27        360.28        297.60        11.33 o                         
  -4   4  27        456.13        452.67        19.51 o                         
  -3   4  27       2090.11       2195.50        39.47 o                         
  -2   4  27         57.11         37.57         5.93 o                         
  -1   4  27       1201.83       1147.91        27.23 o                         
   0   4  27         27.67         30.93         5.73 o                         
   1   4  27        524.11        469.58        15.02 o                         
   2   4  27          6.10         10.57         5.26 o                         
  -4   5  27        645.41        597.26        17.51 o                         
  -3   5  27        201.11        200.65        10.73 o                         
  -2   5  27       2867.08       2747.20        43.45 o                         
  -1   5  27        125.03        134.03         9.60 o                         
   0   5  27       1400.77       1339.28        25.66 o                         
   1   5  27        123.75        113.45         7.53 o                         
  -3   6  27       1975.87       1833.64        48.27 o                         
  -2   6  27         18.71         19.05         5.49 o                         
  -1   6  27       1654.61       1589.09        34.73 o                         
   0   6  27        102.10         78.92         7.46 o                         
  -5   0  28       1047.51        930.57        37.59 o                         
  -4   0  28        119.64        113.25        12.43 o                         
  -3   0  28       4249.47       4577.67        82.36 o                         
  -2   0  28       3205.72       3507.64        71.34 o                         
  -1   0  28       1945.04       1940.77        43.82 o                         
   0   0  28       1184.85       1189.13        37.66 o                         
   1   0  28        284.00        309.12        18.07 o                         
   2   0  28       1010.77       1010.64        35.89 o                         
  -5   1  28        552.31        484.20        17.80 o                         
  -4   1  28       1979.90       2130.25        37.73 o                         
  -3   1  28        490.62        513.37        18.15 o                         
  -2   1  28       6863.78       7046.23        92.32 o                         
  -1   1  28       3454.79       3622.08        50.37 o                         
   0   1  28        325.96        342.89        13.56 o                         
   1   1  28        327.99        325.66        13.43 o                         
   2   1  28       2897.56       2943.62        46.11 o                         
  -5   2  28       1543.19       1606.59        38.75 o                         
  -4   2  28        310.76        324.41        13.69 o                         
  -3   2  28       1910.43       1994.03        35.90 o                         
  -2   2  28       1942.67       1933.04        33.09 o                         
  -1   2  28       1767.76       1823.74        34.66 o                         
   0   2  28       3493.27       3481.11        47.01 o                         
   1   2  28       1122.37       1109.64        22.94 o                         
   2   2  28        333.85        319.26        18.51 o                         
  -4   3  28       2098.75       2105.26        43.66 o                         
  -3   3  28        628.38        663.42        22.59 o                         
  -2   3  28        702.62        732.20        20.17 o                         
  -1   3  28        725.03        690.34        20.88 o                         
   0   3  28       2537.30       2517.06        37.50 o                         
   1   3  28       3778.58       3776.49        47.51 o                         
   2   3  28        983.46        902.44        22.09 o                         
  -4   4  28       1114.18       1084.70        33.73 o                         
  -3   4  28       1259.31       1191.14        25.85 o                         
  -2   4  28         85.50         92.53         7.69 o                         
  -1   4  28       1765.08       1806.96        34.05 o                         
   0   4  28       1220.86       1209.05        24.12 o                         
   1   4  28        467.01        432.29        15.12 o                         
  -3   5  28        390.44        350.77        15.06 o                         
  -2   5  28        419.94        401.21        14.56 o                         
  -1   5  28        357.31        284.83        13.38 o                         
   0   5  28       3061.19       2898.42        42.90 o                         
  -4   1  29         32.89         22.50         5.06 o                         
  -3   1  29        261.28        257.09        12.10 o                         
  -2   1  29         57.75         43.46         6.43 o                         
  -1   1  29        290.74        275.81        13.25 o                         
   0   1  29         20.19         15.30         5.19 o                         
   1   1  29        100.08        100.85         7.34 o                         
  -4   2  29        906.88        854.87        20.78 o                         
  -3   2  29         18.09         16.58         5.41 o                         
  -2   2  29         11.33         14.91         4.91 o                         
  -1   2  29         24.41         28.76         5.26 o                         
   0   2  29        984.25        862.47        19.78 o                         
   1   2  29         93.25         88.22         7.71 o                         
  -3   3  29       1255.58       1203.08        26.93 o                         
  -2   3  29         45.17         37.38         5.68 o                         
  -1   3  29        796.55        756.56        21.20 o                         
   0   3  29        123.08        118.00         9.13 o                         
   1   3  29         52.23         54.63         6.09 o                         
  -3   4  29         79.70         88.27        10.06 o                         
  -2   4  29       1385.41       1334.07        29.40 o                         
  -1   4  29        106.82        107.92         7.64 o                         
   0   4  29        300.94        262.44        11.12 o                         
  -3   0  30        528.14        520.29        22.33 o                         
  -2   0  30       1551.80       1633.05        46.76 o                         
  -1   0  30        718.27        698.67        29.71 o                         
   0   0  30       1173.09       1180.42        33.52 o                         
  -3   1  30       4563.46       4938.93        59.84 o                         
  -2   1  30       2784.61       2925.51        41.80 o                         
  -1   1  30        820.09        803.46        20.96 o                         
   0   1  30        452.21        430.12        14.71 o                         
  -3   2  30        754.58        707.68        21.29 o                         
  -2   2  30       1731.88       1715.52        32.50 o                         
  -1   2  30        290.06        268.75        10.64 o                         
   0   2  30       2215.36       2222.52        36.85 o                         
  -2   3  30        509.11        434.43        18.64 o                         
  -1   3  30       2039.63       1939.06        34.55 o                         
                                                                                
