# Supplementary material for: (N,N-Di­allyl­dithio­carbamato-κ2 S,S′)tri­phenyltin(IV) and bis­(N,N-di­allyl­dithio­carbamato-κ2 S,S′)di­phenyl­tin(IV): crystal structure, Hirshfeld surface analysis and computational study
Source: Acta Crystallogr E Crystallogr Commun. 2020 Jan 10;76(Pt 2):167–76. doi: 10.1107/S2056989020000122 (PMC7001843; doi:10.1107/S2056989020000122)
Supplement: Supplementary file 3 [file e-76-00167-IIsup3.hkl]

data_II                                                                         
_shelx_title ' 1198'                                                            
_shelx_refln_list_code          4                                               
_shelx_F_calc_maximum      444.50                                               
_exptl_crystal_F_000      2512.00                                               
_reflns_d_resolution_high  0.8371                                               
                                                                                
loop_                                                                           
 _space_group_symop_operation_xyz                                               
 'x, y, z'                                                                      
 '-x, y+1/2, -z+1/2'                                                            
 '-x, -y, -z'                                                                   
 'x, -y-1/2, z-1/2'                                                             
                                                                                
_cell_length_a     9.6160                                                       
_cell_length_b    30.4216                                                       
_cell_length_c    19.1928                                                       
_cell_angle_alpha  90.000                                                       
_cell_angle_beta  100.019                                                       
_cell_angle_gamma  90.000                                                       
                                                                                
_shelx_F_squared_multiplier     1.000                                           
                                                                                
loop_                                                                           
 _refln_index_h                                                                 
 _refln_index_k                                                                 
 _refln_index_l                                                                 
 _refln_F_squared_calc                                                          
 _refln_F_squared_meas                                                          
 _refln_F_squared_sigma                                                         
 _refln_observed_status                                                         
   1   0   0        366.15        407.47        42.74 o                         
   2   0   0      29611.51      32905.45       954.45 o                         
   3   0   0      64337.58      71801.34      2000.42 o                         
   4   0   0      24524.65      28061.04       525.76 o                         
   5   0   0      10142.40      11910.33       299.66 o                         
   6   0   0       1128.59       1380.54        82.76 o                         
   7   0   0      29456.84      29170.92       418.41 o                         
   8   0   0      16925.28      16887.98       327.82 o                         
   9   0   0        876.86        898.33        75.14 o                         
  10   0   0       2096.64       2401.88       136.50 o                         
  11   0   0       4381.06       4258.16       113.95 o                         
   1   1   0      16530.02      18143.71       447.79 o                         
   2   1   0       3124.22       2833.65       116.55 o                         
   3   1   0      13599.50      15342.36       336.00 o                         
   4   1   0       9973.95      10864.49       182.38 o                         
   5   1   0       7600.60       8897.46       174.85 o                         
   6   1   0       7606.41       7802.94       112.13 o                         
   7   1   0       9627.43       9456.36       137.57 o                         
   8   1   0       5947.52       6165.19       122.73 o                         
   9   1   0       2466.84       2702.83        86.14 o                         
  10   1   0       1098.43       1114.67        66.73 o                         
  11   1   0       7795.20       7737.03       116.70 o                         
   1   2   0     172910.86     178807.95      2274.04 o                         
   2   2   0      19613.72      20840.53       294.15 o                         
   3   2   0       2597.08       2659.82        96.76 o                         
   4   2   0      32782.64      34447.68       439.18 o                         
   5   2   0        113.33        105.74        21.65 o                         
   6   2   0       7379.48       6907.93       104.20 o                         
   7   2   0       1728.23       1748.20        52.78 o                         
   8   2   0        494.99        486.53        38.52 o                         
   9   2   0       9961.09      10105.92       181.18 o                         
  10   2   0       2616.36       2910.11       100.14 o                         
  11   2   0         49.71         70.81        15.49 o                         
   1   3   0       8775.38       9443.16       136.49 o                         
   2   3   0      82011.72      85665.78      1018.72 o                         
   3   3   0      18809.11      19646.18       342.49 o                         
   4   3   0         35.96         41.08        16.93 o                         
   5   3   0      18409.19      19840.58       271.03 o                         
   6   3   0       7483.59       7966.09       113.49 o                         
   7   3   0      12303.98      12112.83       161.25 o                         
   8   3   0       9164.19       9405.83       171.24 o                         
   9   3   0       4213.65       4183.69       108.03 o                         
  10   3   0       7632.44       7945.90       165.60 o                         
  11   3   0        304.87        267.46        30.53 o                         
   0   4   0     197579.78     177640.06      3143.44 o                         
   1   4   0      17891.49      19002.68       305.36 o                         
   2   4   0      32031.61      35178.16       498.12 o                         
   3   4   0      12787.67      14228.30       304.63 o                         
   4   4   0         79.49        132.71        23.25 o                         
   5   4   0      24881.11      26138.39       332.56 o                         
   6   4   0        199.34        172.78        19.99 o                         
   7   4   0      14135.34      14055.52       227.29 o                         
   8   4   0      11572.40      11610.07       233.05 o                         
   9   4   0        964.64        955.90        51.94 o                         
  10   4   0        198.23        172.63        28.63 o                         
  11   4   0        130.35         80.18        20.08 o                         
   1   5   0      21912.32      23786.58       285.34 o                         
   2   5   0       1382.66       1736.70        58.23 o                         
   3   5   0      26419.63      29382.07       582.94 o                         
   4   5   0      66282.34      71260.99       820.58 o                         
   5   5   0       8994.38       9338.05       162.78 o                         
   6   5   0      20591.33      20412.34       240.86 o                         
   7   5   0      16277.69      16328.49       217.57 o                         
   8   5   0      10423.73      10441.58       188.94 o                         
   9   5   0       4959.17       5010.06       101.23 o                         
  10   5   0         23.21         36.18        27.75 o                         
  11   5   0       8595.59       8552.59       131.82 o                         
   0   6   0      21893.88      22005.08       466.78 o                         
   1   6   0      82682.44      86470.38       916.05 o                         
   2   6   0       2639.93       2724.47        89.97 o                         
   3   6   0        554.39        608.56        47.40 o                         
   4   6   0      11518.17      12554.01       203.12 o                         
   5   6   0        133.02        196.29        31.49 o                         
   6   6   0      16457.99      17150.15       212.38 o                         
   7   6   0        560.51        436.79        32.12 o                         
   8   6   0      17517.95      17323.56       269.42 o                         
   9   6   0        446.19        460.77        33.13 o                         
  10   6   0        938.89       1041.27        62.29 o                         
  11   6   0        817.37        745.88        37.89 o                         
   1   7   0      15423.68      16338.07       187.23 o                         
   2   7   0      17427.04      18746.73       306.33 o                         
   3   7   0      59389.30      63448.45       976.01 o                         
   4   7   0         53.94         79.59        17.97 o                         
   5   7   0      55466.05      59171.49       636.91 o                         
   6   7   0      20164.49      20525.91       242.01 o                         
   7   7   0      14348.73      14313.48       213.10 o                         
   8   7   0       1770.35       1931.49        78.56 o                         
   9   7   0       3055.15       2963.09        86.03 o                         
  10   7   0      11633.72      12317.86       202.11 o                         
  11   7   0       2816.91       2758.68        66.72 o                         
   0   8   0       2171.77       2262.76       137.84 o                         
   1   8   0      38293.99      40429.04       576.05 o                         
   2   8   0      21335.72      24562.78       312.98 o                         
   3   8   0       9675.01      10783.27       221.70 o                         
   4   8   0         20.02         55.70        15.90 o                         
   5   8   0      10196.92       9945.93       163.37 o                         
   6   8   0        485.70        448.61        28.54 o                         
   7   8   0       3675.36       3843.60        95.80 o                         
   8   8   0       2735.21       2592.06        87.70 o                         
   9   8   0       4739.42       4595.92       120.61 o                         
  10   8   0        635.71        642.44        36.30 o                         
  11   8   0         19.05         16.13        14.92 o                         
   1   9   0       1075.72       1353.21        34.37 o                         
   2   9   0      13627.25      14889.44       181.90 o                         
   3   9   0        131.65        191.88        22.25 o                         
   4   9   0      31577.40      32621.90       368.44 o                         
   5   9   0        898.94       1004.31        47.23 o                         
   6   9   0       8416.33       8300.45       125.97 o                         
   7   9   0       3548.86       3777.00       100.77 o                         
   8   9   0       3018.22       3178.60        95.95 o                         
   9   9   0       3020.38       3163.68       115.21 o                         
  10   9   0         92.13        109.21        19.57 o                         
   0  10   0       8396.71       8881.52       349.53 o                         
   1  10   0       5131.50       5984.34        86.58 o                         
   2  10   0      19118.51      21861.75       287.62 o                         
   3  10   0      12746.01      13887.00       208.61 o                         
   4  10   0       2090.51       2253.17        67.25 o                         
   5  10   0       1012.72       1332.81        44.84 o                         
   6  10   0        271.38        265.83        23.20 o                         
   7  10   0       3486.66       3641.23       103.96 o                         
   8  10   0        191.32        304.85        31.75 o                         
   9  10   0       1251.34       1169.53        69.45 o                         
  10  10   0        478.64        509.23        33.45 o                         
   1  11   0       1952.13       2157.63       139.60 o                         
   2  11   0      26381.43      27028.06       341.43 o                         
   3  11   0      93394.37     101293.09      1135.01 o                         
   4  11   0      19469.64      20002.90       269.87 o                         
   5  11   0       1885.39       1959.70        61.52 o                         
   6  11   0        282.61        338.63        37.22 o                         
   7  11   0        324.04        490.76        34.16 o                         
   8  11   0        458.14        429.26        35.45 o                         
   9  11   0         17.93         37.65        29.12 o                         
  10  11   0      18097.78      18367.29       281.52 o                         
   0  12   0        609.46        680.80        88.63 o                         
   1  12   0      13713.63      13908.65       308.63 o                         
   2  12   0      22647.76      24363.43       312.21 o                         
   3  12   0       2816.03       3183.74       127.06 o                         
   4  12   0        852.14        751.93        55.92 o                         
   5  12   0          8.30         16.38        17.50 o                         
   6  12   0        228.92        252.77        20.80 o                         
   7  12   0        886.18       1026.81        47.48 o                         
   8  12   0        192.65        181.62        23.12 o                         
   9  12   0        340.08        325.63        28.71 o                         
  10  12   0       3530.96       3464.26        82.46 o                         
   1  13   0      30074.12      29571.01       709.50 o                         
   2  13   0      18755.77      18254.23       244.57 o                         
   3  13   0      16310.79      15341.01       334.90 o                         
   4  13   0      12764.99      12509.48       172.75 o                         
   5  13   0       3374.09       3366.10        77.80 o                         
   6  13   0        107.39        123.34        21.17 o                         
   7  13   0       3240.03       2949.10        74.59 o                         
   8  13   0       3010.00       3019.45        88.29 o                         
   9  13   0       3413.28       3695.42        93.45 o                         
  10  13   0        307.31        225.55        28.01 o                         
   0  14   0      11945.94      12813.53       494.13 o                         
   1  14   0         83.39         55.25        31.17 o                         
   2  14   0       2732.06       2978.36       175.07 o                         
   3  14   0      15131.54      15995.27       250.18 o                         
   4  14   0        845.59        888.62        39.05 o                         
   5  14   0        267.37        226.40        22.03 o                         
   6  14   0       7761.02       7965.63       139.22 o                         
   7  14   0       5424.47       5093.81       135.63 o                         
   8  14   0        346.23        370.49        35.66 o                         
   9  14   0        134.53        175.54        39.29 o                         
  10  14   0          1.80         24.61        24.12 o                         
   1  15   0       3161.47       3172.81       152.46 o                         
   2  15   0      44425.12      42873.49       787.41 o                         
   3  15   0      31518.71      32862.94       841.23 o                         
   4  15   0       2578.21       2491.54        70.91 o                         
   5  15   0       4744.96       5358.22       109.34 o                         
   6  15   0       5161.01       4940.88       125.43 o                         
   7  15   0         16.49         28.63        27.74 o                         
   8  15   0         96.76        131.98        29.76 o                         
   9  15   0       3633.77       3606.78       163.81 o                         
  10  15   0       1879.84       1949.09        68.40 o                         
   0  16   0      16743.47      16578.27       610.55 o                         
   1  16   0        166.83        180.24        40.88 o                         
   2  16   0       1712.62       1971.75       146.90 o                         
   3  16   0        346.44        376.37        31.58 o                         
   4  16   0        133.45        163.56        22.72 o                         
   5  16   0       4270.03       4219.51       120.25 o                         
   6  16   0        819.01        984.50        56.60 o                         
   7  16   0       3491.39       3730.36       123.49 o                         
   8  16   0       4611.33       4945.93       164.70 o                         
   9  16   0        584.56        599.76        85.15 o                         
  10  16   0       1296.94       1178.53        60.63 o                         
   1  17   0       4784.66       4279.42       200.58 o                         
   2  17   0       6142.69       6216.05       134.86 o                         
   3  17   0       3518.98       2854.28        72.42 o                         
   4  17   0      16038.82      16172.23       230.34 o                         
   5  17   0        298.32        337.06        33.69 o                         
   6  17   0          8.84         53.60        26.70 o                         
   7  17   0       1369.05       1261.59        69.29 o                         
   8  17   0       1347.60       1560.32        88.88 o                         
   9  17   0       1010.50       1131.00        71.99 o                         
   0  18   0        363.33        285.95        41.58 o                         
   1  18   0      18085.67      17745.71       238.62 o                         
   2  18   0       6586.22       6657.83       110.71 o                         
   3  18   0        975.31       1029.15        48.38 o                         
   4  18   0       3547.46       3600.02        91.47 o                         
   5  18   0       4729.98       4507.49       116.99 o                         
   6  18   0       5533.55       5415.02       265.45 o                         
   7  18   0       5345.96       5219.33       144.81 o                         
   8  18   0       3742.84       3527.42       116.52 o                         
   9  18   0       2927.71       3163.73       139.14 o                         
   1  19   0      11152.36      11320.97       142.14 o                         
   2  19   0      21520.20      20514.02       235.56 o                         
   3  19   0       2281.45       2383.03        66.20 o                         
   4  19   0       1028.01       1019.91        49.61 o                         
   5  19   0        250.60        302.86        30.62 o                         
   6  19   0       9960.01       9731.11       165.50 o                         
   7  19   0        720.82        782.25        56.89 o                         
   8  19   0         16.35         13.92        27.20 o                         
   9  19   0       5542.66       5842.05       159.09 o                         
   0  20   0      15987.66      14506.39       217.15 o                         
   1  20   0        413.61        582.20        29.45 o                         
   2  20   0      16038.96      15595.13       192.09 o                         
   3  20   0         22.49         39.34        18.24 o                         
   4  20   0        107.85        138.56        24.26 o                         
   5  20   0      13121.60      13100.05       198.23 o                         
   6  20   0         71.34        128.17        24.79 o                         
   7  20   0       1789.43       1702.83        82.04 o                         
   8  20   0       6189.85       6553.47       159.28 o                         
   9  20   0        390.57        406.63        38.22 o                         
   1  21   0       2476.27       2387.13        60.48 o                         
   2  21   0         33.06         60.11        16.36 o                         
   3  21   0       1104.47       1174.32        43.55 o                         
   4  21   0        385.76        425.23        33.53 o                         
   5  21   0       3413.23       3642.23        93.00 o                         
   6  21   0       4266.71       4054.35        98.73 o                         
   7  21   0       6487.27       6723.27       170.34 o                         
   8  21   0        494.49        521.11        42.22 o                         
   9  21   0        690.09        603.57        42.69 o                         
   0  22   0       4826.81       5461.78       118.09 o                         
   1  22   0      52681.56      51387.61       474.34 o                         
   2  22   0         30.83         47.03        16.38 o                         
   3  22   0       1795.14       1562.21        54.68 o                         
   4  22   0       1539.28       1601.96        61.79 o                         
   5  22   0       2939.31       2807.15        82.84 o                         
   6  22   0       4705.70       4830.64       107.65 o                         
   7  22   0       3514.16       3377.52       111.00 o                         
   8  22   0       2123.20       2072.17        76.98 o                         
   9  22   0        942.52        860.37        62.81 o                         
   1  23   0       2307.58       2398.59        59.89 o                         
   2  23   0        935.33        959.34        40.97 o                         
   3  23   0       2449.99       2489.69        71.38 o                         
   4  23   0       1902.41       1754.25       161.44 o                         
   5  23   0        424.58        489.34        38.17 o                         
   6  23   0      10661.71      10782.15       196.56 o                         
   7  23   0       1193.08       1346.70        82.85 o                         
   8  23   0       3067.23       3062.83       110.54 o                         
   0  24   0      31285.03      29896.18       394.24 o                         
   1  24   0       1297.96       1364.69        46.18 o                         
   2  24   0      29065.79      28677.72       336.02 o                         
   3  24   0        549.08        577.02        35.56 o                         
   4  24   0        134.51        107.37        21.97 o                         
   5  24   0       9433.61       9750.46       169.53 o                         
   6  24   0        183.84        196.61        33.69 o                         
   7  24   0       2021.95       2000.91        95.56 o                         
   8  24   0        149.48        100.73        37.67 o                         
   1  25   0         97.63        133.32        19.52 o                         
   2  25   0        318.81        282.23        27.12 o                         
   3  25   0       1102.14       1138.85        49.69 o                         
   4  25   0      14368.69      14766.66       225.72 o                         
   5  25   0       3773.42       3763.61        94.91 o                         
   6  25   0        536.85        590.24        49.38 o                         
   7  25   0       4703.54       4915.24       150.95 o                         
   8  25   0       2197.25       1915.59        76.48 o                         
   0  26   0       5066.35       5031.46       131.16 o                         
   1  26   0      45114.39      47419.15       643.85 o                         
   2  26   0         73.87         82.99        20.55 o                         
   3  26   0      14720.08      14526.49       194.39 o                         
   4  26   0      12651.53      13411.32       210.16 o                         
   5  26   0        634.17        684.71        43.84 o                         
   6  26   0       8289.37       8353.41       188.90 o                         
   7  26   0        428.31        397.81        40.43 o                         
   1  27   0         89.69        132.50        22.44 o                         
   2  27   0       1196.20       1308.01        49.83 o                         
   3  27   0       5149.15       5073.74       100.31 o                         
   4  27   0       3736.85       3717.36        89.27 o                         
   5  27   0       6500.09       7594.03       188.87 o                         
   6  27   0       3515.48       3803.96       124.01 o                         
   7  27   0        755.44        677.05        50.70 o                         
   0  28   0      25240.37      26047.38       364.21 o                         
   1  28   0       1416.20       1455.05        51.84 o                         
   2  28   0      10358.76      10100.65       160.94 o                         
   3  28   0       5063.79       5227.95       115.35 o                         
   4  28   0        198.71        208.01        28.19 o                         
   5  28   0       5635.01       6160.21       184.06 o                         
   6  28   0       1508.33       1740.71        85.62 o                         
   7  28   0       1021.42        915.63        53.58 o                         
   1  29   0        185.43        271.75        27.53 o                         
   2  29   0       3402.98       3387.75        86.28 o                         
   3  29   0        516.61        438.65        34.95 o                         
   4  29   0       9695.95      10375.39       166.82 o                         
   5  29   0       2869.31       3018.38        92.65 o                         
   6  29   0       6596.35       6566.21       173.64 o                         
   0  30   0        516.55        502.12        41.80 o                         
   1  30   0      14176.66      14115.54       196.41 o                         
   2  30   0       1402.09       1300.76        50.23 o                         
   3  30   0       3004.53       3121.97        91.65 o                         
   4  30   0      14902.36      16293.07       242.28 o                         
   5  30   0       1646.10       1895.10        69.45 o                         
   6  30   0       3389.95       3068.86       102.59 o                         
   1  31   0       1915.01       1915.60        55.19 o                         
   2  31   0       1293.34       1365.10        49.26 o                         
   3  31   0       3148.56       3199.13        81.09 o                         
   4  31   0       2169.78       2247.51        81.13 o                         
   5  31   0      15721.45      16539.96       301.38 o                         
   0  32   0       6368.40       6288.30       184.23 o                         
   1  32   0         44.33         44.02        18.89 o                         
   2  32   0       5113.22       5153.44        89.92 o                         
   3  32   0       8663.49       8907.21       172.87 o                         
   4  32   0        136.88        193.70        27.58 o                         
   5  32   0       3322.57       3257.87        90.34 o                         
   1  33   0        669.70        727.25        37.40 o                         
   2  33   0       1646.50       1733.17        54.74 o                         
   3  33   0        238.58        247.00        22.78 o                         
   4  33   0       7713.71       7741.11       142.11 o                         
   0  34   0         62.87         89.81        42.86 o                         
   1  34   0       2232.03       2050.86        61.98 o                         
   2  34   0       3354.07       3205.00        79.06 o                         
   3  34   0       1942.61       1771.35        58.39 o                         
   1  35   0        518.10        471.85        32.99 o                         
   2  35   0       2232.77       2092.82        95.46 o                         
   3  35   0       3835.58       3370.54        87.79 o                         
   0  36   0       1080.30        909.12        57.94 o                         
   1  36   0       5001.46       4641.25       128.44 o                         
 -11   1   1         77.78         71.14        16.83 o                         
 -10   1   1       5658.63       5867.73       131.01 o                         
  -9   1   1       6199.45       6196.39       135.25 o                         
  -8   1   1       6043.93       6071.31       121.55 o                         
  -7   1   1       7441.01       7249.25       128.57 o                         
  -6   1   1       2042.81       1917.65        65.51 o                         
  -5   1   1       8204.47       8588.42       152.60 o                         
  -4   1   1       9536.86       8938.57       141.30 o                         
  -3   1   1        440.82        299.79        33.54 o                         
  -2   1   1      66978.08      72352.32      1364.91 o                         
  -1   1   1       3741.92       4111.70       172.92 o                         
   1   1   1      31264.30      35466.94       620.99 o                         
   2   1   1       1363.69       1622.79        76.68 o                         
   3   1   1      22965.07      23220.45       461.19 o                         
   4   1   1      29478.22      29992.89       396.09 o                         
   5   1   1      28856.99      29849.51       417.90 o                         
   6   1   1      23334.58      22220.57       229.88 o                         
   7   1   1         45.86         60.70        17.38 o                         
   8   1   1       4813.10       4766.42       106.71 o                         
   9   1   1      10276.01      10798.43       165.00 o                         
  10   1   1        776.63        841.37        56.51 o                         
  11   1   1       1602.06       1572.55        44.49 o                         
 -11   2   1         13.90         30.50        16.74 o                         
 -10   2   1         19.70         45.53        25.89 o                         
  -9   2   1       1046.60       1130.23        56.37 o                         
  -8   2   1        813.70        758.88        46.10 o                         
  -7   2   1       1854.40       1807.57        59.79 o                         
  -6   2   1         85.11        117.75        20.25 o                         
  -5   2   1        259.79        427.01        32.75 o                         
  -4   2   1         19.55         31.59        15.87 o                         
  -3   2   1         86.21         36.38        26.86 o                         
  -2   2   1      15508.56      16909.01       265.81 o                         
  -1   2   1       2869.52       2976.72        92.26 o                         
   0   2   1       1094.12       1033.52        28.85 o                         
   1   2   1      18252.65      19280.30       254.76 o                         
   2   2   1      27810.75      30817.96       412.84 o                         
   3   2   1      57166.73      59688.86      1101.89 o                         
   4   2   1        650.59        874.75        44.79 o                         
   5   2   1       1004.30        978.55        53.42 o                         
   6   2   1        694.81        706.38        32.06 o                         
   7   2   1        314.17        321.18        26.51 o                         
   8   2   1       3862.37       3815.69       102.33 o                         
   9   2   1       2066.34       2109.78        70.84 o                         
  10   2   1        173.87        198.87        31.50 o                         
  11   2   1        445.49        459.63        27.67 o                         
 -11   3   1       3889.53       4048.69        91.74 o                         
 -10   3   1        107.37        120.75        24.33 o                         
  -9   3   1      13480.45      14312.56       225.57 o                         
  -8   3   1         33.97         49.67        23.51 o                         
  -7   3   1       3694.90       4078.54       107.80 o                         
  -6   3   1       2775.66       2792.53        79.80 o                         
  -5   3   1       2659.55       2416.72        73.56 o                         
  -4   3   1       3604.74       3777.02        83.18 o                         
  -3   3   1      57280.98      59027.24       787.47 o                         
  -2   3   1        966.59        766.06        34.21 o                         
  -1   3   1       6721.71       7871.61       184.69 o                         
   0   3   1      17929.57      17391.19       221.00 o                         
   1   3   1      19269.67      20264.61       267.09 o                         
   2   3   1       2832.60       3142.59        83.56 o                         
   3   3   1        173.62        199.08        32.12 o                         
   4   3   1      35716.02      34484.93       444.15 o                         
   5   3   1      37384.14      38668.55       512.60 o                         
   6   3   1       2324.53       2412.92        57.79 o                         
   7   3   1         10.74         41.16        17.79 o                         
   8   3   1       1741.45       1827.60        70.24 o                         
   9   3   1       2096.98       2057.60        68.91 o                         
  10   3   1       3008.70       3170.17        94.39 o                         
  11   3   1       1198.70       1158.73        41.56 o                         
 -11   4   1        473.46        514.21        31.54 o                         
 -10   4   1          2.69        -16.86        20.76 o                         
  -9   4   1       2111.66       2161.80        76.64 o                         
  -8   4   1        669.82        654.17        43.32 o                         
  -7   4   1        939.52        967.72        56.14 o                         
  -6   4   1      18546.53      18887.57       261.02 o                         
  -5   4   1        290.97        496.21        46.98 o                         
  -4   4   1      36037.64      36392.41       402.00 o                         
  -3   4   1       5417.13       5505.14       207.66 o                         
  -2   4   1      44389.43      46586.92       528.68 o                         
  -1   4   1       2555.52       2441.85        61.18 o                         
   0   4   1      25518.82      23639.97       296.55 o                         
   1   4   1       8204.67       8460.99       150.73 o                         
   2   4   1      69822.07      73658.52       949.05 o                         
   3   4   1        334.06        422.37        40.84 o                         
   4   4   1       2429.72       2898.96        84.59 o                         
   5   4   1        619.15        751.79        47.07 o                         
   6   4   1       1473.79       1391.36        41.58 o                         
   7   4   1         63.72         73.86        19.48 o                         
   8   4   1       8226.10       8902.84       191.35 o                         
   9   4   1        225.57        204.88        28.96 o                         
  10   4   1       2243.29       2388.49        80.39 o                         
  11   4   1       4136.55       4294.27        96.69 o                         
 -11   5   1         54.72         59.64        17.47 o                         
 -10   5   1       6256.15       6517.26       125.38 o                         
  -9   5   1         53.84         33.01        22.98 o                         
  -8   5   1       9027.15       9197.71       168.32 o                         
  -7   5   1       1282.91       1171.22        63.69 o                         
  -6   5   1        327.08        466.18        31.72 o                         
  -5   5   1      17113.73      16726.01       268.76 o                         
  -4   5   1      65038.26      70112.36       706.09 o                         
  -3   5   1       4230.83       4378.21       109.14 o                         
  -2   5   1      77981.04      85425.24       857.83 o                         
  -1   5   1      10704.93      11170.30       180.22 o                         
   0   5   1        135.90        188.16        17.22 o                         
   1   5   1      13843.88      14789.80       188.64 o                         
   2   5   1      10407.16      11608.23       194.01 o                         
   3   5   1     127407.12     129066.25      1548.41 o                         
   4   5   1        450.88        472.30        35.33 o                         
   5   5   1      15730.92      15328.39       257.08 o                         
   6   5   1       6579.63       6366.99        95.05 o                         
   7   5   1       1474.10       1656.82        54.98 o                         
   8   5   1       4529.13       4661.65       113.64 o                         
   9   5   1        734.33        753.15        56.13 o                         
  10   5   1       2323.34       2416.53        91.91 o                         
  11   5   1       1400.37       1276.47        49.21 o                         
 -11   6   1       1660.69       1694.51        48.41 o                         
 -10   6   1       1670.56       1791.13        66.86 o                         
  -9   6   1        170.92        196.01        28.19 o                         
  -8   6   1      15738.98      16446.75       350.02 o                         
  -7   6   1       3441.54       3408.34        89.92 o                         
  -6   6   1      26766.53      28253.06       472.78 o                         
  -5   6   1        517.19        338.47        32.65 o                         
  -4   6   1       8039.59       7885.54       131.14 o                         
  -3   6   1      51243.66      54390.29       680.00 o                         
  -2   6   1         16.16         44.54        16.46 o                         
  -1   6   1      69044.09      70580.34       927.58 o                         
   0   6   1      31827.76      32477.61       327.72 o                         
   1   6   1       8296.54       8362.15       146.31 o                         
   2   6   1       8003.11       7851.84       148.42 o                         
   3   6   1      15719.27      16107.17       275.78 o                         
   4   6   1       1336.79       1211.93        52.14 o                         
   5   6   1       7165.65       6506.42       147.02 o                         
   6   6   1       2282.69       2179.98        54.92 o                         
   7   6   1        220.86        297.98        25.56 o                         
   8   6   1         12.82         14.87        21.56 o                         
   9   6   1       4026.98       4044.26       100.31 o                         
  10   6   1        902.37        883.13        48.90 o                         
  11   6   1        721.72        744.53        36.75 o                         
 -11   7   1       2959.38       2839.50        67.71 o                         
 -10   7   1        187.42        198.32        27.08 o                         
  -9   7   1       4491.46       4408.99       126.88 o                         
  -8   7   1        128.33         76.71        25.61 o                         
  -7   7   1         31.78         53.35        25.41 o                         
  -6   7   1      11101.80      10607.95       218.32 o                         
  -5   7   1        747.91        941.87        50.42 o                         
  -4   7   1      12970.98      12551.05       202.33 o                         
  -3   7   1      10692.81      11867.54       253.38 o                         
  -2   7   1       1426.84       1327.97        47.37 o                         
  -1   7   1       1515.28       1656.36        40.31 o                         
   0   7   1      12571.00      12724.08       222.43 o                         
   1   7   1       1626.42       1568.38        42.08 o                         
   2   7   1       1011.44       1190.72        46.53 o                         
   3   7   1      41200.33      44347.01       640.74 o                         
   4   7   1      46430.22      46824.40       572.14 o                         
   5   7   1        231.90        215.89        28.10 o                         
   6   7   1      11509.01      12301.91       152.10 o                         
   7   7   1       7981.12       8646.17       144.95 o                         
   8   7   1       1440.84       1411.27        64.50 o                         
   9   7   1       4240.16       4542.03       142.03 o                         
  10   7   1        911.26        917.32        49.55 o                         
  11   7   1       1193.92       1047.96        41.76 o                         
 -11   8   1         23.53          6.14        15.78 o                         
 -10   8   1        981.55       1035.86        49.87 o                         
  -9   8   1       6034.11       6014.06       140.00 o                         
  -8   8   1       1235.49       1188.28        59.39 o                         
  -7   8   1      31935.96      32741.01       413.76 o                         
  -6   8   1        195.09        253.76        34.35 o                         
  -5   8   1      44408.52      44599.50       572.09 o                         
  -4   8   1      35067.96      35174.30       446.75 o                         
  -3   8   1        108.29        149.98        26.48 o                         
  -2   8   1      62866.35      66520.56       741.37 o                         
  -1   8   1      10886.13      11556.34       151.98 o                         
   0   8   1       1162.12       1381.62        71.29 o                         
   1   8   1       1918.98       1777.13        45.29 o                         
   2   8   1      30643.60      30818.99       382.71 o                         
   3   8   1       3037.87       2954.01        88.91 o                         
   4   8   1      36559.83      38480.68       457.69 o                         
   5   8   1       2449.50       2430.78        65.63 o                         
   6   8   1      27064.13      27134.77       283.57 o                         
   7   8   1       3647.58       3649.83       103.14 o                         
   8   8   1      13436.92      13964.01       211.29 o                         
   9   8   1        477.38        437.72        46.95 o                         
  10   8   1       1210.71       1248.47        47.89 o                         
 -11   9   1         58.57         56.95        16.34 o                         
 -10   9   1       2448.59       2313.94        72.20 o                         
  -9   9   1        116.05        131.61        28.97 o                         
  -8   9   1        490.32        503.49        40.58 o                         
  -7   9   1       3395.95       3155.90        90.61 o                         
  -6   9   1         47.06         78.19        29.28 o                         
  -5   9   1      28368.56      28438.27       421.84 o                         
  -4   9   1       7473.96       8016.36       141.09 o                         
  -3   9   1       2428.07       2615.68        87.96 o                         
  -2   9   1        802.33        791.45        36.84 o                         
  -1   9   1        292.36        354.13        17.93 o                         
   0   9   1       9680.09       8884.20       236.70 o                         
   1   9   1       8067.58       8648.18       126.27 o                         
   2   9   1       7720.69       8141.26       141.37 o                         
   3   9   1      50916.14      53607.88       895.45 o                         
   4   9   1      13011.19      13635.96       197.62 o                         
   5   9   1      14756.53      15741.32       203.67 o                         
   6   9   1       1331.04       1475.28        49.27 o                         
   7   9   1      17617.71      18211.58       275.34 o                         
   8   9   1      11600.73      12185.46       192.67 o                         
   9   9   1       3788.56       3724.84       124.77 o                         
  10   9   1       3459.71       3597.07        76.77 o                         
 -10  10   1       3386.81       3416.61        79.02 o                         
  -9  10   1        361.20        380.85        34.04 o                         
  -8  10   1      26284.89      26263.80       346.74 o                         
  -7  10   1        705.60        663.95        38.59 o                         
  -6  10   1      67632.32      66885.77       757.76 o                         
  -5  10   1         26.47         39.67        21.82 o                         
  -4  10   1      64020.61      67950.85       898.01 o                         
  -3  10   1      57906.19      59846.83       798.16 o                         
  -2  10   1       7963.94       8315.68       139.57 o                         
  -1  10   1      32150.92      32000.04       364.31 o                         
   0  10   1       2164.88       2414.31       106.56 o                         
   1  10   1      54326.36      51530.10       536.33 o                         
   2  10   1      14490.95      14997.17       218.89 o                         
   3  10   1       5343.06       5748.31       131.26 o                         
   4  10   1        186.71        387.38        26.45 o                         
   5  10   1      18905.62      18373.08       177.86 o                         
   6  10   1       2093.30       2234.29        56.83 o                         
   7  10   1      31991.65      31901.13       363.01 o                         
   8  10   1        700.26        704.91        48.16 o                         
   9  10   1      14599.22      15491.23       263.32 o                         
  10  10   1       1963.62       1908.52        52.97 o                         
 -10  11   1       1150.37       1150.21        48.04 o                         
  -9  11   1        766.77        786.22        41.71 o                         
  -8  11   1       2153.85       2121.78        69.72 o                         
  -7  11   1       1605.90       1538.40        54.60 o                         
  -6  11   1       3869.97       3586.49        82.58 o                         
  -5  11   1       2663.97       2838.80        81.04 o                         
  -4  11   1      11865.90      12227.47       249.40 o                         
  -3  11   1       1830.39       2401.20        84.45 o                         
  -2  11   1      17840.23      18499.41       250.62 o                         
  -1  11   1       1001.01       1024.55        67.16 o                         
   0  11   1        215.65        275.13        56.39 o                         
   1  11   1      20321.56      20397.30       325.92 o                         
   2  11   1      25210.38      27180.38       320.18 o                         
   3  11   1      17737.17      18695.57       261.66 o                         
   4  11   1      17498.22      18841.53       225.70 o                         
   5  11   1       6303.50       6171.91        90.18 o                         
   6  11   1       7346.24       7421.22       112.84 o                         
   7  11   1       3875.81       4056.66        89.70 o                         
   8  11   1       4918.05       5002.12       111.61 o                         
   9  11   1       5725.26       5918.58       137.61 o                         
  10  11   1        881.89        896.72        38.95 o                         
 -10  12   1        819.10        844.40        47.95 o                         
  -9  12   1       5641.57       5782.87       125.26 o                         
  -8  12   1        351.10        360.00        47.32 o                         
  -7  12   1      25714.11      26056.34       291.41 o                         
  -6  12   1        634.87        564.42        31.43 o                         
  -5  12   1      56153.66      54800.43       593.94 o                         
  -4  12   1       4420.19       4004.69       129.04 o                         
  -3  12   1      29490.04      29842.71       541.18 o                         
  -2  12   1      54644.95      54526.48       621.53 o                         
  -1  12   1        413.65        441.76        46.46 o                         
   0  12   1      51399.07      50023.94       998.68 o                         
   1  12   1        734.64        859.02        59.75 o                         
   2  12   1      31844.25      31506.33       393.45 o                         
   3  12   1         35.90        123.14        20.18 o                         
   4  12   1       8661.14       9151.25       151.47 o                         
   5  12   1       5309.08       5244.60        82.31 o                         
   6  12   1      38193.00      38303.57       383.49 o                         
   7  12   1       4833.84       4975.00       100.20 o                         
   8  12   1      23165.40      23131.76       477.16 o                         
   9  12   1        933.20       1013.44        51.90 o                         
  10  12   1      11074.30      11386.54       237.48 o                         
 -10  13   1       8352.03       8110.48       219.30 o                         
  -9  13   1       1819.85       1859.33        64.78 o                         
  -8  13   1       1994.86       2077.77        59.28 o                         
  -7  13   1       2264.29       2333.20        65.40 o                         
  -6  13   1       1081.72       1219.18        42.98 o                         
  -5  13   1         17.77         31.28        20.31 o                         
  -4  13   1        761.41        976.55        43.55 o                         
  -3  13   1       6940.56       7222.33       157.50 o                         
  -2  13   1       5399.24       5558.82       101.93 o                         
  -1  13   1      55510.84      56546.98       950.78 o                         
   0  13   1       6518.66       6818.48       218.69 o                         
   1  13   1       6508.21       6964.74       195.07 o                         
   2  13   1      12910.73      12236.06       184.95 o                         
   3  13   1      10678.80      11588.05       205.41 o                         
   4  13   1      11249.64      12216.50       163.94 o                         
   5  13   1       5451.80       5592.17       104.67 o                         
   6  13   1      10499.64      10369.04       143.75 o                         
   7  13   1       1008.67       1006.27        47.50 o                         
   8  13   1       1126.80       1206.56        69.60 o                         
   9  13   1       2986.99       2999.99        82.02 o                         
  10  13   1         78.23         27.33        27.32 o                         
 -10  14   1        404.86        363.60        38.73 o                         
  -9  14   1       2055.04       2108.29        73.85 o                         
  -8  14   1       5564.75       5495.61       101.81 o                         
  -7  14   1        432.09        487.83        39.75 o                         
  -6  14   1      58865.48      59621.10       549.31 o                         
  -5  14   1        294.46        250.29        25.54 o                         
  -4  14   1      17838.38      17885.17       239.52 o                         
  -3  14   1      21873.73      20211.55       316.50 o                         
  -2  14   1      10721.79      10902.63       433.70 o                         
  -1  14   1      42260.57      42080.43       749.96 o                         
   0  14   1        779.83        729.95        98.52 o                         
   1  14   1      64473.72      63127.29      1050.73 o                         
   2  14   1       2518.98       2857.39       189.77 o                         
   3  14   1        439.48        598.25        40.01 o                         
   4  14   1       1265.22       1239.28        42.02 o                         
   5  14   1      12209.80      12275.48       172.80 o                         
   6  14   1       3502.47       3601.68        88.86 o                         
   7  14   1      34000.86      34296.81       458.91 o                         
   8  14   1        700.04        761.91        47.20 o                         
   9  14   1       7119.71       7200.56       157.96 o                         
  10  14   1       7054.56       7052.46       149.62 o                         
 -10  15   1       6023.23       5955.17       192.27 o                         
  -9  15   1        838.04        941.66        82.38 o                         
  -8  15   1       6491.97       6292.50       156.96 o                         
  -7  15   1       9007.72       9435.21       280.47 o                         
  -6  15   1       1136.13        932.03        55.13 o                         
  -5  15   1        125.55        152.21        21.60 o                         
  -4  15   1       4449.77       4489.12       122.91 o                         
  -3  15   1          4.39        100.18        93.19 o                         
  -2  15   1      30245.27      30405.93       603.64 o                         
  -1  15   1      11321.87      11676.24       350.04 o                         
   0  15   1       8466.28       9196.44       277.46 o                         
   1  15   1      17540.39      18009.02       450.45 o                         
   2  15   1      30618.12      31503.30       609.84 o                         
   3  15   1      10897.65      10724.91       209.58 o                         
   4  15   1       4544.17       4384.44        89.06 o                         
   5  15   1      23123.83      23600.16       300.64 o                         
   6  15   1       1586.67       1780.37        67.09 o                         
   7  15   1        189.28        264.62        42.21 o                         
   8  15   1       4011.23       4212.67       126.84 o                         
   9  15   1        153.84        132.44        33.04 o                         
  10  15   1        125.99        105.10        21.38 o                         
 -10  16   1        238.68        364.09        36.58 o                         
  -9  16   1       2048.52       2245.36       122.56 o                         
  -8  16   1          1.13         51.38        35.13 o                         
  -7  16   1      27392.47      28366.69       502.94 o                         
  -6  16   1        275.25        375.86        37.49 o                         
  -5  16   1      26351.47      26920.44       375.02 o                         
  -4  16   1       1960.57       2128.36        64.64 o                         
  -3  16   1      21534.61      20644.10       321.02 o                         
  -2  16   1      41646.13      40143.32       758.76 o                         
  -1  16   1          8.12         41.24        29.23 o                         
   0  16   1      42778.25      41797.36      1065.24 o                         
   1  16   1       5376.40       5315.08       333.18 o                         
   2  16   1      25177.76      25439.85       691.87 o                         
   3  16   1         31.22         34.38        20.51 o                         
   4  16   1       3993.61       3765.76        89.11 o                         
   5  16   1       4691.03       4397.66       113.16 o                         
   6  16   1      15808.47      16119.47       244.76 o                         
   7  16   1        744.90        770.58        73.00 o                         
   8  16   1       7827.25       7951.36       186.39 o                         
   9  16   1       1020.95       1188.58        68.99 o                         
  10  16   1       4179.69       4031.17       115.71 o                         
 -10  17   1        855.13        844.12        49.98 o                         
  -9  17   1      10004.03      10238.46       268.18 o                         
  -8  17   1       2012.87       1991.34       101.14 o                         
  -7  17   1        818.30        810.81        64.02 o                         
  -6  17   1       8998.28       9318.85       186.92 o                         
  -5  17   1       5386.37       4969.97       122.54 o                         
  -4  17   1       3232.14       2882.74        77.92 o                         
  -3  17   1       5153.73       4897.16       106.27 o                         
  -2  17   1        739.04        803.59        37.97 o                         
  -1  17   1      14360.25      13721.10       539.13 o                         
   0  17   1       3630.59       2993.89       233.89 o                         
   1  17   1      28211.53      30750.80      1065.34 o                         
   2  17   1      33293.39      32162.42       411.05 o                         
   3  17   1      11734.93      11335.99       169.02 o                         
   4  17   1      19614.87      19830.21       299.72 o                         
   5  17   1       5289.23       5548.56       131.32 o                         
   6  17   1      22384.64      22639.88       313.67 o                         
   7  17   1        317.40        368.87        48.05 o                         
   8  17   1        611.06        650.02        48.91 o                         
   9  17   1       4776.76       4861.00       148.64 o                         
  -9  18   1       1285.59       1349.83        62.79 o                         
  -8  18   1       7614.73       7658.17       284.66 o                         
  -7  18   1         37.02         50.59        28.21 o                         
  -6  18   1      14931.86      15076.72       285.57 o                         
  -5  18   1       1239.75       1354.64        57.60 o                         
  -4  18   1       2794.70       2904.45        81.93 o                         
  -3  18   1      17249.40      17488.74       214.78 o                         
  -2  18   1         38.05         87.30        16.35 o                         
  -1  18   1      30071.64      29345.66       375.71 o                         
   0  18   1       2721.98       2386.34        73.54 o                         
   1  18   1      10165.12       9357.83       139.19 o                         
   2  18   1      12797.13      12784.78       166.23 o                         
   3  18   1       1814.26       1701.94        52.89 o                         
   4  18   1        314.86        266.38        25.41 o                         
   5  18   1         61.18         39.41        22.69 o                         
   6  18   1        117.52        136.54        27.82 o                         
   7  18   1      16727.67      17374.21       372.95 o                         
   8  18   1          0.38         30.90        26.25 o                         
   9  18   1       1782.31       1777.93        83.07 o                         
  -9  19   1         36.87          6.49        20.91 o                         
  -8  19   1      11952.77      12336.77       361.99 o                         
  -7  19   1       9530.74       9605.41       196.02 o                         
  -6  19   1        873.29        911.28        51.38 o                         
  -5  19   1      14870.11      14036.74       203.71 o                         
  -4  19   1       7705.56       7403.09       142.49 o                         
  -3  19   1       7814.96       7614.14       130.04 o                         
  -2  19   1        719.57        686.95        35.92 o                         
  -1  19   1       2160.05       1925.58        52.18 o                         
   0  19   1       8566.93       7823.82       110.52 o                         
   1  19   1      19726.79      18968.10       207.95 o                         
   2  19   1       6264.88       6094.46        97.73 o                         
   3  19   1      17135.38      17396.15       207.54 o                         
   4  19   1       1326.09       1359.98        52.25 o                         
   5  19   1      34204.21      34954.27       404.76 o                         
   6  19   1       3487.07       3969.33        97.27 o                         
   7  19   1       6898.71       7190.61       180.72 o                         
   8  19   1       4657.35       4804.93       133.80 o                         
   9  19   1        186.33        214.57        38.14 o                         
  -9  20   1       2339.69       2223.22        74.54 o                         
  -8  20   1       1320.12       1360.29        68.18 o                         
  -7  20   1      14205.81      14517.40       247.00 o                         
  -6  20   1       1726.08       1860.71        65.79 o                         
  -5  20   1       3249.87       3528.55        88.46 o                         
  -4  20   1      10720.64      10810.18       183.83 o                         
  -3  20   1       3530.32       3745.10        87.23 o                         
  -2  20   1      13511.29      12836.93       177.67 o                         
  -1  20   1        939.89       1164.75        38.14 o                         
   0  20   1      15821.66      14991.44       157.36 o                         
   1  20   1        862.98        784.63        32.85 o                         
   2  20   1       2248.02       2291.21        57.11 o                         
   3  20   1        729.37        804.26        36.15 o                         
   4  20   1       7958.96       7422.55       135.82 o                         
   5  20   1         71.07         70.08        25.90 o                         
   6  20   1       3013.52       3275.40        87.98 o                         
   7  20   1        129.83        135.67        35.03 o                         
   8  20   1       3680.17       3712.92       112.03 o                         
   9  20   1        987.48       1005.20        56.49 o                         
  -9  21   1      10834.52      10570.88       443.48 o                         
  -8  21   1        184.43        162.13        29.99 o                         
  -7  21   1        813.93        872.29        53.10 o                         
  -6  21   1       2300.55       2224.52        78.81 o                         
  -5  21   1       3406.77       3021.11       118.12 o                         
  -4  21   1       6162.91       5783.87       116.92 o                         
  -3  21   1      16964.29      16743.39       257.18 o                         
  -2  21   1       1194.73       1234.35        46.69 o                         
  -1  21   1        999.44       1073.98        37.86 o                         
   0  21   1      15633.74      14740.26       157.64 o                         
   1  21   1       4630.06       4194.34        83.03 o                         
   2  21   1       9793.88      10108.27       144.67 o                         
   3  21   1        254.78        218.22        23.98 o                         
   4  21   1      29022.29      29061.89       350.49 o                         
   5  21   1       1567.20       1500.93        58.78 o                         
   6  21   1      18001.50      18796.03       274.27 o                         
   7  21   1       2401.07       2507.54        96.67 o                         
   8  21   1          3.81         34.42        22.80 o                         
   9  21   1       2440.90       2271.13        80.17 o                         
  -9  22   1          3.07         13.64        22.05 o                         
  -8  22   1       9446.85       9319.70       272.82 o                         
  -7  22   1       2938.36       3168.47       108.33 o                         
  -6  22   1       4989.66       4886.97       108.59 o                         
  -5  22   1       8019.76       7932.09       145.34 o                         
  -4  22   1        999.12       1126.93        47.45 o                         
  -3  22   1       4179.89       4355.20       101.67 o                         
  -2  22   1       4055.21       4385.71        88.25 o                         
  -1  22   1      22448.12      22154.72       227.03 o                         
   0  22   1        743.51        712.19        28.83 o                         
   1  22   1        148.41        198.73        21.05 o                         
   2  22   1        435.86        387.21        27.31 o                         
   3  22   1       7590.82       7260.34       128.16 o                         
   4  22   1       4720.62       4772.72       110.29 o                         
   5  22   1        549.83        458.18        35.25 o                         
   6  22   1        231.91        272.98        32.23 o                         
   7  22   1       7619.45       7949.28       184.60 o                         
   8  22   1       2758.64       2974.53       112.32 o                         
  -8  23   1       6222.09       6678.84       178.68 o                         
  -7  23   1        344.85        460.73        52.37 o                         
  -6  23   1         88.13        108.26        28.40 o                         
  -5  23   1       3752.66       3523.19        94.19 o                         
  -4  23   1      10285.87       9429.86       282.42 o                         
  -3  23   1       2749.77       2632.63        73.20 o                         
  -2  23   1       1273.51       1372.59        48.88 o                         
  -1  23   1        154.97        154.29        19.04 o                         
   0  23   1       5166.47       4873.26        79.51 o                         
   1  23   1       5559.52       5657.22        97.19 o                         
   2  23   1       3577.35       3344.02        77.32 o                         
   3  23   1       4719.87       4842.93       111.18 o                         
   4  23   1       4186.57       4465.46       106.77 o                         
   5  23   1      20031.30      19851.90       275.66 o                         
   6  23   1       1003.54        935.52        58.25 o                         
   7  23   1       3271.97       3381.83       129.54 o                         
   8  23   1       1553.84       1345.28        69.41 o                         
  -8  24   1         19.42         40.39        24.56 o                         
  -7  24   1       3890.28       4189.25       143.90 o                         
  -6  24   1        318.79        258.20        37.46 o                         
  -5  24   1        219.13        259.04        31.46 o                         
  -4  24   1      14091.07      13886.37       186.59 o                         
  -3  24   1         89.04        165.44        24.32 o                         
  -2  24   1       3573.74       3379.45        78.76 o                         
  -1  24   1       7539.64       7192.99       102.13 o                         
   0  24   1       5310.95       5343.76        89.29 o                         
   1  24   1         31.16         75.80        18.85 o                         
   2  24   1       2861.00       2946.51        73.49 o                         
   3  24   1       1777.02       1718.29        64.89 o                         
   4  24   1         24.58         27.33        28.23 o                         
   5  24   1       1949.80       1769.28        69.55 o                         
   6  24   1        400.71        429.28        41.58 o                         
   7  24   1        480.07        552.33        51.65 o                         
   8  24   1       3368.46       3465.13       135.35 o                         
  -8  25   1        469.44        501.68        40.41 o                         
  -7  25   1        352.82        365.09        44.30 o                         
  -6  25   1       2039.47       2201.38        83.60 o                         
  -5  25   1       6855.09       6760.68       133.58 o                         
  -4  25   1      10005.25      10713.77       168.25 o                         
  -3  25   1      15601.59      15879.03       220.01 o                         
  -2  25   1       3650.54       3481.03        80.78 o                         
  -1  25   1         88.41        155.06        18.65 o                         
   0  25   1       5559.13       5333.57        90.24 o                         
   1  25   1        819.53        896.61        38.93 o                         
   2  25   1       2197.30       2320.64        65.57 o                         
   3  25   1       9126.22       9373.62       167.44 o                         
   4  25   1      22466.30      22401.78       300.42 o                         
   5  25   1       4555.64       4565.12       112.25 o                         
   6  25   1       3775.98       3977.78       125.19 o                         
   7  25   1       1275.76       1181.59        96.63 o                         
   8  25   1        164.23        182.19        27.98 o                         
  -7  26   1        460.09        527.28        46.88 o                         
  -6  26   1          3.91          6.40        27.92 o                         
  -5  26   1       4343.65       4178.57       108.00 o                         
  -4  26   1       3063.03       2814.97        76.83 o                         
  -3  26   1         33.99         35.58        22.30 o                         
  -2  26   1       4356.76       4312.16        91.58 o                         
  -1  26   1       1420.87       1449.37        46.02 o                         
   0  26   1       7203.64       7081.21       108.13 o                         
   1  26   1       5936.88       4356.16       354.66 o                         
   2  26   1       2686.86       2773.08        72.30 o                         
   3  26   1         34.87         65.21        22.96 o                         
   4  26   1         36.83         10.20        32.73 o                         
   5  26   1       1335.86       1397.16        59.07 o                         
   6  26   1         55.67         40.55        24.37 o                         
   7  26   1        620.67        709.92        55.19 o                         
  -7  27   1       1369.55       1475.43        94.10 o                         
  -6  27   1        484.78        450.45        51.76 o                         
  -5  27   1       8382.07       8819.81       186.88 o                         
  -4  27   1      11160.87      11411.41       251.74 o                         
  -3  27   1       8463.47       8749.86       139.15 o                         
  -2  27   1        131.14        146.96        22.20 o                         
  -1  27   1        326.51        379.34        27.68 o                         
   0  27   1        118.19         99.79        17.98 o                         
   1  27   1        260.37        339.09        28.21 o                         
   2  27   1       2335.73       2273.56        68.62 o                         
   3  27   1      10681.64      10736.08       180.60 o                         
   4  27   1      14125.03      14779.36       239.09 o                         
   5  27   1      11569.59      11485.54       232.27 o                         
   6  27   1         98.45        104.89        24.34 o                         
   7  27   1        615.26        580.07        45.61 o                         
  -7  28   1         30.29         11.63        21.90 o                         
  -6  28   1        777.26        602.46        53.30 o                         
  -5  28   1        272.18        157.32        33.07 o                         
  -4  28   1          5.33          8.97        24.10 o                         
  -3  28   1        133.71        154.12        22.54 o                         
  -2  28   1        658.83        721.57        38.26 o                         
  -1  28   1       2185.66       2095.44        61.76 o                         
   0  28   1       2727.09       2675.65        62.01 o                         
   1  28   1       4870.68       4968.87        98.95 o                         
   2  28   1        277.10        251.77        25.93 o                         
   3  28   1         15.48          9.06        23.38 o                         
   4  28   1       1726.93       1793.06        69.18 o                         
   5  28   1         17.86         21.93        27.48 o                         
   6  28   1        677.42        676.06        54.33 o                         
   7  28   1        334.05        305.18        33.06 o                         
  -6  29   1        703.40        555.90        48.53 o                         
  -5  29   1       1979.14       2066.72        77.40 o                         
  -4  29   1      10497.41      11072.32       175.04 o                         
  -3  29   1       6024.70       6177.44       115.68 o                         
  -2  29   1       1460.42       1472.06        54.13 o                         
  -1  29   1       1206.68       1146.27        48.91 o                         
   0  29   1        340.70        432.04        27.02 o                         
   1  29   1        453.83        443.15        33.15 o                         
   2  29   1         75.00        149.40        25.09 o                         
   3  29   1       4829.10       5102.29       111.20 o                         
   4  29   1       6221.50       6222.63       131.41 o                         
   5  29   1       2543.96       2681.23       102.22 o                         
   6  29   1       1620.54       1578.90        95.81 o                         
  -6  30   1       1227.06       1312.30        66.33 o                         
  -5  30   1          8.25          2.98        25.89 o                         
  -4  30   1         26.14         98.10        22.29 o                         
  -3  30   1       3560.79       3560.04        92.69 o                         
  -2  30   1        178.79        164.49        23.53 o                         
  -1  30   1       6143.34       6226.34       107.94 o                         
   0  30   1       4613.49       4200.83        81.88 o                         
   1  30   1       5789.65       5805.41       104.17 o                         
   2  30   1         35.32         46.08        22.62 o                         
   3  30   1        413.66        423.71        29.70 o                         
   4  30   1        319.28        282.25        31.06 o                         
   5  30   1         66.42         55.57        22.15 o                         
   6  30   1         56.30         65.43        19.28 o                         
  -5  31   1       2357.60       2164.83        78.31 o                         
  -4  31   1       2808.04       2845.87        86.97 o                         
  -3  31   1       4676.76       4619.33        91.40 o                         
  -2  31   1        517.20        575.57        36.09 o                         
  -1  31   1        132.62        190.22        23.45 o                         
   0  31   1         24.38         34.48        20.80 o                         
   1  31   1        165.66        246.11        24.22 o                         
   2  31   1        368.08        453.89        33.00 o                         
   3  31   1       3327.27       3343.11        82.22 o                         
   4  31   1       5179.06       5044.53       106.85 o                         
   5  31   1        308.64        263.01        25.90 o                         
  -5  32   1       1873.17       1841.31        66.11 o                         
  -4  32   1       1182.87       1244.45        64.32 o                         
  -3  32   1         18.38         37.06        18.81 o                         
  -2  32   1       2760.80       2652.55        61.93 o                         
  -1  32   1         78.08        136.00        20.87 o                         
   0  32   1      10264.43      10485.68       180.61 o                         
   1  32   1       2264.41       2063.47        58.75 o                         
   2  32   1        201.95        196.69        21.70 o                         
   3  32   1         59.16         71.71        21.39 o                         
   4  32   1        282.18        312.76        30.19 o                         
   5  32   1        308.43        250.97        26.78 o                         
  -4  33   1       2304.68       2045.87        74.20 o                         
  -3  33   1       2147.24       2165.61        70.77 o                         
  -2  33   1         55.32         82.05        17.42 o                         
  -1  33   1         52.72         82.64        20.45 o                         
   0  33   1       3567.51       3597.49        98.94 o                         
   1  33   1         45.00         75.10        19.63 o                         
   2  33   1          5.89          4.35        20.04 o                         
   3  33   1       1151.57       1260.58        44.20 o                         
   4  33   1         91.87         82.45        17.64 o                         
  -4  34   1       2234.11       2083.26        65.92 o                         
  -3  34   1        922.76       1016.60        44.13 o                         
  -2  34   1         14.96          2.13        18.45 o                         
  -1  34   1       8598.04       8581.65       148.67 o                         
   0  34   1        979.34        839.20        40.46 o                         
   1  34   1        136.21         95.26        24.40 o                         
   2  34   1       1955.74       1722.34        61.25 o                         
   3  34   1         79.62        105.58        18.66 o                         
  -3  35   1         13.31         32.11        22.40 o                         
  -2  35   1        126.33         85.12        20.83 o                         
  -1  35   1         21.73         20.92        19.78 o                         
   0  35   1       4578.58       4310.45       133.75 o                         
   1  35   1       3146.03       3131.53        91.14 o                         
   2  35   1        197.54        127.26        26.05 o                         
  -1  36   1        103.72         80.14        19.31 o                         
   0  36   1       5157.60       4556.98       135.37 o                         
   1  36   1       1565.66       1318.16        52.30 o                         
 -11   0   2       4359.41       4383.40       153.76 o                         
 -10   0   2       3830.96       4310.89       188.91 o                         
  -9   0   2      30083.40      32011.66       523.48 o                         
  -8   0   2        817.95        813.03        64.79 o                         
  -7   0   2      18146.97      18841.27       634.41 o                         
  -6   0   2        186.78        219.99        42.93 o                         
  -5   0   2      15318.04      16052.70       366.67 o                         
  -4   0   2        683.74        794.52        57.63 o                         
  -3   0   2      12544.47      11481.65       463.99 o                         
  -2   0   2       5739.87       4973.86       233.75 o                         
  -1   0   2      50748.51      56526.74      1492.59 o                         
   0   0   2      27013.98      25436.97       502.98 o                         
   1   0   2      34799.30      39474.78       778.72 o                         
   2   0   2      72171.17      76700.42      1850.25 o                         
   3   0   2        902.25        833.07       153.30 o                         
   4   0   2       6502.58       7168.71       253.90 o                         
   5   0   2        236.16        325.06        48.74 o                         
   6   0   2      30039.96      29616.43       409.57 o                         
   7   0   2        592.76        664.85        46.83 o                         
   8   0   2       1731.68       1668.94        70.85 o                         
   9   0   2         20.62         71.12        65.51 o                         
  10   0   2       3669.25       3713.40       164.46 o                         
  11   0   2       3588.07       3693.30        97.57 o                         
 -11   1   2       3107.12       3132.73        82.45 o                         
 -10   1   2         12.71         26.60        25.63 o                         
  -9   1   2       5838.75       6026.86       147.42 o                         
  -8   1   2       1085.93       1094.50        53.71 o                         
  -7   1   2       3970.78       3628.73       111.27 o                         
  -6   1   2        956.71        860.65        44.22 o                         
  -5   1   2        892.24        899.79        63.05 o                         
  -4   1   2       1148.32       1041.28        45.66 o                         
  -3   1   2       9161.93       8462.74       248.03 o                         
  -2   1   2      18359.82      17945.13       575.52 o                         
  -1   1   2      63850.10      64123.32      1238.94 o                         
   0   1   2      70493.91      66183.88      1037.71 o                         
   1   1   2      49260.07      52737.41       858.34 o                         
   2   1   2      21771.41      24288.73       390.46 o                         
   3   1   2      19683.38      22196.35       350.92 o                         
   4   1   2      14008.02      14248.32       303.43 o                         
   5   1   2       3267.88       3058.17        98.02 o                         
   6   1   2       2171.71       2235.45        55.70 o                         
   7   1   2          7.28         53.54        19.45 o                         
   8   1   2        729.03        746.05        34.10 o                         
   9   1   2       6915.29       7238.65       145.87 o                         
  10   1   2        186.71        160.29        28.20 o                         
  11   1   2       2078.57       1930.74        56.00 o                         
 -11   2   2       4281.86       4001.38        92.30 o                         
 -10   2   2       9476.58      10292.83       171.65 o                         
  -9   2   2       3103.68       3279.70        95.27 o                         
  -8   2   2      35732.70      36330.37       464.72 o                         
  -7   2   2        121.56         87.60        26.89 o                         
  -6   2   2       9034.30       9035.35       160.22 o                         
  -5   2   2       1049.57       1201.93        56.20 o                         
  -4   2   2      26233.21      25602.15       356.53 o                         
  -3   2   2       1123.44       1364.88        80.40 o                         
  -2   2   2      13837.67      14182.40       341.67 o                         
  -1   2   2      40365.07      40076.06       543.08 o                         
   0   2   2     127305.29     121227.97      1763.81 o                         
   1   2   2      59243.89      61334.14       671.17 o                         
   2   2   2      65891.35      67708.15      1081.25 o                         
   3   2   2       3002.30       3381.75       107.42 o                         
   4   2   2      14117.42      14544.45       233.09 o                         
   5   2   2      34421.38      36721.34       498.49 o                         
   6   2   2          9.10         43.53        16.46 o                         
   7   2   2      42582.11      42435.56       398.00 o                         
   8   2   2         89.11         32.62        19.05 o                         
   9   2   2       6677.66       6635.08       138.95 o                         
  10   2   2       2604.96       2556.81        84.28 o                         
  11   2   2       4147.44       4319.82       128.41 o                         
 -11   3   2        577.08        500.12        40.61 o                         
 -10   3   2       5943.04       6120.01       124.15 o                         
  -9   3   2        100.04         67.83        25.87 o                         
  -8   3   2        788.79        907.14        50.55 o                         
  -7   3   2      14906.80      15072.59       294.71 o                         
  -6   3   2        508.91        540.14        36.82 o                         
  -5   3   2        150.14        213.59        29.14 o                         
  -4   3   2      29199.50      31152.22       402.96 o                         
  -3   3   2      24157.57      27077.86       439.01 o                         
  -2   3   2       4796.94       5220.57       170.96 o                         
  -1   3   2      60959.35      63886.79       749.40 o                         
   0   3   2      33704.81      31443.07       435.72 o                         
   1   3   2      26707.58      28613.32       417.16 o                         
   2   3   2        122.06        208.14        28.20 o                         
   3   3   2      55152.48      57241.62       752.68 o                         
   4   3   2       3943.67       3958.86       101.37 o                         
   5   3   2      16277.77      17020.23       280.67 o                         
   6   3   2          0.14         29.78        16.20 o                         
   7   3   2        274.90        317.93        26.24 o                         
   8   3   2       7192.71       7397.06       118.17 o                         
   9   3   2         56.87         45.01        34.32 o                         
  10   3   2        132.19        114.04        20.33 o                         
  11   3   2       5322.42       5373.85       126.65 o                         
 -11   4   2        212.15        184.32        24.95 o                         
 -10   4   2       1018.24       1046.39        43.79 o                         
  -9   4   2      17354.38      18337.58       266.25 o                         
  -8   4   2        910.88        904.98        49.00 o                         
  -7   4   2      12649.18      12520.97       234.26 o                         
  -6   4   2        591.26        591.98        38.39 o                         
  -5   4   2      19995.52      20847.52       430.03 o                         
  -4   4   2         76.95        129.30        33.85 o                         
  -3   4   2       5178.25       4833.53       181.11 o                         
  -2   4   2      13308.43      13714.14       334.63 o                         
  -1   4   2        845.20       1084.59        36.97 o                         
   0   4   2       8271.60       7587.13       136.86 o                         
   1   4   2      56278.01      60062.65       726.08 o                         
   2   4   2        167.25        190.20        27.25 o                         
   3   4   2      18859.88      20154.41       329.86 o                         
   4   4   2      46201.80      50879.16       623.21 o                         
   5   4   2       4878.23       5018.28       128.52 o                         
   6   4   2      61497.94      63144.61       579.97 o                         
   7   4   2       2689.24       2776.15        68.92 o                         
   8   4   2       7213.29       7433.09       124.32 o                         
   9   4   2        306.18        341.23        51.56 o                         
  10   4   2       3691.12       3806.52        91.39 o                         
  11   4   2       1422.05       1412.59        50.37 o                         
 -11   5   2       6936.24       7072.33       132.47 o                         
 -10   5   2       5484.43       5681.41       102.83 o                         
  -9   5   2       3122.06       3153.36        90.39 o                         
  -8   5   2       7663.36       7923.27       153.51 o                         
  -7   5   2       1441.53       1483.10        83.12 o                         
  -6   5   2       6855.40       7130.23       138.35 o                         
  -5   5   2      18485.96      19122.99       406.71 o                         
  -4   5   2       1718.55       1985.38        64.30 o                         
  -3   5   2      15870.41      17615.06       352.59 o                         
  -2   5   2       1267.15       1548.22        86.84 o                         
  -1   5   2      50948.15      54255.41       647.68 o                         
   0   5   2      20978.11      19423.90       339.86 o                         
   1   5   2       1666.79       1956.78        51.66 o                         
   2   5   2      54389.41      56590.45       715.36 o                         
   3   5   2       3879.86       3623.02       112.29 o                         
   4   5   2      12979.17      13095.08       205.78 o                         
   5   5   2         19.71          6.05        20.75 o                         
   6   5   2      11956.31      12448.52       163.18 o                         
   7   5   2       2830.22       2545.48        65.88 o                         
   8   5   2       3352.37       3324.66       111.31 o                         
   9   5   2         41.05         68.75        24.82 o                         
  10   5   2       2163.62       2218.95        70.33 o                         
 -11   6   2       4276.54       4258.01        83.24 o                         
 -10   6   2       7257.03       7361.47       135.90 o                         
  -9   6   2        278.61        252.27        55.30 o                         
  -8   6   2      22841.33      22651.46       302.96 o                         
  -7   6   2        360.24        403.55        49.24 o                         
  -6   6   2      34314.68      33280.79       400.79 o                         
  -5   6   2       7237.95       8067.39       238.84 o                         
  -4   6   2      35952.50      37858.03       618.11 o                         
  -3   6   2      24652.85      26824.90       494.31 o                         
  -2   6   2      17266.26      17815.13       339.62 o                         
  -1   6   2      24976.53      25871.09       373.37 o                         
   0   6   2      37490.11      35177.17       570.10 o                         
   1   6   2      61674.88      65475.07       771.69 o                         
   2   6   2      13399.70      14439.08       237.15 o                         
   3   6   2       2378.18       2481.26        91.93 o                         
   4   6   2       1812.16       2030.88        67.21 o                         
   5   6   2      37075.79      38222.86       494.38 o                         
   6   6   2       7875.03       7863.25       118.28 o                         
   7   6   2      22995.57      23619.09       269.42 o                         
   8   6   2         17.32         48.77        22.25 o                         
   9   6   2      17067.67      17919.13       336.84 o                         
  10   6   2         16.00         73.65        21.05 o                         
 -11   7   2        410.74        414.55        26.63 o                         
 -10   7   2       1429.35       1576.35        57.14 o                         
  -9   7   2       8572.13       8202.99       165.05 o                         
  -8   7   2       1032.70        905.21        48.94 o                         
  -7   7   2       5228.92       5421.61       158.43 o                         
  -6   7   2      11689.29      11606.84       231.65 o                         
  -5   7   2        739.85       1052.40        84.16 o                         
  -4   7   2       9228.50       9053.18       228.34 o                         
  -3   7   2       2865.38       3190.64        97.92 o                         
  -2   7   2      33691.91      35339.12       599.51 o                         
  -1   7   2       3711.85       3669.33       102.74 o                         
   0   7   2        981.96       1092.03        48.53 o                         
   1   7   2       6788.18       7950.39       126.52 o                         
   2   7   2       9350.92       9844.42       164.60 o                         
   3   7   2      20784.57      20992.38       343.12 o                         
   4   7   2       1357.98       1112.68        49.47 o                         
   5   7   2        940.51        915.48        39.84 o                         
   6   7   2       2755.52       2600.54        65.24 o                         
   7   7   2        842.44        844.81        44.16 o                         
   8   7   2       1270.05       1210.71        55.57 o                         
   9   7   2        520.75        574.55        53.49 o                         
  10   7   2        673.85        677.26        44.75 o                         
 -11   8   2        452.91        327.51        29.28 o                         
 -10   8   2       1005.82       1016.44        45.16 o                         
  -9   8   2       4596.65       4556.94       108.09 o                         
  -8   8   2        333.86        274.05        42.13 o                         
  -7   8   2      13937.32      13746.07       235.14 o                         
  -6   8   2        297.58        281.07        30.92 o                         
  -5   8   2        181.10        244.12        47.60 o                         
  -4   8   2       3244.72       3212.07       126.28 o                         
  -3   8   2       6303.74       6852.44       171.23 o                         
  -2   8   2       5695.34       5745.96       119.62 o                         
  -1   8   2        505.95        567.04        32.41 o                         
   0   8   2      21324.27      21470.31       251.88 o                         
   1   8   2       1062.14       1129.06        39.75 o                         
   2   8   2       9275.22       9845.87       165.95 o                         
   3   8   2       1165.77       1566.82        73.73 o                         
   4   8   2       1049.37       1050.73        47.45 o                         
   5   8   2        127.02        162.15        18.46 o                         
   6   8   2       9515.52       9868.05       141.03 o                         
   7   8   2        941.55        989.72        40.25 o                         
   8   8   2      11483.72      11491.67       202.91 o                         
   9   8   2        821.80        817.71        51.94 o                         
  10   8   2       9561.05      10253.32       169.69 o                         
 -11   9   2       3996.84       3867.11       101.81 o                         
 -10   9   2       3397.38       3554.91        92.10 o                         
  -9   9   2        507.29        502.45        49.40 o                         
  -8   9   2       1687.30       1747.59        64.55 o                         
  -7   9   2        932.63       1075.60        52.78 o                         
  -6   9   2          6.42         28.35        19.76 o                         
  -5   9   2       9176.78       7911.52       158.71 o                         
  -4   9   2        912.58        838.70        58.46 o                         
  -3   9   2     124913.23     137317.50      1632.09 o                         
  -2   9   2       6562.46       7241.80       155.08 o                         
  -1   9   2      17402.17      17885.34       281.32 o                         
   0   9   2        312.00        335.57        19.86 o                         
   1   9   2       2636.09       3148.17        60.73 o                         
   2   9   2      64498.72      67738.86       771.44 o                         
   3   9   2      12546.14      12733.10       247.50 o                         
   4   9   2      17965.82      18910.85       253.29 o                         
   5   9   2       1920.83       1941.64        53.71 o                         
   6   9   2       1712.73       1925.30        50.86 o                         
   7   9   2       7521.17       7821.83       125.40 o                         
   8   9   2         37.93         46.38        26.11 o                         
   9   9   2        598.82        636.57        46.89 o                         
  10   9   2      14724.39      15408.75       193.88 o                         
 -11  10   2        871.31        814.59        36.14 o                         
 -10  10   2       3414.24       3326.46        86.53 o                         
  -9  10   2          2.56          9.54        20.62 o                         
  -8  10   2        683.35        846.30        45.84 o                         
  -7  10   2        291.79        266.88        30.69 o                         
  -6  10   2       2065.66       2067.11        72.91 o                         
  -5  10   2       4563.90       5343.83       126.32 o                         
  -4  10   2        908.47        878.55        61.10 o                         
  -3  10   2        576.45        636.17        44.48 o                         
  -2  10   2        335.44        478.83        32.53 o                         
  -1  10   2        779.77        866.75        30.05 o                         
   0  10   2       7578.85       8018.45       104.59 o                         
   1  10   2      15854.19      16170.82       198.03 o                         
   2  10   2         84.01        124.34        20.00 o                         
   3  10   2      13497.89      13735.28       253.51 o                         
   4  10   2        146.58        138.23        19.81 o                         
   5  10   2        510.49        566.97        25.82 o                         
   6  10   2       4078.84       4234.70        72.03 o                         
   7  10   2         92.39        151.18        22.32 o                         
   8  10   2         30.95         42.24        39.43 o                         
   9  10   2      13539.00      14011.77       243.39 o                         
  10  10   2         13.32         -1.69        17.94 o                         
 -10  11   2       3370.65       3430.16        85.66 o                         
  -9  11   2       1033.31       1156.37        50.58 o                         
  -8  11   2       1199.06       1198.14        57.84 o                         
  -7  11   2       1336.51       1243.29        51.23 o                         
  -6  11   2       4029.60       3707.32        99.78 o                         
  -5  11   2        203.50        215.85        25.54 o                         
  -4  11   2      22243.39      21498.03       366.72 o                         
  -3  11   2      17781.62      18815.27       316.30 o                         
  -2  11   2      64801.87      66046.77       810.52 o                         
  -1  11   2      16882.23      17104.55       246.59 o                         
   0  11   2      71993.29      75485.09      1428.99 o                         
   1  11   2      25641.60      25978.29       322.02 o                         
   2  11   2        194.12        360.22        28.77 o                         
   3  11   2      29730.61      30120.43       339.60 o                         
   4  11   2       1365.91        983.23        44.19 o                         
   5  11   2       1616.24       1611.68        43.38 o                         
   6  11   2       1221.06       1182.38        37.59 o                         
   7  11   2        501.06        352.08        31.73 o                         
   8  11   2        254.05        267.20        45.52 o                         
   9  11   2       6175.33       6662.53       146.52 o                         
  10  11   2        464.66        409.56        26.72 o                         
 -10  12   2        818.52        733.42        37.60 o                         
  -9  12   2         26.28         45.68        18.14 o                         
  -8  12   2        714.50        608.55        35.65 o                         
  -7  12   2        660.14        664.96        38.31 o                         
  -6  12   2        644.37        795.61        46.08 o                         
  -5  12   2       1010.23       1055.00        49.79 o                         
  -4  12   2          9.01         78.87        26.54 o                         
  -3  12   2       1535.74       1183.53        83.58 o                         
  -2  12   2       1291.94       1544.85        54.61 o                         
  -1  12   2        594.95        629.72        30.83 o                         
   0  12   2       1381.02       1223.43        67.58 o                         
   1  12   2          1.97         65.20        10.38 o                         
   2  12   2         39.49         98.27        18.77 o                         
   3  12   2         89.47        132.22        29.82 o                         
   4  12   2         86.21        178.18        17.35 o                         
   5  12   2        124.84        195.37        16.27 o                         
   6  12   2       1176.01       1083.21        44.60 o                         
   7  12   2       1235.17       1408.32        59.12 o                         
   8  12   2        320.69        240.72        51.71 o                         
   9  12   2        199.78        162.74        29.65 o                         
  10  12   2        960.96        936.76        49.96 o                         
 -10  13   2       2817.22       2775.25       103.50 o                         
  -9  13   2        663.49        553.61        32.76 o                         
  -8  13   2        330.41        285.85        27.25 o                         
  -7  13   2        655.90        623.41        40.00 o                         
  -6  13   2       1377.79       1185.42        46.97 o                         
  -5  13   2       7018.61       6800.91       136.39 o                         
  -4  13   2      15236.27      15403.42       214.32 o                         
  -3  13   2      11573.90      12131.75       222.82 o                         
  -2  13   2      44812.12      44490.58       563.37 o                         
  -1  13   2      27679.75      28149.13       532.30 o                         
   0  13   2       4154.10       3356.43       123.93 o                         
   1  13   2         35.14        105.47        21.68 o                         
   2  13   2      33891.60      34880.54       555.29 o                         
   3  13   2       9699.29       9730.21       172.20 o                         
   4  13   2      16890.13      17207.74       167.30 o                         
   5  13   2       6608.60       6736.23       102.68 o                         
   6  13   2        672.67        620.40        31.38 o                         
   7  13   2       1603.02       1574.79        59.22 o                         
   8  13   2        327.10        421.59        43.39 o                         
   9  13   2       2422.51       2516.59        82.27 o                         
  10  13   2       8293.67       8685.01       220.00 o                         
 -10  14   2        439.91        389.93        50.62 o                         
  -9  14   2        587.66        571.77        45.40 o                         
  -8  14   2        982.76        962.19        40.97 o                         
  -7  14   2       1623.80       1811.98        52.87 o                         
  -6  14   2        856.89        781.09        43.43 o                         
  -5  14   2       1110.43       1085.40        52.47 o                         
  -4  14   2       1670.81       1391.61        52.63 o                         
  -3  14   2        664.19        616.37        41.46 o                         
  -2  14   2        871.97        957.17       150.58 o                         
  -1  14   2       2290.85       1797.73        93.34 o                         
   0  14   2         24.89         -7.52        20.38 o                         
   1  14   2       2194.47       2632.33       236.19 o                         
   2  14   2       2591.26       2690.68        95.17 o                         
   3  14   2       4784.63       4831.60       111.63 o                         
   4  14   2        199.43        218.41        19.91 o                         
   5  14   2       1036.31        995.16        35.21 o                         
   6  14   2       1681.24       1893.34        60.02 o                         
   7  14   2       2882.46       3012.60        92.82 o                         
   8  14   2        202.43        111.83        33.26 o                         
   9  14   2        172.16        195.48        29.97 o                         
  10  14   2          1.03          2.57        19.64 o                         
 -10  15   2        169.48        159.95        25.32 o                         
  -9  15   2       1686.39       1798.68        89.13 o                         
  -8  15   2        304.76        261.83        37.32 o                         
  -7  15   2        666.67        603.10        40.76 o                         
  -6  15   2        303.79        322.14        46.33 o                         
  -5  15   2       6555.18       6212.38       138.50 o                         
  -4  15   2       3482.01       3821.65       124.13 o                         
  -3  15   2      35105.40      33801.30      1239.74 o                         
  -2  15   2       5930.27       6099.87       272.02 o                         
  -1  15   2      40650.74      38688.84      1247.01 o                         
   0  15   2        420.31        370.94        94.65 o                         
   1  15   2        272.97        369.67        97.68 o                         
   2  15   2       6988.53       6435.29       342.33 o                         
   3  15   2      19284.23      18506.14       308.87 o                         
   4  15   2      22937.74      22667.09       257.73 o                         
   5  15   2      14171.91      14285.42       197.43 o                         
   6  15   2       1509.91       1349.69        59.18 o                         
   7  15   2        145.34         81.06        30.44 o                         
   8  15   2       4514.87       4522.64       117.02 o                         
   9  15   2        414.58        412.86        44.07 o                         
  10  15   2       1263.72       1132.30        48.23 o                         
 -10  16   2          3.92         35.21        22.75 o                         
  -9  16   2       1114.71       1076.06        75.24 o                         
  -8  16   2       4471.65       4315.29       127.69 o                         
  -7  16   2       3394.74       3645.31       135.12 o                         
  -6  16   2       1329.97       1384.84        66.30 o                         
  -5  16   2        158.79        131.54        40.86 o                         
  -4  16   2         25.95         49.12        24.62 o                         
  -3  16   2       4787.64       4230.89       111.23 o                         
  -2  16   2       3499.98       2731.88       181.07 o                         
  -1  16   2       9492.62      10411.00       497.64 o                         
   0  16   2       1686.29       1260.41       152.61 o                         
   1  16   2       3238.73       3571.91       284.65 o                         
   2  16   2        175.97        142.09        51.34 o                         
   3  16   2       5275.19       5177.44       101.74 o                         
   4  16   2       1527.28       1477.73        53.63 o                         
   5  16   2        109.08        157.30        25.90 o                         
   6  16   2       8427.31       8653.51       176.76 o                         
   7  16   2        223.89        201.17        36.30 o                         
   8  16   2       3189.20       3068.85       104.43 o                         
   9  16   2         29.56         34.54        21.47 o                         
 -10  17   2       6139.86       6115.27       152.20 o                         
  -9  17   2       2052.76       2022.45        79.91 o                         
  -8  17   2       1115.33       1116.40        66.93 o                         
  -7  17   2          6.07          7.17        29.74 o                         
  -6  17   2       2341.02       2096.45        80.99 o                         
  -5  17   2       1271.71       1020.76        53.04 o                         
  -4  17   2       5864.90       5915.84       118.44 o                         
  -3  17   2       1339.62       1564.71        53.15 o                         
  -2  17   2      86643.47      81952.71       860.80 o                         
  -1  17   2         17.14        124.61        63.00 o                         
   0  17   2       5700.09       5665.96       357.35 o                         
   1  17   2      18879.72      19773.70       810.15 o                         
   2  17   2       7071.99       6947.07       112.64 o                         
   3  17   2       7360.03       6764.66       113.72 o                         
   4  17   2      12932.07      12954.88       179.14 o                         
   5  17   2      20035.09      20477.10       285.23 o                         
   6  17   2       6696.85       6202.95       146.04 o                         
   7  17   2       4042.60       4383.19       154.58 o                         
   8  17   2         14.49         -0.11        25.24 o                         
   9  17   2       1309.63       1189.73        67.91 o                         
  -9  18   2        167.23        120.14        38.30 o                         
  -8  18   2       5420.88       5923.10       158.55 o                         
  -7  18   2         46.01         49.65        29.95 o                         
  -6  18   2       3392.36       3302.65       115.73 o                         
  -5  18   2       2015.73       2114.67        65.46 o                         
  -4  18   2       5652.87       5591.34       117.78 o                         
  -3  18   2       2031.11       1799.79        54.39 o                         
  -2  18   2       2271.57       2310.64        61.94 o                         
  -1  18   2       2682.44       2204.86        69.45 o                         
   0  18   2       2679.60       2287.27        64.10 o                         
   1  18   2       1015.98       1132.79        39.28 o                         
   2  18   2       6177.41       6811.54       109.96 o                         
   3  18   2        261.31        261.12        22.03 o                         
   4  18   2       1206.76       1299.74        45.80 o                         
   5  18   2       5210.65       5094.67       116.93 o                         
   6  18   2       1423.17       1264.79        64.28 o                         
   7  18   2       3162.28       3249.51       123.30 o                         
   8  18   2       3347.06       3581.47       136.09 o                         
   9  18   2       3414.64       3547.26       117.43 o                         
  -9  19   2       2177.33       2409.43        82.81 o                         
  -8  19   2        277.37        314.02        40.04 o                         
  -7  19   2         17.91         37.27        28.31 o                         
  -6  19   2        364.24        397.82        37.80 o                         
  -5  19   2        113.55        149.57        22.88 o                         
  -4  19   2          8.65         41.57        23.42 o                         
  -3  19   2       9090.92       9332.70       142.18 o                         
  -2  19   2       2671.63       2605.60        67.76 o                         
  -1  19   2        578.69        423.53        25.75 o                         
   0  19   2       8101.24       8002.11       107.29 o                         
   1  19   2        565.24        632.27        31.15 o                         
   2  19   2      11726.44      11226.29       155.35 o                         
   3  19   2       2386.23       2379.67        61.38 o                         
   4  19   2       8887.03       9027.75       140.26 o                         
   5  19   2       1716.34       1843.38        63.78 o                         
   6  19   2       1130.64       1142.90        55.57 o                         
   7  19   2        263.34        284.75        40.50 o                         
   8  19   2         32.66         31.87        23.52 o                         
   9  19   2         14.85         14.53        22.77 o                         
  -9  20   2      11269.59      11423.95       294.93 o                         
  -8  20   2        542.89        475.01        43.03 o                         
  -7  20   2      21412.94      21543.06       327.02 o                         
  -6  20   2        148.22        244.67        32.81 o                         
  -5  20   2       6970.90       6962.96       142.78 o                         
  -4  20   2       1210.56       1159.08        49.60 o                         
  -3  20   2       1612.48       1608.90        55.82 o                         
  -2  20   2        109.08        109.97        18.24 o                         
  -1  20   2      22892.26      22308.12       280.23 o                         
   0  20   2       7794.03       8122.15       100.70 o                         
   1  20   2      18704.73      18431.67       207.23 o                         
   2  20   2       2397.44       2262.91        61.24 o                         
   3  20   2       6434.53       6126.56       109.39 o                         
   4  20   2       6519.55       6588.60       126.09 o                         
   5  20   2       4718.45       4423.00       149.12 o                         
   6  20   2       4420.70       4722.49       116.82 o                         
   7  20   2         20.73         49.95        27.61 o                         
   8  20   2       4056.37       3840.64       156.35 o                         
   9  20   2        212.65        254.11        30.02 o                         
  -9  21   2       2684.50       2486.50        97.39 o                         
  -8  21   2         22.77         28.94        24.59 o                         
  -7  21   2       1087.56       1008.97        56.78 o                         
  -6  21   2       2496.42       2574.45        89.51 o                         
  -5  21   2       1494.59       1188.68       133.23 o                         
  -4  21   2         88.19        173.67        24.86 o                         
  -3  21   2         47.42         67.76        24.45 o                         
  -2  21   2      19399.56      18828.91       222.32 o                         
  -1  21   2        211.39        178.14        19.31 o                         
   0  21   2         68.87         78.95        13.17 o                         
   1  21   2      27704.89      27297.19       269.38 o                         
   2  21   2        790.76        795.45        41.81 o                         
   3  21   2       5005.53       4767.91        95.53 o                         
   4  21   2        511.15        470.04        36.58 o                         
   5  21   2      23750.31      24631.83       310.53 o                         
   6  21   2        334.81        305.02        34.59 o                         
   7  21   2       4701.20       4634.78       134.13 o                         
   8  21   2         16.19         44.17        35.02 o                         
   9  21   2        175.10        302.70        29.92 o                         
  -9  22   2        467.20        434.11        38.09 o                         
  -8  22   2      12048.80      13117.93       445.38 o                         
  -7  22   2          2.62         23.46        23.81 o                         
  -6  22   2      14216.07      14043.88       247.79 o                         
  -5  22   2       1938.06       1724.70        68.53 o                         
  -4  22   2       3314.57       3604.51        92.53 o                         
  -3  22   2        258.11        205.66        27.85 o                         
  -2  22   2       2579.10       2294.30        66.05 o                         
  -1  22   2        143.43        125.26        16.52 o                         
   0  22   2      38296.25      37547.49       344.90 o                         
   1  22   2       2663.22       2825.87        64.19 o                         
   2  22   2      29396.91      29053.41       336.68 o                         
   3  22   2       1259.89       1323.26        49.36 o                         
   4  22   2       3608.26       3366.32        90.81 o                         
   5  22   2      14529.02      14986.49       268.73 o                         
   6  22   2       1389.01       1441.65        62.41 o                         
   7  22   2       5551.37       5718.30       147.13 o                         
   8  22   2          3.86         24.32        18.96 o                         
  -8  23   2         80.88         98.65        28.30 o                         
  -7  23   2        462.41        548.23        59.46 o                         
  -6  23   2         38.63         22.05        28.53 o                         
  -5  23   2       1136.12       1200.38        50.43 o                         
  -4  23   2       1102.15       1023.43        55.56 o                         
  -3  23   2       1384.30       1380.47        56.37 o                         
  -2  23   2       5321.05       5339.28       100.67 o                         
  -1  23   2       2782.06       2690.29        57.30 o                         
   0  23   2      15421.05      14904.66       170.86 o                         
   1  23   2        891.03        951.99        38.21 o                         
   2  23   2       8109.79       7882.88       146.61 o                         
   3  23   2       5799.41       5639.73       121.49 o                         
   4  23   2        238.82        312.39        32.24 o                         
   5  23   2        653.78        611.68        55.01 o                         
   6  23   2       2586.75       2344.20        88.66 o                         
   7  23   2         45.12         42.05        27.71 o                         
   8  23   2        228.90        249.35        35.74 o                         
  -8  24   2          6.24         57.35        38.78 o                         
  -7  24   2      18373.59      19078.34       442.51 o                         
  -6  24   2       1452.19       1311.55        66.37 o                         
  -5  24   2      22037.95      22757.95       302.31 o                         
  -4  24   2       5727.40       5461.88       103.83 o                         
  -3  24   2        662.38        683.99        39.30 o                         
  -2  24   2        204.00        181.63        23.24 o                         
  -1  24   2       7122.42       6541.14        92.31 o                         
   0  24   2      14040.86      14139.31       166.47 o                         
   1  24   2      36095.00      35979.57       376.73 o                         
   2  24   2       2449.10       2617.09        74.02 o                         
   3  24   2       7515.22       7119.79       172.65 o                         
   4  24   2      10547.72      10357.49       221.17 o                         
   5  24   2       1919.15       1888.49        79.89 o                         
   6  24   2       6985.80       7498.75       164.69 o                         
   7  24   2       1384.96       1244.69        73.41 o                         
   8  24   2      10327.98       9887.66       246.06 o                         
  -8  25   2        276.53        314.81        41.03 o                         
  -7  25   2        115.60        114.69        33.28 o                         
  -6  25   2       5033.69       5273.01       133.56 o                         
  -5  25   2       4718.59       4671.30       118.32 o                         
  -4  25   2       5265.69       5264.57       109.29 o                         
  -3  25   2       7354.46       7516.54       135.46 o                         
  -2  25   2       8350.63       8388.21       134.98 o                         
  -1  25   2       7642.74       7594.50       107.09 o                         
   0  25   2      13166.91      13107.34       159.23 o                         
   1  25   2      10626.86      10430.71       153.86 o                         
   2  25   2       6910.27       7236.43       208.65 o                         
   3  25   2         66.97        106.26        27.14 o                         
   4  25   2       3549.81       3625.93       100.37 o                         
   5  25   2        154.53        226.38        30.72 o                         
   6  25   2        158.86        243.27        33.33 o                         
   7  25   2         31.01         24.02        32.74 o                         
  -8  26   2       2125.67       1939.33        72.93 o                         
  -7  26   2         12.31         32.50        26.99 o                         
  -6  26   2      13561.51      14364.52       246.29 o                         
  -5  26   2         40.31          0.49        26.36 o                         
  -4  26   2       3341.56       3735.02        89.36 o                         
  -3  26   2        486.09        533.04        35.96 o                         
  -2  26   2        207.95        252.06        25.21 o                         
  -1  26   2       5169.20       5221.39       222.34 o                         
   0  26   2       7555.25       7647.01       112.88 o                         
   1  26   2      22374.42      23358.09       308.99 o                         
   2  26   2      14423.45      14022.59       215.97 o                         
   3  26   2        413.03        465.41        36.31 o                         
   4  26   2        624.97        661.63        69.18 o                         
   5  26   2      13084.58      13457.38       214.58 o                         
   6  26   2        247.43        247.41        54.49 o                         
   7  26   2       5077.57       4767.42       168.12 o                         
  -7  27   2       1297.64       1382.05        90.35 o                         
  -6  27   2         50.28         40.79        42.18 o                         
  -5  27   2      10452.88      11535.77       221.55 o                         
  -4  27   2      26226.20      26425.69       314.29 o                         
  -3  27   2      12332.04      12502.33       175.63 o                         
  -2  27   2      14051.00      14330.76       191.96 o                         
  -1  27   2      10073.18       9773.50       132.71 o                         
   0  27   2       7107.97       7216.41       103.87 o                         
   1  27   2      13432.47      13721.13       185.94 o                         
   2  27   2        864.87        855.29        47.48 o                         
   3  27   2       9533.41      10022.78       171.59 o                         
   4  27   2        603.10        709.02        45.41 o                         
   5  27   2        194.80        147.97        24.91 o                         
   6  27   2        255.64        290.88        32.80 o                         
   7  27   2        106.57        101.07        27.57 o                         
  -7  28   2       2047.93       1948.46        81.19 o                         
  -6  28   2        758.32        723.48        76.22 o                         
  -5  28   2      14446.79      16119.89       248.06 o                         
  -4  28   2         34.23         77.50        23.09 o                         
  -3  28   2         23.29         28.66        21.63 o                         
  -2  28   2       1326.20       1327.79        49.47 o                         
  -1  28   2         62.36         91.98        17.79 o                         
   0  28   2      10416.97      10411.44       145.60 o                         
   1  28   2      24264.71      24492.54       281.17 o                         
   2  28   2      11143.08      11632.06       175.36 o                         
   3  28   2       7218.71       7153.17       137.36 o                         
   4  28   2      14766.41      15687.37       243.07 o                         
   5  28   2        350.45        400.31        37.05 o                         
   6  28   2       7366.08       6854.20       191.95 o                         
  -6  29   2        860.65        841.92        58.39 o                         
  -5  29   2       6207.54       6465.86       179.28 o                         
  -4  29   2       9260.48       9640.22       165.98 o                         
  -3  29   2      10769.61      10702.34       154.42 o                         
  -2  29   2        614.76        497.60        31.85 o                         
  -1  29   2      14490.25      15003.02       193.52 o                         
   0  29   2      12088.62      12037.35       158.67 o                         
   1  29   2        102.12        166.45        24.56 o                         
   2  29   2      10492.23      11273.76       205.16 o                         
   3  29   2        281.11        297.26        27.00 o                         
   4  29   2       2648.19       2911.81        90.87 o                         
   5  29   2       7251.61       7442.75       239.56 o                         
   6  29   2       2346.97       2134.62       160.71 o                         
  -6  30   2       9240.67       9351.84       211.50 o                         
  -5  30   2       3642.28       3725.73       110.88 o                         
  -4  30   2       6286.14       6844.90       183.54 o                         
  -3  30   2         11.05         39.89        20.46 o                         
  -2  30   2         52.91         44.70        19.99 o                         
  -1  30   2       1733.57       1820.42        59.28 o                         
   0  30   2       5358.05       5384.32       100.52 o                         
   1  30   2       3518.58       3814.59        81.21 o                         
   2  30   2       4413.12       4381.76       100.87 o                         
   3  30   2       4044.86       3975.94       114.11 o                         
   4  30   2        586.29        738.38        38.04 o                         
   5  30   2       7782.92       8106.20       194.29 o                         
   6  30   2         37.09         64.50        17.44 o                         
  -5  31   2        343.08        335.76        34.53 o                         
  -4  31   2      10786.76      10818.09       321.93 o                         
  -3  31   2         70.67        117.40        19.69 o                         
  -2  31   2      12227.07      12663.35       177.51 o                         
  -1  31   2        827.76        765.28        40.49 o                         
   0  31   2        987.90       1070.92        42.26 o                         
   1  31   2      14251.99      14503.42       264.51 o                         
   2  31   2       1012.05        964.27        42.58 o                         
   3  31   2       7057.20       7431.03       140.89 o                         
   4  31   2       2111.50       2151.92        64.08 o                         
   5  31   2       2810.54       2522.34        70.49 o                         
  -5  32   2       8616.64       8570.13       195.10 o                         
  -4  32   2        617.00        586.94        42.94 o                         
  -3  32   2       1114.25       1161.22        44.72 o                         
  -2  32   2        101.09        106.11        19.98 o                         
  -1  32   2        225.32        193.65        25.92 o                         
   0  32   2        425.12        470.80        35.39 o                         
   1  32   2       9362.96       9448.55       161.94 o                         
   2  32   2         46.83         60.75        18.92 o                         
   3  32   2       3089.51       2870.18        77.69 o                         
   4  32   2      13096.27      13841.06       248.49 o                         
   5  32   2        553.61        420.96        30.61 o                         
  -4  33   2         38.65        112.79        23.50 o                         
  -3  33   2      10852.78      10780.41       208.60 o                         
  -2  33   2       1480.27       1455.71        45.79 o                         
  -1  33   2       4422.63       4422.15       101.78 o                         
   0  33   2       2130.22       2180.67        67.76 o                         
   1  33   2        820.03        775.37        38.01 o                         
   2  33   2       5385.42       5499.08       110.44 o                         
   3  33   2        727.07        743.98        34.18 o                         
   4  33   2       4709.11       4540.20        98.39 o                         
  -4  34   2       1335.01       1209.65        62.43 o                         
  -3  34   2         17.02         44.44        16.26 o                         
  -2  34   2        367.52        386.77        27.82 o                         
  -1  34   2        165.94        135.80        28.37 o                         
   0  34   2       1789.46       1618.47        61.47 o                         
   1  34   2       2163.58       2007.21        85.02 o                         
   2  34   2       5841.63       5299.04       102.43 o                         
   3  34   2       3177.57       2969.13        68.57 o                         
  -3  35   2       1672.14       1855.57        71.67 o                         
  -2  35   2      16805.21      15484.43       283.49 o                         
  -1  35   2         84.56        119.99        20.36 o                         
   0  35   2       1771.62       1456.30        59.83 o                         
   1  35   2       5518.72       5404.14       124.57 o                         
   2  35   2        378.34        357.71        30.38 o                         
  -1  36   2       1514.50       1359.83        50.96 o                         
   0  36   2         35.34         57.74        16.76 o                         
   1  36   2        356.27        258.91        25.66 o                         
 -11   1   3       2727.49       2886.91        78.17 o                         
 -10   1   3       9346.45       9909.54       168.16 o                         
  -9   1   3      11048.54      11083.89       177.88 o                         
  -8   1   3       2857.36       2732.20        79.55 o                         
  -7   1   3       3949.51       3969.25       107.50 o                         
  -6   1   3          8.10         42.29        14.54 o                         
  -5   1   3        821.07        847.22        76.90 o                         
  -4   1   3       7310.02       7124.53       196.40 o                         
  -3   1   3      25603.86      24753.91       581.59 o                         
  -2   1   3      32344.62      33214.21       746.13 o                         
  -1   1   3      58375.53      60471.54      1147.74 o                         
   0   1   3        192.05        294.70        93.07 o                         
   1   1   3      88517.70      89793.71      2395.50 o                         
   2   1   3       1880.36       1936.82        81.89 o                         
   3   1   3       8344.41       8567.02       136.93 o                         
   4   1   3      39629.94      38922.94       504.17 o                         
   5   1   3      60554.80      61863.15       831.65 o                         
   6   1   3      20719.62      20302.70       230.46 o                         
   7   1   3         76.98         83.84        16.40 o                         
   8   1   3        902.44        953.80        58.95 o                         
   9   1   3       1846.49       2086.54        81.98 o                         
  10   1   3       1175.81       1210.45        52.09 o                         
 -11   2   3         93.91         69.92        19.20 o                         
 -10   2   3         26.29          8.92        23.78 o                         
  -9   2   3        101.64         91.40        27.66 o                         
  -8   2   3        709.59        687.61        41.60 o                         
  -7   2   3        987.70        853.78        58.99 o                         
  -6   2   3       2825.39       2746.86        74.17 o                         
  -5   2   3       7487.43       8105.35       238.18 o                         
  -4   2   3       1135.72        957.33        68.39 o                         
  -3   2   3       7416.03       7841.96       299.75 o                         
  -2   2   3      21191.17      23292.49       517.26 o                         
  -1   2   3      15115.54      15422.73       227.88 o                         
   0   2   3       6126.42       5717.46       126.39 o                         
   1   2   3      26826.39      28871.53       639.74 o                         
   2   2   3       6529.60       6598.24       131.29 o                         
   3   2   3      17170.10      17779.14       241.96 o                         
   4   2   3         59.76         85.45        20.41 o                         
   5   2   3       1069.25       1041.94        61.50 o                         
   6   2   3          1.38         25.09        17.40 o                         
   7   2   3        795.31        766.30        33.89 o                         
   8   2   3        722.23        700.73        39.59 o                         
   9   2   3         50.00        100.47        27.66 o                         
  10   2   3          4.53         23.04        20.15 o                         
 -11   3   3         54.10        100.66        20.33 o                         
 -10   3   3       3617.59       3754.37        94.08 o                         
  -9   3   3       1033.61        918.86        51.59 o                         
  -8   3   3       7677.33       7798.65       154.06 o                         
  -7   3   3        382.28        328.38        45.81 o                         
  -6   3   3       2690.98       2589.45        71.66 o                         
  -5   3   3       8983.90       8795.85       250.90 o                         
  -4   3   3      25200.39      25602.21       457.55 o                         
  -3   3   3      32085.17      31119.79       697.77 o                         
  -2   3   3      27321.12      30425.98       645.44 o                         
  -1   3   3      18383.57      19088.49       262.80 o                         
   0   3   3        281.06        187.31        25.31 o                         
   1   3   3      29782.98      32254.57       499.36 o                         
   2   3   3       8188.98       8359.99       188.81 o                         
   3   3   3      18690.93      19469.04       259.32 o                         
   4   3   3      18374.85      18579.33       269.10 o                         
   5   3   3      55524.40      53823.55       688.58 o                         
   6   3   3      19904.00      18678.45       218.93 o                         
   7   3   3       3152.37       3068.45        66.89 o                         
   8   3   3       9210.43       9682.03       154.89 o                         
   9   3   3       1259.29       1307.86        65.72 o                         
  10   3   3       4646.74       5009.02       112.65 o                         
 -11   4   3        142.31        114.78        23.22 o                         
 -10   4   3         30.00         12.96        21.28 o                         
  -9   4   3       3143.70       3062.04       110.67 o                         
  -8   4   3        327.34        319.52        37.79 o                         
  -7   4   3      18383.18      18000.74       313.28 o                         
  -6   4   3       3934.77       3664.76        94.63 o                         
  -5   4   3      23651.20      25512.59       497.11 o                         
  -4   4   3      12113.64      13202.34       289.78 o                         
  -3   4   3      66097.23      66994.28      1338.37 o                         
  -2   4   3      41357.31      43347.68       877.16 o                         
  -1   4   3       1129.23       1124.07        42.25 o                         
   0   4   3       2522.24       2470.02        88.45 o                         
   1   4   3      14270.02      14089.16       230.08 o                         
   2   4   3         14.17         59.70        24.56 o                         
   3   4   3      15450.41      15337.21       217.24 o                         
   4   4   3       2093.36       2269.88        73.62 o                         
   5   4   3         18.37         22.98        20.12 o                         
   6   4   3       2889.71       2946.88        69.73 o                         
   7   4   3        279.98        234.56        22.40 o                         
   8   4   3       3255.23       3213.67        82.23 o                         
   9   4   3       1959.13       2072.26        81.24 o                         
  10   4   3        120.53        104.07        20.71 o                         
 -11   5   3       2540.83       2533.59        72.88 o                         
 -10   5   3        322.14        403.75        32.14 o                         
  -9   5   3      10741.45      11322.14       200.05 o                         
  -8   5   3         83.36        113.97        30.39 o                         
  -7   5   3        636.86        596.82        68.24 o                         
  -6   5   3       3409.00       3155.20        87.32 o                         
  -5   5   3       4575.14       4463.79       172.25 o                         
  -4   5   3      50275.15      49025.63       763.18 o                         
  -3   5   3      34622.96      37121.05       810.27 o                         
  -2   5   3      41079.32      42149.34       698.82 o                         
  -1   5   3      27846.67      28822.68       376.55 o                         
   0   5   3       1745.40       1569.61        71.75 o                         
   1   5   3      11032.84      12094.86       189.00 o                         
   2   5   3       3158.18       2874.36       106.45 o                         
   3   5   3       2377.80       2574.88        69.75 o                         
   4   5   3      11145.34      10069.06       185.06 o                         
   5   5   3       7491.30       7295.73       129.67 o                         
   6   5   3        174.09        244.03        22.17 o                         
   7   5   3        107.73         78.02        17.23 o                         
   8   5   3       1414.68       1468.02        58.17 o                         
   9   5   3       8674.27       9053.06       169.00 o                         
  10   5   3        760.00        760.83        40.24 o                         
 -11   6   3         88.66        105.74        20.76 o                         
 -10   6   3        674.53        723.59        44.99 o                         
  -9   6   3        385.80        337.64        29.11 o                         
  -8   6   3       3495.29       3495.10       113.52 o                         
  -7   6   3       3650.40       3432.34       123.30 o                         
  -6   6   3      42996.14      41109.98       474.62 o                         
  -5   6   3       3222.78       3133.17       142.88 o                         
  -4   6   3      43311.93      47025.86       738.25 o                         
  -3   6   3       8861.63       8661.43       280.30 o                         
  -2   6   3       4890.70       5394.70       151.34 o                         
  -1   6   3        551.17        726.45        44.88 o                         
   0   6   3      32733.63      29895.66       584.56 o                         
   1   6   3        479.52        742.84        35.77 o                         
   2   6   3      29250.53      27892.71       405.47 o                         
   3   6   3      26917.78      28431.01       350.13 o                         
   4   6   3      10296.04      10888.02       206.62 o                         
   5   6   3       1052.47       1214.22        46.27 o                         
   6   6   3       1447.41       1502.89        48.96 o                         
   7   6   3      15355.64      15362.38       182.22 o                         
   8   6   3         43.94         51.93        19.50 o                         
   9   6   3       1839.38       1977.28        79.31 o                         
  10   6   3        877.68        838.47        41.89 o                         
 -11   7   3       1983.12       2173.61        61.45 o                         
 -10   7   3       1668.92       1619.88        70.09 o                         
  -9   7   3        114.74        153.85        22.70 o                         
  -8   7   3      11263.66      11486.83       210.79 o                         
  -7   7   3       1825.23       1533.17        72.15 o                         
  -6   7   3        644.62        705.53        41.11 o                         
  -5   7   3      87367.51      86599.73      1287.52 o                         
  -4   7   3       7200.38       7593.17       206.64 o                         
  -3   7   3      43127.33      44427.14       667.19 o                         
  -2   7   3      20838.89      20739.40       393.81 o                         
  -1   7   3      18798.95      19262.99       272.60 o                         
   0   7   3       4180.84       3765.12       116.32 o                         
   1   7   3       2191.77       2288.06        55.87 o                         
   2   7   3       2853.55       3137.99        85.56 o                         
   3   7   3      11421.47      12125.63       184.89 o                         
   4   7   3       1611.12       1341.09        56.92 o                         
   5   7   3       4239.43       4176.45        89.22 o                         
   6   7   3        639.79        508.73        28.92 o                         
   7   7   3       8817.76       8825.52       133.86 o                         
   8   7   3      10152.43      10756.19       241.13 o                         
   9   7   3         44.53         75.78        26.86 o                         
  10   7   3       5097.05       5497.77       112.12 o                         
 -11   8   3        822.90        741.20        42.03 o                         
 -10   8   3        387.22        482.48        32.66 o                         
  -9   8   3       1416.59       1544.79        58.19 o                         
  -8   8   3         10.65         29.26        27.34 o                         
  -7   8   3      22069.47      21518.03       350.70 o                         
  -6   8   3       9210.08       8994.48       167.20 o                         
  -5   8   3       7085.96       7029.12       199.71 o                         
  -4   8   3       4680.82       5179.09       164.85 o                         
  -3   8   3       8550.22       8864.33       183.12 o                         
  -2   8   3       5265.25       5581.28       185.59 o                         
  -1   8   3        853.32        809.41        37.82 o                         
   0   8   3        291.08        371.41        35.89 o                         
   1   8   3      66342.19      65317.64       711.10 o                         
   2   8   3       8171.36       8575.56       157.52 o                         
   3   8   3      49331.25      49917.38       563.19 o                         
   4   8   3       4409.56       4961.76       114.16 o                         
   5   8   3         79.95        106.34        15.13 o                         
   6   8   3      21142.76      22133.87       247.90 o                         
   7   8   3       2614.04       2582.30        67.93 o                         
   8   8   3      20626.78      21480.95       305.23 o                         
   9   8   3       1963.64       2030.83       111.82 o                         
  10   8   3        594.40        579.07        34.42 o                         
 -11   9   3       1575.09       1418.86        55.61 o                         
 -10   9   3       2243.54       2274.90        66.53 o                         
  -9   9   3       2915.36       3162.03        85.75 o                         
  -8   9   3       1057.13        877.82        49.71 o                         
  -7   9   3       9611.60       9408.10       205.41 o                         
  -6   9   3      27586.12      26543.33       365.15 o                         
  -5   9   3        419.52        465.91        44.94 o                         
  -4   9   3      52650.36      52326.31       725.63 o                         
  -3   9   3         11.82         33.29        20.89 o                         
  -2   9   3       2631.14       2520.50       101.96 o                         
  -1   9   3      23347.10      20970.89       399.66 o                         
   0   9   3       2429.32       1874.74        57.12 o                         
   1   9   3       3546.68       3147.88        78.96 o                         
   2   9   3        105.83        113.46        21.69 o                         
   3   9   3       4803.31       4824.62        95.83 o                         
   4   9   3       3976.75       3735.95        91.69 o                         
   5   9   3       8629.01       9051.04       106.06 o                         
   6   9   3        400.76        463.36        30.87 o                         
   7   9   3       4833.11       5136.17       105.40 o                         
   8   9   3       1448.19       1558.28        61.73 o                         
   9   9   3       8589.40       9259.07       170.20 o                         
  10   9   3       1050.13        932.21        40.64 o                         
 -11  10   3       2158.52       1827.39        60.76 o                         
 -10  10   3        507.99        508.11        31.63 o                         
  -9  10   3         38.66         47.77        22.12 o                         
  -8  10   3       4063.17       4060.42        92.71 o                         
  -7  10   3        990.02       1088.76        56.86 o                         
  -6  10   3      18648.40      18418.34       424.58 o                         
  -5  10   3      14544.97      14499.35       275.89 o                         
  -4  10   3      10645.68      11725.54       245.44 o                         
  -3  10   3        225.84        302.43        39.01 o                         
  -2  10   3      19861.12      19789.09       390.69 o                         
  -1  10   3       2311.12       2446.94        83.90 o                         
   0  10   3      45783.86      45554.62       567.70 o                         
   1  10   3       1588.30       1641.72        55.15 o                         
   2  10   3      82291.14      83605.90       944.76 o                         
   3  10   3        228.60        310.33        30.10 o                         
   4  10   3       1698.77       1708.14        67.91 o                         
   5  10   3      12456.10      12664.89       128.58 o                         
   6  10   3        657.56        625.59        29.38 o                         
   7  10   3      17278.64      18099.14       230.07 o                         
   8  10   3       2601.52       2638.68        99.16 o                         
   9  10   3       7311.70       7620.95       148.00 o                         
  10  10   3        813.65        868.45        36.67 o                         
 -10  11   3       1412.86       1434.70        54.01 o                         
  -9  11   3        135.00        204.54        26.37 o                         
  -8  11   3       2676.09       2702.61        70.28 o                         
  -7  11   3       8169.31       8270.56       168.72 o                         
  -6  11   3       8211.69       7909.42       180.56 o                         
  -5  11   3      49509.95      50310.64       552.83 o                         
  -4  11   3        270.96        507.84        48.02 o                         
  -3  11   3      20372.66      20080.84       325.21 o                         
  -2  11   3      13364.95      13401.79       222.84 o                         
  -1  11   3      25395.64      24056.02       607.99 o                         
   0  11   3      18580.23      17559.33       245.58 o                         
   1  11   3       8404.34       7816.52       150.64 o                         
   2  11   3         10.77         31.00        20.95 o                         
   3  11   3        414.71        541.43        30.69 o                         
   4  11   3        531.70        531.88        30.79 o                         
   5  11   3        371.65        435.36        21.27 o                         
   6  11   3       2903.20       2980.36        65.38 o                         
   7  11   3       5614.59       5719.44       108.07 o                         
   8  11   3       5495.71       5476.01       116.93 o                         
   9  11   3      13016.17      13854.40       216.06 o                         
  10  11   3       7756.56       7413.93       138.59 o                         
 -10  12   3       1086.10       1004.28        43.34 o                         
  -9  12   3        405.00        404.29        29.48 o                         
  -8  12   3        129.42         65.44        31.97 o                         
  -7  12   3      13276.62      13038.24       169.12 o                         
  -6  12   3      14681.35      13798.57       221.94 o                         
  -5  12   3       1131.00       1202.37        47.87 o                         
  -4  12   3      17003.05      17048.33       242.86 o                         
  -3  12   3      18760.70      18941.84       311.44 o                         
  -2  12   3       7966.89       8166.95       233.98 o                         
  -1  12   3      53176.68      51618.42      1122.03 o                         
   0  12   3        116.31        112.00        12.65 o                         
   1  12   3     104721.41     102575.18      1966.96 o                         
   2  12   3       7045.23       6923.30       134.29 o                         
   3  12   3      27555.21      29284.11       339.07 o                         
   4  12   3       2503.37       2798.69        56.15 o                         
   5  12   3        194.60        216.14        15.41 o                         
   6  12   3       7256.96       7542.25       122.28 o                         
   7  12   3       9450.96       9372.67       157.47 o                         
   8  12   3      21472.25      21892.21       337.92 o                         
   9  12   3       3107.47       3279.47        96.34 o                         
  10  12   3        333.17        270.04        44.19 o                         
 -10  13   3       2661.94       2656.65       108.32 o                         
  -9  13   3        148.75        155.18        18.54 o                         
  -8  13   3        311.23        351.80        26.21 o                         
  -7  13   3       4403.05       4590.92        88.92 o                         
  -6  13   3      11354.83      11107.72       172.51 o                         
  -5  13   3       7590.35       7919.00       117.21 o                         
  -4  13   3       7593.32       7267.16       118.65 o                         
  -3  13   3      51415.76      50627.40       675.75 o                         
  -2  13   3       2897.46       2613.58        75.87 o                         
  -1  13   3      24943.16      23444.80       468.53 o                         
   0  13   3      17032.50      16083.51       669.70 o                         
   1  13   3      11905.79      10840.31       227.22 o                         
   2  13   3         28.74         49.30        18.06 o                         
   3  13   3         38.22         18.30        19.60 o                         
   4  13   3        200.82        147.85        14.11 o                         
   5  13   3      10134.43       9938.08       120.71 o                         
   6  13   3       3439.77       3387.41        69.86 o                         
   7  13   3       1101.87       1186.29        52.05 o                         
   8  13   3      15660.97      16082.01       273.13 o                         
   9  13   3      11380.29      11633.84       233.75 o                         
  10  13   3       7539.93       7535.96       188.81 o                         
 -10  14   3       1582.39       1707.71        80.36 o                         
  -9  14   3        272.89        299.34        25.64 o                         
  -8  14   3       7996.63       8065.54       139.67 o                         
  -7  14   3        110.81        180.55        26.02 o                         
  -6  14   3       1166.64       1203.87        47.25 o                         
  -5  14   3      22064.09      22905.49       245.62 o                         
  -4  14   3        757.45        882.49        45.01 o                         
  -3  14   3       5636.91       5643.61       138.34 o                         
  -2  14   3      27658.80      27807.03       541.21 o                         
  -1  14   3       2309.45       2313.22       218.19 o                         
   0  14   3      15694.12      14506.18       635.87 o                         
   1  14   3       7684.38       8634.07       478.32 o                         
   2  14   3      82555.89      81633.06      1044.52 o                         
   3  14   3       1020.05        776.76        36.06 o                         
   4  14   3       8561.75       9033.95       134.47 o                         
   5  14   3      15361.30      16159.99       177.25 o                         
   6  14   3       2055.94       1921.07        55.99 o                         
   7  14   3      21151.03      22089.98       325.31 o                         
   8  14   3       3121.19       3360.48       129.14 o                         
   9  14   3       4614.40       4739.29       151.20 o                         
  10  14   3        183.95        197.80        23.57 o                         
 -10  15   3        146.86        184.35        35.63 o                         
  -9  15   3       3603.71       3796.69       169.16 o                         
  -8  15   3       1757.40       1727.18        76.18 o                         
  -7  15   3       4073.16       4488.50       114.15 o                         
  -6  15   3      16941.90      16857.85       288.17 o                         
  -5  15   3        685.02        806.71        51.86 o                         
  -4  15   3      32818.70      32175.08       425.08 o                         
  -3  15   3         91.14        136.46        39.43 o                         
  -2  15   3      45249.09      44670.13      1049.20 o                         
  -1  15   3         56.40          0.84        54.09 o                         
   0  15   3       2823.27       2554.08       237.27 o                         
   1  15   3       7703.78       7019.51       435.57 o                         
   2  15   3         43.63         45.37        44.31 o                         
   3  15   3       4531.41       4454.62        99.47 o                         
   4  15   3        106.79        104.94        17.38 o                         
   5  15   3        283.43        262.67        26.64 o                         
   6  15   3      13585.84      13074.55       228.95 o                         
   7  15   3      11880.75      12258.94       252.71 o                         
   8  15   3        606.87        498.22        45.11 o                         
   9  15   3       6298.89       6376.72       172.59 o                         
 -10  16   3       1446.58       1411.35        71.24 o                         
  -9  16   3       1286.00       1349.93        67.15 o                         
  -8  16   3        220.51        240.28        47.60 o                         
  -7  16   3       8115.55       8045.84       182.24 o                         
  -6  16   3       3334.59       3465.04       131.26 o                         
  -5  16   3       9156.82       8915.00       232.11 o                         
  -4  16   3       4982.90       4749.93       125.49 o                         
  -3  16   3         89.59        111.58        20.85 o                         
  -2  16   3       2413.28       2569.59       182.81 o                         
  -1  16   3      29330.25      29460.71      1057.76 o                         
   0  16   3         13.80        -26.04        58.11 o                         
   1  16   3      56825.13      57152.58      1820.14 o                         
   2  16   3        768.78        894.09        41.67 o                         
   3  16   3      68797.01      68251.60       648.27 o                         
   4  16   3       1147.68       1255.38        49.81 o                         
   5  16   3       8856.24       8832.81       159.63 o                         
   6  16   3      31503.40      31695.89       399.85 o                         
   7  16   3       5992.11       5815.20       178.28 o                         
   8  16   3      15714.60      16589.31       424.31 o                         
   9  16   3        291.84        274.41        30.59 o                         
 -10  17   3       8798.90       9238.38       202.76 o                         
  -9  17   3        541.81        577.97        45.24 o                         
  -8  17   3       9375.29       9890.07       252.37 o                         
  -7  17   3      12494.40      12619.95       285.10 o                         
  -6  17   3       6301.95       6494.05       163.55 o                         
  -5  17   3      11282.15      11072.14       222.96 o                         
  -4  17   3         30.84         64.67        21.51 o                         
  -3  17   3      47044.77      44873.79       490.14 o                         
  -2  17   3        488.10        401.53        44.37 o                         
  -1  17   3       2010.95       2204.73       226.25 o                         
   0  17   3        203.99         80.25        69.49 o                         
   1  17   3         42.26         55.02        24.32 o                         
   2  17   3       3141.64       2693.31        67.03 o                         
   3  17   3       1767.07       1862.59        55.77 o                         
   4  17   3         14.49         58.43        19.15 o                         
   5  17   3       4471.01       4149.86       111.98 o                         
   6  17   3       4055.76       4044.22       113.55 o                         
   7  17   3        157.29        131.08        37.08 o                         
   8  17   3       3022.10       3081.89        90.75 o                         
   9  17   3         62.40         74.54        24.56 o                         
  -9  18   3        174.61        220.95        30.90 o                         
  -8  18   3      11789.60      12428.25       227.36 o                         
  -7  18   3         27.47         78.55        31.44 o                         
  -6  18   3      10446.18      10783.83       207.03 o                         
  -5  18   3       2806.18       3006.98        79.15 o                         
  -4  18   3       6274.48       5749.56       120.13 o                         
  -3  18   3         26.43         45.20        17.39 o                         
  -2  18   3      20585.16      20137.39       246.10 o                         
  -1  18   3        155.22        188.15        23.16 o                         
   0  18   3      19888.20      19417.52       236.14 o                         
   1  18   3       3102.14       2944.90        65.79 o                         
   2  18   3      28792.80      28733.35       308.32 o                         
   3  18   3       1010.32       1040.82        40.02 o                         
   4  18   3      34364.25      33660.03       351.96 o                         
   5  18   3      28334.04      28801.80       370.79 o                         
   6  18   3        676.34        710.62        49.53 o                         
   7  18   3      16714.66      17442.19       323.82 o                         
   8  18   3        202.62        245.10        32.13 o                         
   9  18   3       2302.52       2194.27       107.98 o                         
  -9  19   3      16324.83      16699.26       287.59 o                         
  -8  19   3       2823.28       2941.75        93.94 o                         
  -7  19   3       8409.97       8704.44       196.51 o                         
  -6  19   3      10841.06      11079.09       207.80 o                         
  -5  19   3       2158.05       1950.63        64.20 o                         
  -4  19   3      30852.08      30372.99       388.33 o                         
  -3  19   3       2687.89       2280.17        63.52 o                         
  -2  19   3      32334.04      32467.78       321.35 o                         
  -1  19   3         98.11        125.57        19.68 o                         
   0  19   3      13173.05      12139.90       150.47 o                         
   1  19   3       2171.35       2116.59        56.33 o                         
   2  19   3       3090.67       2995.08        70.38 o                         
   3  19   3         60.17        118.90        18.31 o                         
   4  19   3       7262.29       7483.78       122.22 o                         
   5  19   3         56.61         18.35        22.04 o                         
   6  19   3      10549.39      10829.72       188.07 o                         
   7  19   3        285.94        265.99        36.49 o                         
   8  19   3        148.94        167.68        28.19 o                         
   9  19   3       2620.81       2464.05        88.96 o                         
  -9  20   3       5801.96       5645.73       153.97 o                         
  -8  20   3         27.77         41.26        26.39 o                         
  -7  20   3       4418.72       4439.44       131.52 o                         
  -6  20   3        484.67        597.78        45.19 o                         
  -5  20   3       4613.67       4331.12       119.05 o                         
  -4  20   3        468.07        538.89        34.96 o                         
  -3  20   3        100.94        174.93        19.02 o                         
  -2  20   3         27.06         17.42        16.10 o                         
  -1  20   3      20340.71      19335.20       214.52 o                         
   0  20   3       1469.17       1326.49        39.86 o                         
   1  20   3       5434.09       5609.00        94.43 o                         
   2  20   3       6991.13       6915.30       116.40 o                         
   3  20   3      31338.28      30781.85       336.06 o                         
   4  20   3       4644.09       4612.97        99.86 o                         
   5  20   3       1644.91       1593.77        63.42 o                         
   6  20   3       7323.83       7165.77       152.03 o                         
   7  20   3         50.62         74.89        26.15 o                         
   8  20   3       1410.99       1381.21        63.01 o                         
   9  20   3        170.08        195.36        26.92 o                         
  -9  21   3        628.25        653.84        53.46 o                         
  -8  21   3      22751.37      23286.93       454.88 o                         
  -7  21   3       1104.32       1086.55        59.21 o                         
  -6  21   3        310.66        265.55        35.90 o                         
  -5  21   3      14811.47      13134.33       902.51 o                         
  -4  21   3        216.50        154.43        23.33 o                         
  -3  21   3      34471.25      34160.52       406.71 o                         
  -2  21   3        369.56        398.19        26.78 o                         
  -1  21   3       1958.66       2140.65        55.27 o                         
   0  21   3       1593.59       1659.34        41.27 o                         
   1  21   3       4739.80       4493.51        89.20 o                         
   2  21   3       9043.64       9130.59       150.65 o                         
   3  21   3       1156.54       1201.65        46.79 o                         
   4  21   3       6528.62       7137.55       147.99 o                         
   5  21   3       5699.52       5739.58       126.19 o                         
   6  21   3         68.71         90.94        26.41 o                         
   7  21   3       9439.61       9704.65       208.76 o                         
   8  21   3       1855.28       1756.73        90.73 o                         
  -9  22   3        361.76        432.49        38.12 o                         
  -8  22   3       1445.42       1374.05       100.84 o                         
  -7  22   3       2769.58       3117.42       100.02 o                         
  -6  22   3       1370.73       1323.13        72.57 o                         
  -5  22   3       1161.10       1028.64        59.64 o                         
  -4  22   3        387.85        368.24        33.07 o                         
  -3  22   3         30.16         37.04        24.49 o                         
  -2  22   3       7869.80       7530.49       114.12 o                         
  -1  22   3        186.77        187.62        18.02 o                         
   0  22   3      10080.00      10113.00       120.17 o                         
   1  22   3       3531.68       3679.02        81.70 o                         
   2  22   3        419.68        543.40        47.77 o                         
   3  22   3        928.32        836.24        42.99 o                         
   4  22   3       7133.51       6952.93       169.02 o                         
   5  22   3       1569.42       1744.42        78.16 o                         
   6  22   3         91.42        115.86        25.25 o                         
   7  22   3       1056.58        966.38        91.66 o                         
   8  22   3         83.23         85.11        24.31 o                         
  -8  23   3       3202.04       2999.44       124.99 o                         
  -7  23   3       5167.51       5334.13       149.84 o                         
  -6  23   3         77.73        150.69        33.40 o                         
  -5  23   3        158.92        111.03        32.06 o                         
  -4  23   3      18430.07      18648.61       300.77 o                         
  -3  23   3        435.65        424.74        33.83 o                         
  -2  23   3      18516.36      18166.42       209.87 o                         
  -1  23   3       3633.40       3587.28        67.30 o                         
   0  23   3        123.67        236.08        19.52 o                         
   1  23   3       4332.72       4210.42        86.05 o                         
   2  23   3       1037.18       1072.13        49.87 o                         
   3  23   3      12364.48      12628.27       196.50 o                         
   4  23   3      12213.36      11780.10       205.30 o                         
   5  23   3       1455.67       1535.66        71.72 o                         
   6  23   3      12490.53      12871.04       208.53 o                         
   7  23   3        864.25        798.05        59.97 o                         
   8  23   3       2493.21       2234.04        85.66 o                         
  -8  24   3       1831.57       1738.42        79.75 o                         
  -7  24   3       1624.77       1825.72        81.00 o                         
  -6  24   3        778.41        853.42        55.28 o                         
  -5  24   3        596.51        669.64        41.61 o                         
  -4  24   3       1627.56       1452.50        59.67 o                         
  -3  24   3       9595.33      10010.69       172.20 o                         
  -2  24   3        680.43        785.60        35.75 o                         
  -1  24   3      16303.62      15984.72       167.34 o                         
   0  24   3       3272.20       2957.25        60.45 o                         
   1  24   3       4665.70       4247.69        87.99 o                         
   2  24   3       1470.69       1454.26        59.07 o                         
   3  24   3         50.25         86.07        25.23 o                         
   4  24   3        365.32        332.08        34.91 o                         
   5  24   3       1190.08       1228.98        63.92 o                         
   6  24   3        442.51        412.45        41.30 o                         
   7  24   3         27.70         91.77        39.47 o                         
   8  24   3       1025.71       1150.31       111.16 o                         
  -8  25   3       5897.13       6078.79       155.39 o                         
  -7  25   3       4573.69       4717.42       162.02 o                         
  -6  25   3        865.16        824.06        54.31 o                         
  -5  25   3      14629.29      14644.16       218.29 o                         
  -4  25   3       2043.71       1984.90        64.96 o                         
  -3  25   3      11193.26      11555.65       177.42 o                         
  -2  25   3       6144.69       5657.15        94.24 o                         
  -1  25   3      14281.89      14105.89       154.28 o                         
   0  25   3        246.98        247.05        23.14 o                         
   1  25   3        793.76        770.34        36.83 o                         
   2  25   3      29495.52      29579.59       867.33 o                         
   3  25   3       3708.35       3631.35        94.77 o                         
   4  25   3       5792.52       6025.12       133.10 o                         
   5  25   3       8573.06       8729.53       181.44 o                         
   6  25   3       4323.01       4316.81       113.52 o                         
   7  25   3       6993.88       6554.39       167.69 o                         
  -8  26   3        280.45        263.43        38.71 o                         
  -7  26   3       1092.63       1266.96        69.69 o                         
  -6  26   3       1305.03       1179.62        67.68 o                         
  -5  26   3         21.49         61.28        23.67 o                         
  -4  26   3       2242.96       2270.31        69.07 o                         
  -3  26   3        515.82        506.42        34.81 o                         
  -2  26   3       1307.14       1303.00        45.75 o                         
  -1  26   3       1474.43       1426.77        43.24 o                         
   0  26   3       1052.22       1009.61        59.70 o                         
   1  26   3        102.35        127.60        19.92 o                         
   2  26   3       5950.40       5896.96       125.09 o                         
   3  26   3        337.03        316.60        30.12 o                         
   4  26   3         56.06         51.19        21.44 o                         
   5  26   3       1505.78       1446.61        74.58 o                         
   6  26   3         46.41          9.33        26.78 o                         
   7  26   3        244.72        266.47        26.77 o                         
  -7  27   3       2759.37       3067.34       137.33 o                         
  -6  27   3       1445.66       1675.51        92.08 o                         
  -5  27   3        902.65        860.07        49.96 o                         
  -4  27   3      10398.23      10646.03       165.55 o                         
  -3  27   3       3718.06       3805.90        85.20 o                         
  -2  27   3       4287.76       4331.69        85.35 o                         
  -1  27   3       2516.20       2610.33        58.42 o                         
   0  27   3       2286.66       2239.58        60.69 o                         
   1  27   3        764.33        854.94        40.99 o                         
   2  27   3       1151.06       1149.57        49.78 o                         
   3  27   3       8332.13       8677.90       155.24 o                         
   4  27   3      13227.71      13453.28       277.61 o                         
   5  27   3       4598.17       4483.86       138.58 o                         
   6  27   3       5553.49       5428.95       129.84 o                         
   7  27   3         88.32        129.42        31.61 o                         
  -7  28   3       2276.08       2319.15        89.34 o                         
  -6  28   3       2122.02       2230.62        99.29 o                         
  -5  28   3        296.94        342.52        37.07 o                         
  -4  28   3       2377.18       2386.29        68.40 o                         
  -3  28   3          5.34         -0.93        19.18 o                         
  -2  28   3         34.77         54.32        19.78 o                         
  -1  28   3        334.63        423.14        27.43 o                         
   0  28   3       3134.90       2978.90        65.85 o                         
   1  28   3       4090.10       3962.18        91.01 o                         
   2  28   3        792.03        866.54        42.55 o                         
   3  28   3        466.01        539.83        38.94 o                         
   4  28   3        639.89        635.51        41.78 o                         
   5  28   3        370.84        402.05        35.25 o                         
   6  28   3        418.78        393.05        48.63 o                         
  -6  29   3         41.40         93.24        39.93 o                         
  -5  29   3       2058.98       2040.86        75.36 o                         
  -4  29   3       4450.38       4683.52       110.54 o                         
  -3  29   3        408.57        383.11        28.73 o                         
  -2  29   3       6588.16       6947.46       117.71 o                         
  -1  29   3         80.98         88.41        19.16 o                         
   0  29   3       5178.38       5299.58        94.35 o                         
   1  29   3        192.87        197.00        25.21 o                         
   2  29   3        185.07        175.11        22.83 o                         
   3  29   3       4698.38       4958.22       106.10 o                         
   4  29   3       2442.75       2530.83        76.09 o                         
   5  29   3       2885.21       2766.12        92.19 o                         
   6  29   3       1423.84       1207.60        63.88 o                         
  -6  30   3         98.80         98.37        26.12 o                         
  -5  30   3       5214.54       5211.27       151.59 o                         
  -4  30   3         70.34         67.72        19.62 o                         
  -3  30   3       2574.52       2605.73        65.15 o                         
  -2  30   3       1652.08       1643.46        52.52 o                         
  -1  30   3       1095.79       1024.00        41.01 o                         
   0  30   3        888.09        882.41        39.88 o                         
   1  30   3        224.12        249.31        25.71 o                         
   2  30   3        153.99         99.67        20.93 o                         
   3  30   3        807.18        872.31        41.82 o                         
   4  30   3         87.53         96.67        19.22 o                         
   5  30   3        967.58        864.04        39.40 o                         
  -5  31   3       5533.40       6154.06       170.29 o                         
  -4  31   3       1483.73       1381.57        51.60 o                         
  -3  31   3       7517.26       7812.38       133.44 o                         
  -2  31   3         92.73        109.51        21.39 o                         
  -1  31   3      12889.95      13398.17       183.60 o                         
   0  31   3         20.33         14.68        20.23 o                         
   1  31   3       2542.99       2624.11        68.63 o                         
   2  31   3       1886.86       1908.98        61.63 o                         
   3  31   3        179.16        208.10        23.03 o                         
   4  31   3        376.76        378.81        26.25 o                         
   5  31   3       3172.22       2955.58        92.85 o                         
  -5  32   3        854.84       1038.82        65.31 o                         
  -4  32   3       2641.86       2492.09        72.62 o                         
  -3  32   3       2154.09       2116.71        59.79 o                         
  -2  32   3       2843.38       3107.69        71.59 o                         
  -1  32   3      15271.50      15954.80       220.78 o                         
   0  32   3         32.53         44.83        19.08 o                         
   1  32   3        727.40        683.31        37.29 o                         
   2  32   3        584.29        568.46        36.90 o                         
   3  32   3       4014.64       3983.42        83.96 o                         
   4  32   3        167.74        158.33        19.93 o                         
  -4  33   3       5802.74       6049.21       191.48 o                         
  -3  33   3        623.50        538.52        31.31 o                         
  -2  33   3       6266.60       6003.86       116.28 o                         
  -1  33   3         76.15        187.23        28.93 o                         
   0  33   3         93.40        144.46        29.88 o                         
   1  33   3        335.39        323.62        27.61 o                         
   2  33   3       1204.94       1084.83        45.32 o                         
   3  33   3        398.76        360.73        26.74 o                         
   4  33   3        711.50        610.31        42.59 o                         
  -3  34   3        242.83        174.33        29.69 o                         
  -2  34   3       4661.52       4933.98       131.54 o                         
  -1  34   3        840.74        835.32        49.71 o                         
   0  34   3       7461.37       7479.62       161.70 o                         
   1  34   3         71.14        200.24        27.78 o                         
   2  34   3       2436.64       2089.56        61.02 o                         
   3  34   3       1398.95       1277.74        41.68 o                         
  -2  35   3       1162.53       1068.06        48.19 o                         
  -1  35   3         69.46         94.65        21.88 o                         
   0  35   3         22.75         51.39        19.00 o                         
   1  35   3        362.98        341.56        30.77 o                         
   2  35   3        270.02        179.17        22.32 o                         
   0  36   3         64.21        101.66        18.02 o                         
 -11   0   4          4.30         25.55        23.04 o                         
 -10   0   4         37.41         85.67        35.61 o                         
  -9   0   4      13061.41      13339.48       286.68 o                         
  -8   0   4      31782.07      30793.65       717.20 o                         
  -7   0   4       2263.68       2449.21       120.35 o                         
  -6   0   4      19161.59      19827.93       335.82 o                         
  -5   0   4       6306.66       7586.79       327.94 o                         
  -4   0   4      81947.99      78401.12      2263.70 o                         
  -3   0   4       2602.50       2937.66       216.99 o                         
  -2   0   4      81597.53      83614.32      2262.88 o                         
  -1   0   4      91933.29      84461.26      2259.13 o                         
   0   0   4       3279.49       3900.53       197.60 o                         
   1   0   4      44691.50      43750.59      2059.55 o                         
   2   0   4         39.51         52.20        33.07 o                         
   3   0   4      69801.48      69305.77       992.88 o                         
   4   0   4       2827.63       3811.26       180.95 o                         
   5   0   4       4796.14       4861.44       152.09 o                         
   6   0   4      10372.94      10698.40       185.24 o                         
   7   0   4      34375.46      35188.94       553.92 o                         
   8   0   4        231.81        221.46        33.76 o                         
   9   0   4      11587.66      12339.32       298.40 o                         
  10   0   4        577.16        602.70        53.59 o                         
 -11   1   4       1615.59       1567.83        52.51 o                         
 -10   1   4       4691.34       5013.50       111.06 o                         
  -9   1   4      13549.93      13654.36       207.49 o                         
  -8   1   4       1789.21       1755.81        82.52 o                         
  -7   1   4       2218.38       2307.15        74.64 o                         
  -6   1   4       8645.41       8448.22       133.45 o                         
  -5   1   4      16603.57      15776.06       361.80 o                         
  -4   1   4       3244.61       2983.77       174.29 o                         
  -3   1   4        629.66        688.31        75.51 o                         
  -2   1   4      11741.63      11784.36       319.63 o                         
  -1   1   4     105594.66     106756.72      1608.53 o                         
   0   1   4      19124.24      19728.20       437.76 o                         
   1   1   4       7297.18       7705.53       236.31 o                         
   2   1   4        909.88        628.60        46.72 o                         
   3   1   4      51065.69      54783.67       571.57 o                         
   4   1   4      14545.29      14736.64       268.43 o                         
   5   1   4      24004.22      23621.92       324.30 o                         
   6   1   4      25341.26      26493.11       248.11 o                         
   7   1   4      10951.60      11516.71       158.72 o                         
   8   1   4       1530.88       1594.48        58.11 o                         
   9   1   4       2452.03       2644.48        77.18 o                         
  10   1   4       5029.75       5302.75       111.15 o                         
 -11   2   4       2181.23       2222.55        62.93 o                         
 -10   2   4       1740.86       1889.28        66.94 o                         
  -9   2   4      10749.97      11339.35       173.90 o                         
  -8   2   4        211.32        225.96        34.41 o                         
  -7   2   4      18436.38      18388.53       314.45 o                         
  -6   2   4        212.80        445.77        28.49 o                         
  -5   2   4      32413.07      32199.69       587.72 o                         
  -4   2   4         47.89        100.36        53.06 o                         
  -3   2   4      47157.95      47828.57      1064.86 o                         
  -2   2   4      11825.95      12252.79       233.69 o                         
  -1   2   4       5148.91       4968.44       104.47 o                         
   0   2   4      76995.31      71248.34       970.34 o                         
   1   2   4       7506.92       7819.06       362.79 o                         
   2   2   4      42797.02      45303.68       594.25 o                         
   3   2   4        940.98       1141.41        46.09 o                         
   4   2   4        967.95        743.00        45.43 o                         
   5   2   4       2493.41       2532.14        68.68 o                         
   6   2   4      19518.48      19635.00       198.84 o                         
   7   2   4       3155.56       3243.52        80.37 o                         
   8   2   4      14553.39      15193.49       207.12 o                         
   9   2   4        431.92        438.53        33.86 o                         
  10   2   4       5119.01       5103.45       117.92 o                         
 -11   3   4       5680.92       5538.77       121.15 o                         
 -10   3   4       1209.91       1316.81        55.07 o                         
  -9   3   4      38100.99      39774.12       414.92 o                         
  -8   3   4        556.93        662.55        63.35 o                         
  -7   3   4      12660.10      13066.47       201.31 o                         
  -6   3   4       5856.59       5651.33       104.34 o                         
  -5   3   4       1628.56       1520.09       100.72 o                         
  -4   3   4      15927.81      14953.00       449.72 o                         
  -3   3   4       1363.29       1692.67       113.54 o                         
  -2   3   4      12837.30      12439.24       236.48 o                         
  -1   3   4      57299.93      60063.23       734.30 o                         
   0   3   4        247.87        333.36        31.11 o                         
   1   3   4      10421.42      11501.27       200.90 o                         
   2   3   4      45996.78      47029.03       847.98 o                         
   3   3   4       7637.74       8429.34       149.03 o                         
   4   3   4      63573.92      65138.34       735.47 o                         
   5   3   4       8189.66       7641.35       108.16 o                         
   6   3   4      24386.64      24299.35       243.77 o                         
   7   3   4       3362.01       3584.87        84.82 o                         
   8   3   4       5426.70       5537.48       111.65 o                         
   9   3   4        378.47        385.67        32.73 o                         
  10   3   4       3050.36       3232.98        82.08 o                         
 -11   4   4        608.28        537.87        37.24 o                         
 -10   4   4        471.43        399.86        33.23 o                         
  -9   4   4       1023.10       1039.68        47.71 o                         
  -8   4   4      18005.54      18342.67       344.40 o                         
  -7   4   4        874.45        932.72        47.71 o                         
  -6   4   4      12485.59      12988.98       176.94 o                         
  -5   4   4        582.03        814.64        75.38 o                         
  -4   4   4      40037.50      40827.06       934.14 o                         
  -3   4   4      10029.59      10002.31       313.35 o                         
  -2   4   4      54342.00      54436.57       687.46 o                         
  -1   4   4      64187.92      61556.60       754.16 o                         
   0   4   4       2532.32       2282.49        72.89 o                         
   1   4   4      50242.31      50065.36       556.29 o                         
   2   4   4       3236.08       3526.36        96.69 o                         
   3   4   4      33215.12      33627.83       406.81 o                         
   4   4   4       2047.37       1926.25        70.76 o                         
   5   4   4        924.77        952.21        34.41 o                         
   6   4   4      11135.09      10953.18       146.24 o                         
   7   4   4       2418.69       2429.12        68.92 o                         
   8   4   4        235.82        187.52        25.71 o                         
   9   4   4       7873.07       8252.24       147.87 o                         
  10   4   4        257.10        329.83        28.32 o                         
 -11   5   4        569.24        586.04        33.82 o                         
 -10   5   4      13303.23      13798.10       206.47 o                         
  -9   5   4        660.06        623.26        36.74 o                         
  -8   5   4      28510.12      28515.02       429.77 o                         
  -7   5   4        396.56        408.64        45.42 o                         
  -6   5   4         74.40         96.67        18.71 o                         
  -5   5   4      21987.74      22338.61       614.45 o                         
  -4   5   4       1542.12       1878.77        99.15 o                         
  -3   5   4        212.28        256.27        54.54 o                         
  -2   5   4       1202.26       1797.21        65.72 o                         
  -1   5   4       1503.03       1211.07        50.21 o                         
   0   5   4      10604.86      11661.15       340.05 o                         
   1   5   4      22257.62      23831.35       296.50 o                         
   2   5   4       9005.58       8938.26       214.07 o                         
   3   5   4      75260.76      77747.45       830.00 o                         
   4   5   4       6304.52       6964.55       144.38 o                         
   5   5   4      17365.16      17584.51       191.39 o                         
   6   5   4       6213.04       6446.23       104.69 o                         
   7   5   4       6924.33       7101.20       119.64 o                         
   8   5   4        274.53        294.42        28.81 o                         
   9   5   4        821.47        901.02        44.48 o                         
  10   5   4        622.11        602.14        34.80 o                         
 -11   6   4       2089.40       2008.96        63.45 o                         
 -10   6   4        393.73        367.19        34.56 o                         
  -9   6   4        258.49        269.57        28.65 o                         
  -8   6   4       2796.35       2728.38       112.91 o                         
  -7   6   4       9158.23       9131.61       208.57 o                         
  -6   6   4        312.07        334.70        25.70 o                         
  -5   6   4       3876.43       4032.08       164.84 o                         
  -4   6   4       2425.10       2383.96       111.66 o                         
  -3   6   4      11074.77      11394.90       324.57 o                         
  -2   6   4      34955.15      34672.20       470.09 o                         
  -1   6   4      13443.18      13427.90       216.35 o                         
   0   6   4      10108.70      10416.07       245.69 o                         
   1   6   4       1187.17       1202.66        42.58 o                         
   2   6   4      69648.16      71538.86       999.63 o                         
   3   6   4       1640.67       1819.84        61.53 o                         
   4   6   4        866.23        735.24        44.72 o                         
   5   6   4       5724.88       5286.31        91.20 o                         
   6   6   4       4929.36       4830.09        91.10 o                         
   7   6   4        463.97        504.57        40.74 o                         
   8   6   4       2257.61       2394.98        68.18 o                         
   9   6   4         14.29         10.26        22.85 o                         
  10   6   4       7770.43       8331.81       152.72 o                         
 -11   7   4       8618.89       8416.63       182.71 o                         
 -10   7   4         25.39         60.09        25.40 o                         
  -9   7   4      14696.27      15206.87       188.20 o                         
  -8   7   4        346.54        331.34        37.30 o                         
  -7   7   4       8909.02       8977.00       166.37 o                         
  -6   7   4       8914.64       8582.80       144.32 o                         
  -5   7   4       7456.44       7557.39       234.89 o                         
  -4   7   4      14094.30      14533.36       282.70 o                         
  -3   7   4       6392.57       6710.75       201.66 o                         
  -2   7   4        206.60        186.34        32.49 o                         
  -1   7   4      54002.39      52763.97       664.29 o                         
   0   7   4      29853.90      27930.16       609.07 o                         
   1   7   4        198.62        431.54        31.84 o                         
   2   7   4      73661.69      77486.91       891.42 o                         
   3   7   4       6352.12       6167.38       122.87 o                         
   4   7   4      19503.37      19767.35       288.81 o                         
   5   7   4       2255.14       2319.02        57.33 o                         
   6   7   4      15966.60      16442.85       216.10 o                         
   7   7   4        273.37        391.71        31.23 o                         
   8   7   4       6832.08       6860.24       120.95 o                         
   9   7   4       3797.48       4127.45       105.32 o                         
  10   7   4        202.63        260.10        24.86 o                         
 -11   8   4        181.12        169.83        23.28 o                         
 -10   8   4        626.60        747.81        43.35 o                         
  -9   8   4         13.28         26.57        26.95 o                         
  -8   8   4        367.41        471.53        36.72 o                         
  -7   8   4        512.32        511.29        42.32 o                         
  -6   8   4      23488.60      23599.21       307.00 o                         
  -5   8   4       2572.76       2585.13       108.22 o                         
  -4   8   4      10237.41      11078.92       257.86 o                         
  -3   8   4      19892.12      19466.72       334.74 o                         
  -2   8   4       1019.17        777.40        83.88 o                         
  -1   8   4      48036.45      47044.86       967.65 o                         
   0   8   4       4446.49       4381.80       141.16 o                         
   1   8   4     135095.39     132970.25      1796.48 o                         
   2   8   4       8242.47       8792.42       177.65 o                         
   3   8   4       9570.49      10618.65       221.42 o                         
   4   8   4      11586.05      12055.22       205.88 o                         
   5   8   4        308.70        326.95        21.81 o                         
   6   8   4       4790.81       4809.23        99.77 o                         
   7   8   4       5389.80       5504.83       105.68 o                         
   8   8   4          6.66         31.91        20.33 o                         
   9   8   4       6012.91       6693.13       137.94 o                         
  10   8   4        291.97        333.76        25.62 o                         
 -11   9   4        162.55        178.39        23.32 o                         
 -10   9   4       7954.09       8141.20       151.18 o                         
  -9   9   4       1421.33       1378.76        54.18 o                         
  -8   9   4       8711.61       8952.48       148.17 o                         
  -7   9   4        248.02        212.79        27.11 o                         
  -6   9   4        326.49        287.86        24.49 o                         
  -5   9   4       7698.84       7881.44       161.36 o                         
  -4   9   4      21141.52      22585.42       336.13 o                         
  -3   9   4      22476.09      22025.23       371.82 o                         
  -2   9   4      38926.00      40457.92       705.80 o                         
  -1   9   4      22146.80      21123.66       457.87 o                         
   0   9   4       4221.15       4507.45       142.17 o                         
   1   9   4      11804.46      12625.41       203.10 o                         
   2   9   4         41.70         65.09        21.03 o                         
   3   9   4      21384.14      22363.18       290.23 o                         
   4   9   4       7382.99       7292.21       179.52 o                         
   5   9   4      10768.33      10986.93       132.12 o                         
   6   9   4        263.19        301.48        25.67 o                         
   7   9   4       1381.50       1304.16        46.76 o                         
   8   9   4        912.59        884.18        47.67 o                         
   9   9   4        113.54        179.57        26.73 o                         
  10   9   4       4152.17       4032.00        95.83 o                         
 -11  10   4       1477.22       1437.94        53.51 o                         
 -10  10   4       1993.29       2062.98        66.10 o                         
  -9  10   4        129.30        135.75        26.54 o                         
  -8  10   4        366.30        267.20        26.88 o                         
  -7  10   4       5548.94       5594.75       114.43 o                         
  -6  10   4       1439.40       1256.61        49.29 o                         
  -5  10   4       5717.26       6137.21       137.53 o                         
  -4  10   4      14787.89      16084.25       235.18 o                         
  -3  10   4      10254.93      10940.12       200.47 o                         
  -2  10   4      12970.51      13371.42       304.03 o                         
  -1  10   4       5413.51       5165.25       120.27 o                         
   0  10   4      29897.35      29805.54       411.50 o                         
   1  10   4       4694.93       4884.17       110.40 o                         
   2  10   4       3041.55       3095.20        80.85 o                         
   3  10   4         89.53        106.32        19.01 o                         
   4  10   4         64.86         25.95        14.21 o                         
   5  10   4        260.60        312.87        19.62 o                         
   6  10   4       1279.99       1364.91        49.23 o                         
   7  10   4        388.83        396.30        28.81 o                         
   8  10   4        538.20        485.86        66.41 o                         
   9  10   4       8933.19       9369.21       165.76 o                         
  10  10   4       3659.85       3546.96        86.77 o                         
 -10  11   4       1848.85       1747.60        54.81 o                         
  -9  11   4       3442.48       3556.73        96.68 o                         
  -8  11   4        540.00        512.40        34.40 o                         
  -7  11   4       3486.50       3548.34        87.87 o                         
  -6  11   4       3865.96       3706.74        79.86 o                         
  -5  11   4       8960.08       8679.97       152.92 o                         
  -4  11   4       3091.02       2751.43        77.66 o                         
  -3  11   4       8194.89       9208.29       171.37 o                         
  -2  11   4      32344.23      32285.52       594.73 o                         
  -1  11   4      33303.32      32790.35       515.60 o                         
   0  11   4      83796.14      82463.80      1000.77 o                         
   1  11   4        214.67        248.97        26.56 o                         
   2  11   4      36359.57      37225.39       449.70 o                         
   3  11   4      21412.78      21722.04       274.38 o                         
   4  11   4       4191.14       4374.37        82.43 o                         
   5  11   4         78.80         74.48        13.11 o                         
   6  11   4       5840.26       6163.19        94.51 o                         
   7  11   4        917.25        884.08        39.39 o                         
   8  11   4         27.87         51.41        21.44 o                         
   9  11   4       7548.79       8252.59       149.33 o                         
  10  11   4       4482.94       4643.35       130.52 o                         
 -10  12   4        207.62        195.38        20.72 o                         
  -9  12   4        176.79        170.78        25.21 o                         
  -8  12   4         80.41         92.19        29.06 o                         
  -7  12   4          0.50         11.49        18.56 o                         
  -6  12   4      10992.51      10865.33       209.28 o                         
  -5  12   4         88.50        149.55        18.74 o                         
  -4  12   4        447.65        611.28        33.45 o                         
  -3  12   4       8539.25       9428.83       206.55 o                         
  -2  12   4       2276.15       2116.30       102.03 o                         
  -1  12   4       1356.80       1348.95       121.38 o                         
   0  12   4         30.26         45.95        14.66 o                         
   1  12   4      12108.12      12870.62       204.94 o                         
   2  12   4       1599.06       1897.53        73.22 o                         
   3  12   4       8549.67       7476.26       130.99 o                         
   4  12   4        170.34        171.38        16.93 o                         
   5  12   4       1583.36       1535.28        41.20 o                         
   6  12   4       3286.03       3475.35        65.16 o                         
   7  12   4        337.07        339.82        26.66 o                         
   8  12   4        413.39        367.55        31.60 o                         
   9  12   4       2675.10       2834.29        98.82 o                         
  10  12   4         96.93        133.79        32.28 o                         
 -10  13   4       2018.06       1910.47        84.47 o                         
  -9  13   4       2179.29       2259.24        78.58 o                         
  -8  13   4        579.51        616.78        32.97 o                         
  -7  13   4       2594.12       2172.32        67.40 o                         
  -6  13   4        269.62        250.54        27.77 o                         
  -5  13   4       2512.84       2401.76        59.06 o                         
  -4  13   4       4121.65       4170.59        83.73 o                         
  -3  13   4      10299.92      10109.98       208.33 o                         
  -2  13   4      34825.07      34963.74       573.55 o                         
  -1  13   4      25564.83      23302.19       901.85 o                         
   0  13   4       8943.72       8553.36       173.21 o                         
   1  13   4       1535.00       1784.46       114.76 o                         
   2  13   4       2209.04       2508.74       105.88 o                         
   3  13   4      25054.60      26096.40       310.20 o                         
   4  13   4       3189.56       3064.13        61.28 o                         
   5  13   4       4455.24       4713.23        75.84 o                         
   6  13   4         49.33         54.50        18.91 o                         
   7  13   4       2411.41       2370.50        82.12 o                         
   8  13   4       5736.23       6053.48       142.94 o                         
   9  13   4        449.21        485.83        35.85 o                         
  10  13   4       1424.52       1397.00        60.56 o                         
 -10  14   4         27.40         67.60        30.95 o                         
  -9  14   4        185.33        144.66        23.41 o                         
  -8  14   4         41.56         61.12        17.26 o                         
  -7  14   4        429.32        457.79        32.35 o                         
  -6  14   4         26.82         83.82        21.68 o                         
  -5  14   4         22.23         14.34        15.01 o                         
  -4  14   4       3487.52       3977.38       101.84 o                         
  -3  14   4       1923.66       1829.68        77.76 o                         
  -2  14   4      23053.73      21516.72       424.48 o                         
  -1  14   4         19.08         16.77        62.77 o                         
   0  14   4       3007.76       2875.21       265.29 o                         
   1  14   4        229.53        391.99        39.69 o                         
   2  14   4      10384.80       9912.27       185.23 o                         
   3  14   4       1658.03       1817.68        50.67 o                         
   4  14   4       2124.46       1872.48        48.50 o                         
   5  14   4        358.74        404.00        23.41 o                         
   6  14   4       2676.03       2404.49        55.69 o                         
   7  14   4        284.94        232.71        35.05 o                         
   8  14   4        620.24        654.92        45.75 o                         
   9  14   4         48.43         76.92        43.65 o                         
 -10  15   4       3700.34       3913.82       123.20 o                         
  -9  15   4       2048.85       1907.65        94.96 o                         
  -8  15   4         33.55         61.15        33.01 o                         
  -7  15   4        171.68        150.09        23.49 o                         
  -6  15   4       7579.36       7141.78       231.61 o                         
  -5  15   4        157.09        118.60        21.42 o                         
  -4  15   4        124.07        175.85        22.95 o                         
  -3  15   4      15575.66      16057.39       349.51 o                         
  -2  15   4      37295.05      37668.38       941.38 o                         
  -1  15   4      17658.17      17734.96       764.11 o                         
   0  15   4       3178.58       2326.77       244.94 o                         
   1  15   4       3659.36       3053.96       295.22 o                         
   2  15   4      30341.05      30679.38       542.78 o                         
   3  15   4       4389.68       4453.50       100.04 o                         
   4  15   4      17758.54      17894.26       231.37 o                         
   5  15   4       2884.61       2683.16        86.32 o                         
   6  15   4       8342.62       8191.95       154.56 o                         
   7  15   4         49.94         79.32        29.12 o                         
   8  15   4        229.54        252.73        40.29 o                         
   9  15   4         73.43         85.00        23.44 o                         
 -10  16   4        665.38        611.19        37.53 o                         
  -9  16   4        174.23        191.99        33.04 o                         
  -8  16   4        705.81        735.20        67.82 o                         
  -7  16   4         19.01         63.60        26.29 o                         
  -6  16   4         88.81         89.91        54.25 o                         
  -5  16   4        646.64        606.18        54.72 o                         
  -4  16   4       3210.60       2933.09        78.26 o                         
  -3  16   4      25547.38      23640.12       297.71 o                         
  -2  16   4        105.43        284.67        75.65 o                         
  -1  16   4      12022.99      10674.62       563.46 o                         
   0  16   4       1913.04       1981.94       231.91 o                         
   1  16   4       5773.50       5050.61       388.86 o                         
   2  16   4       1217.59       1364.28        48.24 o                         
   3  16   4      11748.51      11265.14       148.68 o                         
   4  16   4        363.37        443.41        34.13 o                         
   5  16   4       1968.34       2096.33        82.21 o                         
   6  16   4        264.86        190.09        27.66 o                         
   7  16   4       2930.37       3164.57       109.51 o                         
   8  16   4          7.92         18.29        28.13 o                         
   9  16   4        375.29        333.86        32.43 o                         
 -10  17   4       1674.81       1689.33        72.00 o                         
  -9  17   4       1656.69       1789.79        76.26 o                         
  -8  17   4        978.77        971.02        68.07 o                         
  -7  17   4        674.21        640.25        63.77 o                         
  -6  17   4       2386.37       2532.57       136.81 o                         
  -5  17   4       1396.87       1433.18        72.53 o                         
  -4  17   4       4261.87       4261.00        98.92 o                         
  -3  17   4        847.11        987.82        37.71 o                         
  -2  17   4       3060.98       3135.32        85.24 o                         
  -1  17   4       9707.31       8812.24       234.27 o                         
   0  17   4       2558.42       2228.16        86.99 o                         
   1  17   4          8.57         77.97        36.77 o                         
   2  17   4       3766.07       3665.57        74.70 o                         
   3  17   4      19392.47      18845.06       216.74 o                         
   4  17   4       7323.97       7401.70       135.37 o                         
   5  17   4         77.81         68.45        25.20 o                         
   6  17   4       2398.95       2477.30        86.64 o                         
   7  17   4          1.74         22.02        27.84 o                         
   8  17   4        976.24        969.12        67.40 o                         
   9  17   4       1157.34       1139.43        62.06 o                         
  -9  18   4        161.35        128.32        28.39 o                         
  -8  18   4       1408.11       1420.47        74.08 o                         
  -7  18   4       8634.37       8576.43       195.61 o                         
  -6  18   4        241.48        283.00        55.01 o                         
  -5  18   4       4034.51       3856.39       122.41 o                         
  -4  18   4         40.01         56.08        19.52 o                         
  -3  18   4       9603.08       9021.87       130.96 o                         
  -2  18   4      15907.21      13461.12       163.67 o                         
  -1  18   4       2116.67       1987.73        56.53 o                         
   0  18   4      15629.40      14638.67       265.16 o                         
   1  18   4       1228.56       1367.48        47.63 o                         
   2  18   4       8268.91       8146.37       131.73 o                         
   3  18   4        802.95        831.28        47.02 o                         
   4  18   4       1317.30       1192.84        47.22 o                         
   5  18   4        629.85        806.76        51.40 o                         
   6  18   4       1577.22       1567.81        65.33 o                         
   7  18   4        447.38        500.58        45.72 o                         
   8  18   4         89.80        144.97        35.37 o                         
   9  18   4        135.42        177.67        43.52 o                         
  -9  19   4         86.65         85.15        23.96 o                         
  -8  19   4       1513.87       1433.66        73.68 o                         
  -7  19   4       2396.07       2449.51       105.74 o                         
  -6  19   4        234.17        331.01        36.23 o                         
  -5  19   4       2759.98       2757.40        80.13 o                         
  -4  19   4       4615.00       4402.22       101.65 o                         
  -3  19   4       9825.11       9666.57       139.15 o                         
  -2  19   4       9198.08       8506.74       121.74 o                         
  -1  19   4         63.59         39.77        13.93 o                         
   0  19   4        389.70        371.88        23.05 o                         
   1  19   4       5242.26       5022.93        91.98 o                         
   2  19   4         19.70         54.90        17.52 o                         
   3  19   4      16530.15      16397.49       220.45 o                         
   4  19   4        450.59        511.30        32.63 o                         
   5  19   4      28049.90      27912.15       501.46 o                         
   6  19   4       1092.27       1137.07        56.40 o                         
   7  19   4       2453.57       2401.40        93.20 o                         
   8  19   4        120.97        117.79        30.25 o                         
   9  19   4       2762.25       2841.29        91.69 o                         
  -9  20   4        138.30        109.55        22.60 o                         
  -8  20   4       4852.96       5033.82       161.00 o                         
  -7  20   4        762.08        878.78        57.57 o                         
  -6  20   4       8696.61       8672.81       177.20 o                         
  -5  20   4       2210.48       2124.05        81.91 o                         
  -4  20   4        735.10        819.37        39.96 o                         
  -3  20   4       2353.36       2088.17        59.87 o                         
  -2  20   4        943.26        851.67        35.81 o                         
  -1  20   4       9024.48       8421.67       120.38 o                         
   0  20   4       3047.50       2575.52        53.77 o                         
   1  20   4      13342.04      12831.10       216.99 o                         
   2  20   4       4119.06       4551.81        95.51 o                         
   3  20   4        797.51        759.00        39.24 o                         
   4  20   4        693.99        699.54        38.10 o                         
   5  20   4        181.68        188.27        27.88 o                         
   6  20   4       2280.84       2429.32        80.53 o                         
   7  20   4       1685.91       1823.47        79.42 o                         
   8  20   4       2759.65       3091.91       122.92 o                         
  -9  21   4       6682.51       6897.41       218.63 o                         
  -8  21   4       4395.79       4387.19       124.68 o                         
  -7  21   4      12436.11      12331.38       252.30 o                         
  -6  21   4       1532.51       1571.96        68.46 o                         
  -5  21   4       2815.11       3114.30       101.08 o                         
  -4  21   4      16652.04      16183.21       226.39 o                         
  -3  21   4         39.52         33.53        18.01 o                         
  -2  21   4        396.07        420.96        27.18 o                         
  -1  21   4         98.68         85.09        13.86 o                         
   0  21   4       2794.55       2646.56        55.81 o                         
   1  21   4       4247.06       4233.49        87.08 o                         
   2  21   4      18450.53      17777.87       254.72 o                         
   3  21   4         20.66         20.68        17.99 o                         
   4  21   4      27356.17      27045.54       354.42 o                         
   5  21   4       3269.72       3518.45        98.33 o                         
   6  21   4       5379.04       5165.76       125.11 o                         
   7  21   4       1798.34       1854.92        77.52 o                         
   8  21   4       2792.46       2694.56       143.14 o                         
  -9  22   4       4698.56       4818.88       158.74 o                         
  -8  22   4       2375.07       2552.80       121.31 o                         
  -7  22   4      16235.53      16169.98       375.79 o                         
  -6  22   4        859.01        918.68        61.35 o                         
  -5  22   4      15380.70      15318.12       260.85 o                         
  -4  22   4       2515.42       2480.89        75.45 o                         
  -3  22   4      14250.45      13920.35       210.05 o                         
  -2  22   4       3684.17       3382.18        83.40 o                         
  -1  22   4        640.28        580.02        26.16 o                         
   0  22   4      26543.41      26776.13       255.68 o                         
   1  22   4       4828.10       4818.12        95.88 o                         
   2  22   4      17981.42      18347.52       244.47 o                         
   3  22   4        342.68        324.24        28.62 o                         
   4  22   4       4934.07       4739.35       116.14 o                         
   5  22   4      10453.85      10913.14       191.95 o                         
   6  22   4       1118.50       1313.32        56.95 o                         
   7  22   4       5386.56       5393.56       205.19 o                         
   8  22   4       1087.53        940.28        75.81 o                         
  -8  23   4       4038.81       4351.83       144.76 o                         
  -7  23   4       5904.22       6340.69       183.93 o                         
  -6  23   4       3902.79       3833.06       128.05 o                         
  -5  23   4       6012.81       5738.65       146.26 o                         
  -4  23   4       2611.79       2625.24        83.99 o                         
  -3  23   4       1639.89       1462.86        58.08 o                         
  -2  23   4       3849.57       3819.30        82.12 o                         
  -1  23   4        296.95        260.32        19.83 o                         
   0  23   4        852.89        930.67        35.89 o                         
   1  23   4      15850.30      15529.45       203.73 o                         
   2  23   4       5379.34       5371.61       111.58 o                         
   3  23   4       3035.92       2811.97        77.54 o                         
   4  23   4       7629.16       7447.67       152.35 o                         
   5  23   4      14773.12      15009.46       264.20 o                         
   6  23   4       4566.83       4829.64       109.96 o                         
   7  23   4       1879.63       1712.94       139.78 o                         
   8  23   4       1149.16       1092.14        71.15 o                         
  -8  24   4       4701.73       4567.83       135.68 o                         
  -7  24   4        505.98        634.02        63.45 o                         
  -6  24   4      11732.59      12392.97       225.33 o                         
  -5  24   4        299.33        375.55        47.46 o                         
  -4  24   4       4872.48       5057.16       124.66 o                         
  -3  24   4        126.79        130.54        26.75 o                         
  -2  24   4       3155.67       3145.44        71.00 o                         
  -1  24   4       6238.25       6253.16        98.94 o                         
   0  24   4         10.00         50.04        15.99 o                         
   1  24   4      40592.50      42006.31       428.22 o                         
   2  24   4       2700.42       2688.65        79.38 o                         
   3  24   4        452.44        415.70        30.06 o                         
   4  24   4       1998.85       2149.34        82.54 o                         
   5  24   4        616.09        562.35        44.95 o                         
   6  24   4       5308.01       5467.13       130.56 o                         
   7  24   4       3378.71       3038.70       122.14 o                         
  -8  25   4       2170.33       1986.05        79.09 o                         
  -7  25   4         80.02         96.38        26.58 o                         
  -6  25   4       2877.92       3011.58        93.23 o                         
  -5  25   4       1446.70       1441.56        58.92 o                         
  -4  25   4        378.08        354.84        32.78 o                         
  -3  25   4        115.14        117.25        21.68 o                         
  -2  25   4        727.56        666.90        34.49 o                         
  -1  25   4         13.43         42.83        17.00 o                         
   0  25   4       2963.67       2914.60        64.17 o                         
   1  25   4        487.02        430.69        30.57 o                         
   2  25   4       1220.09       1181.80        54.38 o                         
   3  25   4       4289.57       4221.34       101.11 o                         
   4  25   4        793.28        844.67        44.84 o                         
   5  25   4       5337.66       5570.70       122.28 o                         
   6  25   4       1116.87        898.44        52.20 o                         
   7  25   4       6486.16       6129.14       158.74 o                         
  -8  26   4        984.00        889.81        66.41 o                         
  -7  26   4       6975.23       7082.12       159.02 o                         
  -6  26   4         87.75        116.96        32.28 o                         
  -5  26   4      22485.31      24516.31       427.75 o                         
  -4  26   4       4319.11       4176.68       101.72 o                         
  -3  26   4      12239.20      12403.09       174.52 o                         
  -2  26   4       4586.37       4937.01        87.04 o                         
  -1  26   4      15187.26      15078.76       169.14 o                         
   0  26   4      41620.54      42747.64       374.71 o                         
   1  26   4       1134.98       1150.45        46.60 o                         
   2  26   4      29054.16      30482.31       378.50 o                         
   3  26   4        181.58        160.41        32.19 o                         
   4  26   4        332.43        317.54        28.86 o                         
   5  26   4       1240.07       1224.11        52.47 o                         
   6  26   4        830.52        808.84        61.00 o                         
   7  26   4       1658.46       1725.53        85.58 o                         
  -7  27   4        842.29        805.99        69.49 o                         
  -6  27   4        128.17        123.93        41.63 o                         
  -5  27   4         45.65         31.20        26.19 o                         
  -4  27   4         75.33        100.90        26.20 o                         
  -3  27   4         14.45         39.34        20.82 o                         
  -2  27   4        246.23        341.41        24.83 o                         
  -1  27   4        978.78       1036.09        37.46 o                         
   0  27   4        148.62        126.32        19.81 o                         
   1  27   4        116.14        176.63        24.76 o                         
   2  27   4       5320.75       5499.97       110.06 o                         
   3  27   4        320.67        320.30        34.18 o                         
   4  27   4       4529.27       4764.26       111.62 o                         
   5  27   4       1021.99       1204.63        57.22 o                         
   6  27   4       3221.49       3189.86       142.47 o                         
  -7  28   4        341.28        287.87        34.51 o                         
  -6  28   4       6999.87       7530.40       294.19 o                         
  -5  28   4       6014.26       6339.69       129.28 o                         
  -4  28   4      17935.27      18946.70       240.94 o                         
  -3  28   4       4355.80       4337.91        90.06 o                         
  -2  28   4      13810.17      14377.96       178.10 o                         
  -1  28   4      25018.30      25178.59       264.92 o                         
   0  28   4       1446.70       1443.78        47.88 o                         
   1  28   4      29525.55      30223.91       348.05 o                         
   2  28   4        243.81        210.36        26.35 o                         
   3  28   4       5699.59       5972.73       119.57 o                         
   4  28   4        279.62        324.75        30.85 o                         
   5  28   4       1127.37       1090.38        51.45 o                         
   6  28   4       2060.51       2128.61       116.91 o                         
  -6  29   4       2891.54       2879.16       158.98 o                         
  -5  29   4       1647.23       1594.26        58.42 o                         
  -4  29   4       1829.70       1707.02        56.94 o                         
  -3  29   4        354.72        433.45        31.63 o                         
  -2  29   4        102.43         68.76        21.02 o                         
  -1  29   4       1006.32       1101.31        38.86 o                         
   0  29   4       1990.74       2093.13        56.81 o                         
   1  29   4       8698.98       8357.16       151.64 o                         
   2  29   4       1303.01       1411.26        54.54 o                         
   3  29   4       6308.05       6629.03       124.25 o                         
   4  29   4         77.73         59.39        22.91 o                         
   5  29   4       5167.26       5253.38       119.83 o                         
   6  29   4        566.69        487.22        49.87 o                         
  -6  30   4        602.60        742.97        50.19 o                         
  -5  30   4       4941.12       4959.40       115.49 o                         
  -4  30   4       7966.65       7571.24       129.84 o                         
  -3  30   4       1750.86       1875.71        76.40 o                         
  -2  30   4       1261.54       1325.50        46.19 o                         
  -1  30   4       7570.81       7718.65       121.79 o                         
   0  30   4      34841.82      36064.41       373.16 o                         
   1  30   4        701.89        814.27        43.18 o                         
   2  30   4      14017.78      15243.37       252.37 o                         
   3  30   4         68.97         62.03        18.20 o                         
   4  30   4         17.56          1.08        17.33 o                         
   5  30   4        366.50        407.80        31.73 o                         
  -5  31   4        286.67        342.92        40.81 o                         
  -4  31   4       2836.66       2742.44        72.75 o                         
  -3  31   4       5631.88       5736.13       102.20 o                         
  -2  31   4       2864.77       3082.12        77.39 o                         
  -1  31   4       1965.53       2105.18        60.46 o                         
   0  31   4       2508.70       2450.26        84.62 o                         
   1  31   4        720.54        705.44        37.84 o                         
   2  31   4      11998.51      12264.74       266.74 o                         
   3  31   4        474.77        439.25        29.53 o                         
   4  31   4       9003.54       9328.50       166.81 o                         
   5  31   4        105.75        106.41        25.91 o                         
  -5  32   4       2770.55       2782.21        94.35 o                         
  -4  32   4        705.20        555.41        30.79 o                         
  -3  32   4         95.32        108.99        20.26 o                         
  -2  32   4        780.06        800.06        37.99 o                         
  -1  32   4       4171.17       4043.78        95.53 o                         
   0  32   4        552.99        473.49        36.77 o                         
   1  32   4       9470.96       9980.41       176.78 o                         
   2  32   4         52.97         66.66        19.07 o                         
   3  32   4       1614.87       1521.67        52.20 o                         
   4  32   4         39.83          9.89        17.21 o                         
  -4  33   4       1513.14       1471.45        63.58 o                         
  -3  33   4       7681.56       7588.60       127.59 o                         
  -2  33   4       3925.62       4265.23       118.65 o                         
  -1  33   4       2060.52       2166.14        79.99 o                         
   0  33   4       1712.42       1453.86        63.95 o                         
   1  33   4       9372.98       9373.45       205.25 o                         
   2  33   4       1495.09       1359.20        59.35 o                         
   3  33   4      16722.91      17277.65       303.70 o                         
  -3  34   4        251.41        191.09        20.88 o                         
  -2  34   4       2233.73       1933.30        68.82 o                         
  -1  34   4         65.05         65.50        23.41 o                         
   0  34   4       2737.75       2887.41       104.07 o                         
   1  34   4         65.56         64.30        18.55 o                         
   2  34   4       3718.55       3556.18        97.35 o                         
   3  34   4        126.23        118.59        26.36 o                         
  -2  35   4       6207.25       5762.77       125.89 o                         
  -1  35   4       3619.12       3532.51       108.74 o                         
   0  35   4         80.74        103.69        20.74 o                         
   1  35   4        675.61        586.74        55.58 o                         
 -11   1   5       1033.24       1038.29        40.33 o                         
 -10   1   5       2763.54       2739.32       100.95 o                         
  -9   1   5        609.56        567.58        35.27 o                         
  -8   1   5       5750.90       5654.85       121.36 o                         
  -7   1   5        201.56        144.36        22.45 o                         
  -6   1   5        874.48        749.60        37.10 o                         
  -5   1   5       3359.67       3631.37       158.07 o                         
  -4   1   5       9218.78       8689.03       322.31 o                         
  -3   1   5      29893.06      31127.66       468.78 o                         
  -2   1   5       3226.59       3581.05       134.32 o                         
  -1   1   5       4230.80       4592.53       100.60 o                         
   0   1   5        910.61       1046.85        75.36 o                         
   1   1   5      21182.83      20726.90       651.03 o                         
   2   1   5       4161.97       3990.98       110.45 o                         
   3   1   5      12781.00      12408.93       216.43 o                         
   4   1   5      22289.48      21394.95       311.99 o                         
   5   1   5      22314.79      21548.69       237.60 o                         
   6   1   5      13297.07      12733.30       163.73 o                         
   7   1   5       3727.87       3677.22        82.09 o                         
   8   1   5        206.47        289.76        28.93 o                         
   9   1   5       1689.36       1977.03        72.47 o                         
  10   1   5       1513.15       1457.64        52.72 o                         
 -11   2   5        425.91        460.88        28.62 o                         
 -10   2   5         13.83         50.17        22.82 o                         
  -9   2   5       1192.21       1200.48        52.21 o                         
  -8   2   5        553.27        578.07        43.10 o                         
  -7   2   5       1351.27       1131.55        50.94 o                         
  -6   2   5         49.06         60.50        17.87 o                         
  -5   2   5      25066.52      25221.18       499.45 o                         
  -4   2   5       4085.73       4362.66       443.16 o                         
  -3   2   5       2537.73       2634.01        81.67 o                         
  -2   2   5       8734.85       8568.81       194.30 o                         
  -1   2   5      77753.54      76927.92      1204.14 o                         
   0   2   5         44.92         23.69        43.39 o                         
   1   2   5       5116.17       5530.85       107.36 o                         
   2   2   5        943.53       1081.97        57.51 o                         
   3   2   5       1002.46       1276.59        51.38 o                         
   4   2   5        338.20        182.60        26.09 o                         
   5   2   5       1784.54       1634.06        57.33 o                         
   6   2   5       2518.53       2491.11        62.39 o                         
   7   2   5       1748.64       1757.98        60.11 o                         
   8   2   5       6808.96       7060.75       116.88 o                         
   9   2   5         13.91         48.64        19.80 o                         
  10   2   5        760.36        746.45        38.45 o                         
 -11   3   5       3922.98       3969.16        80.09 o                         
 -10   3   5       2397.90       2399.09        74.64 o                         
  -9   3   5       1250.70       1363.00        57.40 o                         
  -8   3   5       1033.69        912.84        56.05 o                         
  -7   3   5       3419.46       3388.46        85.98 o                         
  -6   3   5        228.16        253.93        25.04 o                         
  -5   3   5         78.94         62.20        46.56 o                         
  -4   3   5      56418.74      57760.74      1250.77 o                         
  -3   3   5      73992.09      74896.82      1020.59 o                         
  -2   3   5       2548.38       2846.07        87.38 o                         
  -1   3   5       6431.96       5697.50       125.51 o                         
   0   3   5       3998.94       4314.97       119.83 o                         
   1   3   5       5847.29       5449.13       123.37 o                         
   2   3   5       1006.89       1348.24        63.94 o                         
   3   3   5      14463.82      14514.30       223.29 o                         
   4   3   5      30037.29      29225.56       393.81 o                         
   5   3   5      21577.26      21218.63       235.65 o                         
   6   3   5       2347.42       2231.22        63.32 o                         
   7   3   5       1829.23       1757.11        59.44 o                         
   8   3   5          4.29         11.86        24.93 o                         
   9   3   5        267.48        320.12        29.42 o                         
  10   3   5       6424.32       6899.17       152.88 o                         
 -11   4   5        136.24         70.96        17.15 o                         
 -10   4   5         38.54         -8.28        20.68 o                         
  -9   4   5        524.77        529.59        37.53 o                         
  -8   4   5      10307.88      10050.15       196.61 o                         
  -7   4   5       5134.98       4701.24       102.58 o                         
  -6   4   5      54460.53      52471.36       510.41 o                         
  -5   4   5       1632.43       1730.82       110.26 o                         
  -4   4   5      11524.49      10922.04       374.13 o                         
  -3   4   5        557.80        516.00        36.68 o                         
  -2   4   5      23693.58      25232.78       389.23 o                         
  -1   4   5      23748.45      22923.43       335.94 o                         
   0   4   5      65903.20      65188.69      1131.53 o                         
   1   4   5         92.43        105.26        16.71 o                         
   2   4   5        749.18        803.24        50.62 o                         
   3   4   5      10552.91      10930.26       184.51 o                         
   4   4   5       3155.42       3207.35        96.10 o                         
   5   4   5        998.46       1112.73        40.88 o                         
   6   4   5       3411.02       3475.94        80.13 o                         
   7   4   5      29863.43      30354.94       332.62 o                         
   8   4   5        102.48        125.60        23.94 o                         
   9   4   5       4320.40       4587.88       101.69 o                         
  10   4   5        606.21        576.20        38.03 o                         
 -11   5   5        732.18        737.21        39.36 o                         
 -10   5   5       1362.94       1292.37        53.59 o                         
  -9   5   5       2016.07       1966.97        67.35 o                         
  -8   5   5       2583.68       2607.81        89.70 o                         
  -7   5   5       4451.57       4293.73       103.44 o                         
  -6   5   5        433.02        427.91        29.53 o                         
  -5   5   5      25292.12      25927.07       512.57 o                         
  -4   5   5       4960.85       4180.88       118.69 o                         
  -3   5   5      28526.14      30571.22       418.94 o                         
  -2   5   5       5029.91       4782.37       120.34 o                         
  -1   5   5      16456.74      15660.86       254.08 o                         
   0   5   5        275.67        349.93        32.11 o                         
   1   5   5       3330.23       3212.13       100.87 o                         
   2   5   5       1691.45       1474.56        75.15 o                         
   3   5   5        361.53        464.68        35.08 o                         
   4   5   5      16941.86      17055.11       266.91 o                         
   5   5   5       4093.38       3760.29        77.17 o                         
   6   5   5      15219.53      15064.55       198.57 o                         
   7   5   5        369.88        363.06        34.85 o                         
   8   5   5         31.84         23.22        21.06 o                         
   9   5   5       1404.66       1471.00        61.08 o                         
  10   5   5       1399.97       1422.96        49.76 o                         
 -11   6   5         97.27         52.59        20.81 o                         
 -10   6   5       2063.70       2104.85        66.34 o                         
  -9   6   5       2147.70       2173.07        65.68 o                         
  -8   6   5       1395.49       1420.09        66.72 o                         
  -7   6   5      39336.68      37898.38       370.78 o                         
  -6   6   5         36.54         38.59        17.14 o                         
  -5   6   5      22891.93      22363.66       464.59 o                         
  -4   6   5       1861.67       2026.35        73.46 o                         
  -3   6   5       7695.49       8522.37       160.00 o                         
  -2   6   5       6996.39       7207.48       173.92 o                         
  -1   6   5       1287.42       1214.07        56.53 o                         
   0   6   5      12355.13      11895.54       276.02 o                         
   1   6   5       9091.59       9159.42       171.76 o                         
   2   6   5       2783.88       3213.65       111.67 o                         
   3   6   5       4471.05       4320.71       106.90 o                         
   4   6   5       4397.21       4161.22       110.93 o                         
   5   6   5        720.37        878.68        39.44 o                         
   6   6   5      13561.53      13928.11       213.51 o                         
   7   6   5         23.01         31.96        17.15 o                         
   8   6   5      16807.20      17897.70       200.21 o                         
   9   6   5       1107.72       1047.75        51.52 o                         
  10   6   5       1574.37       1381.54        48.40 o                         
 -11   7   5         46.90         46.07        15.94 o                         
 -10   7   5       3490.59       3530.75        94.92 o                         
  -9   7   5         13.12         -7.00        27.44 o                         
  -8   7   5      12571.06      12937.14       204.23 o                         
  -7   7   5       1742.30       1920.33        57.74 o                         
  -6   7   5        249.01        352.93        22.54 o                         
  -5   7   5         77.47        102.73        20.76 o                         
  -4   7   5      24305.18      24855.91       373.16 o                         
  -3   7   5       9751.54       9894.11       179.19 o                         
  -2   7   5      21277.32      20509.23       365.31 o                         
  -1   7   5      25272.14      23850.98       353.55 o                         
   0   7   5      25103.99      22628.01       454.96 o                         
   1   7   5      23429.23      21837.47       310.51 o                         
   2   7   5       6999.62       6774.53       137.74 o                         
   3   7   5      14596.88      14514.20       239.11 o                         
   4   7   5       1724.70       1912.99        73.06 o                         
   5   7   5      10646.54      10354.06       148.51 o                         
   6   7   5       7702.96       7563.03       132.76 o                         
   7   7   5       2445.76       2382.29        64.66 o                         
   8   7   5        159.00        120.09        31.84 o                         
   9   7   5        132.33        222.18        30.19 o                         
  10   7   5       1569.86       1610.38        71.02 o                         
 -11   8   5       5311.73       5014.21       118.17 o                         
 -10   8   5        175.61        153.94        25.15 o                         
  -9   8   5       4644.34       4603.72       101.84 o                         
  -8   8   5      15735.48      15947.02       249.33 o                         
  -7   8   5        170.20        139.42        19.98 o                         
  -6   8   5      28749.38      27935.86       323.77 o                         
  -5   8   5        452.19        317.84        40.70 o                         
  -4   8   5      21255.55      22933.69       354.33 o                         
  -3   8   5        731.44        936.18        48.49 o                         
  -2   8   5        555.37        537.09        41.38 o                         
  -1   8   5      57295.09      51986.43       673.79 o                         
   0   8   5      19011.20      19529.46       408.05 o                         
   1   8   5        836.58       1156.77        70.71 o                         
   2   8   5      11210.23      11402.29       203.86 o                         
   3   8   5        432.56        452.00        31.66 o                         
   4   8   5       1071.65        994.00        43.35 o                         
   5   8   5        174.15        111.90        17.62 o                         
   6   8   5          5.44         29.61        17.45 o                         
   7   8   5      21041.96      21841.22       247.33 o                         
   8   8   5        988.53       1061.39        43.55 o                         
   9   8   5       4509.76       4784.42       118.99 o                         
  10   8   5        854.93        757.39        41.31 o                         
 -11   9   5       1652.68       1459.27        56.95 o                         
 -10   9   5       2318.23       2295.60        72.84 o                         
  -9   9   5       6950.29       6977.57       141.67 o                         
  -8   9   5         10.10         -1.51        25.10 o                         
  -7   9   5       1523.86       1463.06        50.23 o                         
  -6   9   5       2234.91       2205.73        60.72 o                         
  -5   9   5      10277.03       9695.89       166.29 o                         
  -4   9   5        208.12        262.31        26.74 o                         
  -3   9   5      26611.96      25964.74       416.47 o                         
  -2   9   5       3819.36       3957.30       148.63 o                         
  -1   9   5      34742.54      33449.44       474.16 o                         
   0   9   5      37456.28      35094.82       642.22 o                         
   1   9   5      23823.21      22416.26       366.43 o                         
   2   9   5      66968.81      66705.69       772.40 o                         
   3   9   5      18749.35      19876.55       305.72 o                         
   4   9   5      10364.50      10487.78       169.80 o                         
   5   9   5       3023.32       2998.54        62.08 o                         
   6   9   5       9424.78       9541.70       138.72 o                         
   7   9   5        110.92        107.23        28.68 o                         
   8   9   5        195.39        195.11        22.47 o                         
   9   9   5          9.68          0.64        19.30 o                         
  10   9   5       1243.25       1175.04        61.50 o                         
 -11  10   5        214.81        178.44        21.91 o                         
 -10  10   5       4573.09       4309.52        99.98 o                         
  -9  10   5       2259.77       2530.38        84.89 o                         
  -8  10   5        330.91        302.54        31.71 o                         
  -7  10   5      21452.11      21464.65       255.97 o                         
  -6  10   5        113.41        185.50        18.44 o                         
  -5  10   5      18752.23      18913.06       258.14 o                         
  -4  10   5       3470.25       4058.08       104.61 o                         
  -3  10   5       3551.00       3926.47       101.46 o                         
  -2  10   5      28862.72      26950.82       527.85 o                         
  -1  10   5       9331.72       9260.42       212.48 o                         
   0  10   5      49748.59      45382.88       751.76 o                         
   1  10   5      33435.96      33613.99       814.09 o                         
   2  10   5      11249.96      10997.72       170.32 o                         
   3  10   5      12381.47      12517.22       189.61 o                         
   4  10   5      15349.38      14844.43       183.50 o                         
   5  10   5       4254.10       4184.99        71.01 o                         
   6  10   5       8677.84       8969.88       133.32 o                         
   7  10   5       2381.70       2254.39        58.39 o                         
   8  10   5      31689.91      32202.54       442.88 o                         
   9  10   5          1.72          5.89        17.87 o                         
  10  10   5       3405.66       3011.48        97.76 o                         
 -10  11   5        868.60        822.58        38.12 o                         
  -9  11   5        198.82        220.88        26.70 o                         
  -8  11   5       6589.91       6672.19       130.00 o                         
  -7  11   5        954.43        871.08        44.13 o                         
  -6  11   5        483.15        467.60        30.01 o                         
  -5  11   5       3164.83       3131.71        73.81 o                         
  -4  11   5       2840.77       2726.06        79.21 o                         
  -3  11   5       6310.21       6177.13       134.42 o                         
  -2  11   5      21216.79      20679.95       435.55 o                         
  -1  11   5      17808.15      17360.64       389.26 o                         
   0  11   5      47504.38      45087.33       602.83 o                         
   1  11   5      55733.73      54532.69       856.24 o                         
   2  11   5       2726.61       2811.17        70.78 o                         
   3  11   5       2702.52       2617.93        78.31 o                         
   4  11   5      29937.89      30203.38       299.51 o                         
   5  11   5       4153.77       4486.80        71.09 o                         
   6  11   5       1350.26       1318.47        46.21 o                         
   7  11   5        548.66        509.59        33.56 o                         
   8  11   5         93.80         58.58        29.60 o                         
   9  11   5       1353.71       1353.82        52.51 o                         
  10  11   5       1401.63       1296.36        64.77 o                         
 -10  12   5        543.03        516.81        29.48 o                         
  -9  12   5       2122.43       1982.60        62.76 o                         
  -8  12   5       6983.69       7235.64       119.55 o                         
  -7  12   5       3267.05       3294.12        85.24 o                         
  -6  12   5      25546.05      25149.56       276.94 o                         
  -5  12   5        113.47        120.52        24.41 o                         
  -4  12   5       8937.63       9128.71       149.56 o                         
  -3  12   5      13883.89      13080.96       242.28 o                         
  -2  12   5        181.86        231.06        43.46 o                         
  -1  12   5      27927.50      26313.42       683.61 o                         
   0  12   5        259.85        274.96        29.72 o                         
   1  12   5      30080.18      29837.54       441.50 o                         
   2  12   5      27242.70      27659.88       419.70 o                         
   3  12   5       8110.05       7370.11       124.03 o                         
   4  12   5      14148.71      14227.72       161.39 o                         
   5  12   5        653.38        712.87        28.29 o                         
   6  12   5       1354.46       1389.45        40.90 o                         
   7  12   5      34486.87      35274.52       337.06 o                         
   8  12   5        452.97        483.72        33.67 o                         
   9  12   5      21286.05      22050.42       529.08 o                         
 -10  13   5        882.61        849.69        49.75 o                         
  -9  13   5        202.20        233.43        25.11 o                         
  -8  13   5         74.69        117.09        19.48 o                         
  -7  13   5        146.99        198.65        24.23 o                         
  -6  13   5       3123.27       3273.94        75.06 o                         
  -5  13   5       2728.71       2719.87        78.69 o                         
  -4  13   5       7245.48       6697.98       107.58 o                         
  -3  13   5      16337.89      17128.48       305.98 o                         
  -2  13   5      31212.46      31680.03       537.71 o                         
  -1  13   5      24910.41      24320.59       972.82 o                         
   0  13   5      12518.22      11151.25       235.53 o                         
   1  13   5      15409.42      15559.79       284.90 o                         
   2  13   5      33188.86      33248.44       869.27 o                         
   3  13   5       3945.54       3763.14        73.69 o                         
   4  13   5       1196.92       1152.41        33.05 o                         
   5  13   5      13801.27      13709.68       140.23 o                         
   6  13   5        875.60       1046.80        35.04 o                         
   7  13   5        610.33        605.09        33.69 o                         
   8  13   5       1212.55       1245.59        54.60 o                         
   9  13   5          2.19         16.13        26.84 o                         
 -10  14   5       2212.69       2228.02        94.97 o                         
  -9  14   5       1435.35       1317.79        65.16 o                         
  -8  14   5       3081.87       2942.42        76.09 o                         
  -7  14   5      26750.48      26895.75       342.00 o                         
  -6  14   5          5.88         32.29        19.95 o                         
  -5  14   5      30549.40      30881.15       353.05 o                         
  -4  14   5       4349.50       4309.26        92.29 o                         
  -3  14   5      11283.00      11706.62       235.65 o                         
  -2  14   5      26862.65      25630.81      1140.09 o                         
  -1  14   5        104.48        172.94        33.65 o                         
   0  14   5      18113.95      17643.86       459.06 o                         
   1  14   5      20021.51      21311.61       651.95 o                         
   2  14   5       7242.83       7200.96       218.17 o                         
   3  14   5      32587.98      32528.34       383.41 o                         
   4  14   5       5743.17       5533.82        84.52 o                         
   5  14   5      13680.82      13628.65       145.33 o                         
   6  14   5      29389.70      29987.02       325.78 o                         
   7  14   5        928.63        782.34        45.77 o                         
   8  14   5      31917.70      33303.42       459.88 o                         
   9  14   5       1793.14       1777.03        70.58 o                         
 -10  15   5          5.34         33.06        23.90 o                         
  -9  15   5       1341.12       1413.18        66.92 o                         
  -8  15   5        117.34        124.97        23.57 o                         
  -7  15   5         15.90         70.02        30.37 o                         
  -6  15   5       7559.28       7324.34       189.48 o                         
  -5  15   5       3713.40       3783.44       134.65 o                         
  -4  15   5        187.36        177.28        20.71 o                         
  -3  15   5      38665.83      39668.99       540.14 o                         
  -2  15   5       5782.96       6216.13       307.92 o                         
  -1  15   5       6518.21       6319.08       433.40 o                         
   0  15   5       6881.48       7093.47       466.96 o                         
   1  15   5      36574.55      35314.55      1334.46 o                         
   2  15   5       5010.63       5213.75       131.17 o                         
   3  15   5        131.99        134.81        16.08 o                         
   4  15   5      15521.02      15371.57       271.77 o                         
   5  15   5       1394.99       1352.05        50.08 o                         
   6  15   5        496.88        475.57        33.22 o                         
   7  15   5        650.80        697.31        41.41 o                         
   8  15   5       3379.63       3532.88       150.25 o                         
   9  15   5        228.07        229.86        41.60 o                         
 -10  16   5       3258.18       3063.07       102.77 o                         
  -9  16   5       2983.94       2764.41        97.46 o                         
  -8  16   5      11303.55      11569.46       238.40 o                         
  -7  16   5        418.23        475.42        48.76 o                         
  -6  16   5      34390.93      33413.54       661.34 o                         
  -5  16   5          8.70         65.98        30.71 o                         
  -4  16   5      36722.86      36536.29       400.24 o                         
  -3  16   5      24589.94      24015.90       378.26 o                         
  -2  16   5         18.22         40.86        25.74 o                         
  -1  16   5      21747.97      22009.48       568.81 o                         
   0  16   5       1296.20       1547.42       115.52 o                         
   1  16   5       4100.51       3935.57       104.51 o                         
   2  16   5      15016.56      13968.79       186.40 o                         
   3  16   5       9563.93       8934.22       135.65 o                         
   4  16   5      21416.46      21248.82       410.13 o                         
   5  16   5      22807.59      22673.02       319.62 o                         
   6  16   5        319.04        283.25        33.10 o                         
   7  16   5      24128.68      25413.58       438.95 o                         
   8  16   5          9.75         18.43        27.45 o                         
   9  16   5      13634.78      14193.21       338.68 o                         
 -10  17   5       2829.33       2878.03        95.01 o                         
  -9  17   5       1192.37       1237.50        64.09 o                         
  -8  17   5       3026.96       3175.73        96.24 o                         
  -7  17   5        302.13        289.16        36.51 o                         
  -6  17   5        114.83        177.79        34.21 o                         
  -5  17   5        460.21        447.39        45.67 o                         
  -4  17   5      17871.74      17025.46       211.15 o                         
  -3  17   5       2668.36       2279.32        58.34 o                         
  -2  17   5      26754.95      26708.63       271.87 o                         
  -1  17   5       1495.55       1568.32        65.43 o                         
   0  17   5       6873.55       7203.98       137.91 o                         
   1  17   5       8828.49       8735.83       135.02 o                         
   2  17   5       1154.98       1237.86        48.07 o                         
   3  17   5      35277.43      34574.81       369.19 o                         
   4  17   5       7777.20       7706.98       139.53 o                         
   5  17   5       5022.12       5453.06       124.57 o                         
   6  17   5       2243.56       2212.76        92.32 o                         
   7  17   5       2793.87       2867.12       102.54 o                         
   8  17   5       3289.47       3401.88       123.93 o                         
   9  17   5         13.72         -1.39        27.11 o                         
  -9  18   5      10684.41      10911.65       215.27 o                         
  -8  18   5       3714.62       3875.78       122.87 o                         
  -7  18   5      22054.85      23075.45       381.36 o                         
  -6  18   5         74.78        181.33        44.65 o                         
  -5  18   5      36009.79      34873.94       828.89 o                         
  -4  18   5        770.86        768.30        43.62 o                         
  -3  18   5      12394.35      11382.65       145.98 o                         
  -2  18   5       9655.73       9383.90       128.42 o                         
  -1  18   5       1784.24       1691.61        43.36 o                         
   0  18   5        133.58        163.88        19.77 o                         
   1  18   5       4854.64       4826.85        95.16 o                         
   2  18   5        238.28        214.35        20.72 o                         
   3  18   5      21956.21      21768.70       269.50 o                         
   4  18   5       1448.11       1409.12        51.32 o                         
   5  18   5       4273.47       3820.19       112.49 o                         
   6  18   5      21178.03      21614.87       338.72 o                         
   7  18   5         10.85         80.88        48.15 o                         
   8  18   5      11765.12      12743.88       329.70 o                         
   9  18   5         11.13         -0.97        19.29 o                         
  -9  19   5       3020.00       3277.67        98.67 o                         
  -8  19   5        964.70       1023.17        71.85 o                         
  -7  19   5       4002.32       3940.50       122.10 o                         
  -6  19   5       1174.17       1250.94        68.41 o                         
  -5  19   5        435.47        448.07        45.90 o                         
  -4  19   5       5759.61       5313.01       113.81 o                         
  -3  19   5      29297.46      28929.27       337.29 o                         
  -2  19   5       1353.89       1153.90        38.19 o                         
  -1  19   5       8622.24       8317.18       102.96 o                         
   0  19   5       2570.77       2698.66        54.66 o                         
   1  19   5        320.90        470.18        28.27 o                         
   2  19   5      41720.40      42362.47       456.32 o                         
   3  19   5       4957.18       4934.70       104.01 o                         
   4  19   5      21428.30      21875.36       277.26 o                         
   5  19   5       4646.46       4548.51       138.07 o                         
   6  19   5       7079.33       7431.64       163.20 o                         
   7  19   5        119.98        156.72        28.98 o                         
   8  19   5       1302.96       1218.10        67.87 o                         
  -9  20   5       2866.48       3127.39       108.24 o                         
  -8  20   5      11291.41      11540.30       248.76 o                         
  -7  20   5        207.53        161.61        46.10 o                         
  -6  20   5      14456.37      14483.78       272.95 o                         
  -5  20   5        801.84        773.06        57.45 o                         
  -4  20   5      21066.18      20171.75       273.18 o                         
  -3  20   5       4196.94       3939.24        84.84 o                         
  -2  20   5        505.51        557.28        26.34 o                         
  -1  20   5        127.71        148.52        16.18 o                         
   0  20   5        381.13        490.78        24.03 o                         
   1  20   5        820.90        865.41        37.69 o                         
   2  20   5       2792.74       3036.20        76.96 o                         
   3  20   5        193.40        164.30        29.97 o                         
   4  20   5       1911.16       1627.75        58.53 o                         
   5  20   5      11502.96      11655.11       200.84 o                         
   6  20   5         72.61         59.61        35.62 o                         
   7  20   5       7789.08       7478.39       176.68 o                         
   8  20   5        128.27        102.59        25.14 o                         
  -9  21   5       1892.57       1799.33       181.12 o                         
  -8  21   5        825.99        923.90        68.20 o                         
  -7  21   5       2387.38       2447.02        94.91 o                         
  -6  21   5        534.01        467.96        48.46 o                         
  -5  21   5       1349.53       1283.69        65.22 o                         
  -4  21   5      17307.67      17302.93       235.93 o                         
  -3  21   5       2591.99       2325.14        65.44 o                         
  -2  21   5      33111.27      32118.73       310.85 o                         
  -1  21   5        917.41        906.08        31.62 o                         
   0  21   5       7014.53       7744.39       111.10 o                         
   1  21   5      13082.77      13274.06       178.70 o                         
   2  21   5       6063.35       6398.00       111.99 o                         
   3  21   5      20855.99      21642.39       297.09 o                         
   4  21   5         20.84         33.04        20.00 o                         
   5  21   5       5774.07       6030.12       131.94 o                         
   6  21   5       2699.86       2806.52        90.88 o                         
   7  21   5       2481.38       2426.39        86.78 o                         
   8  21   5          4.75         10.56        20.76 o                         
  -9  22   5       7228.39       6653.44       204.63 o                         
  -8  22   5        430.80        332.44        37.44 o                         
  -7  22   5        501.65        553.36        46.07 o                         
  -6  22   5         50.35        163.55        40.92 o                         
  -5  22   5      21865.71      21435.87       383.23 o                         
  -4  22   5        379.73        367.20        37.63 o                         
  -3  22   5       1121.25        930.02        45.51 o                         
  -2  22   5       6928.67       6745.35       117.70 o                         
  -1  22   5       2176.15       1978.94        49.64 o                         
   0  22   5        701.75        665.80        30.49 o                         
   1  22   5       1034.92       1042.00        43.61 o                         
   2  22   5        573.68        581.45        35.68 o                         
   3  22   5         34.71         37.85        23.28 o                         
   4  22   5       2839.09       2559.81        93.92 o                         
   5  22   5        481.95        457.17        36.14 o                         
   6  22   5       3355.14       3255.58        96.23 o                         
   7  22   5        675.73        537.75        39.48 o                         
   8  22   5        968.02        761.60        59.24 o                         
  -8  23   5       5635.99       5657.81       139.31 o                         
  -7  23   5        306.80        288.83        38.78 o                         
  -6  23   5        102.92        103.41        32.28 o                         
  -5  23   5       7470.50       7393.78       231.63 o                         
  -4  23   5        507.83        385.82        35.80 o                         
  -3  23   5      15396.77      15358.22       227.43 o                         
  -2  23   5         45.57         35.62        19.06 o                         
  -1  23   5      28822.70      29047.79       276.52 o                         
   0  23   5       3211.68       3117.23        67.09 o                         
   1  23   5       1992.21       1963.41        56.54 o                         
   2  23   5      13101.78      13233.13       196.16 o                         
   3  23   5        748.86        836.25        42.36 o                         
   4  23   5       5798.49       6092.12       133.59 o                         
   5  23   5       8577.29       8697.12       181.85 o                         
   6  23   5       4190.82       4193.06       107.21 o                         
   7  23   5       1471.42       1406.56        88.82 o                         
  -8  24   5        565.47        389.07        39.57 o                         
  -7  24   5        296.01        421.81        42.37 o                         
  -6  24   5        369.95        450.78        53.78 o                         
  -5  24   5        953.75       1033.40        64.82 o                         
  -4  24   5       2263.96       2375.87        90.45 o                         
  -3  24   5       3603.62       3749.72       103.49 o                         
  -2  24   5        704.24        746.16        35.13 o                         
  -1  24   5       3600.08       3739.75        69.91 o                         
   0  24   5        440.33        477.58        28.46 o                         
   1  24   5       2342.07       2304.79        62.34 o                         
   2  24   5       7697.89       7613.34       155.39 o                         
   3  24   5        415.65        347.14        29.10 o                         
   4  24   5       2899.28       2931.69        94.09 o                         
   5  24   5         39.14         68.74        22.02 o                         
   6  24   5         69.65         84.07        30.90 o                         
   7  24   5        291.89        201.53        54.19 o                         
  -8  25   5        548.04        461.79        39.43 o                         
  -7  25   5       3050.57       3282.09       103.90 o                         
  -6  25   5         19.25          4.92        22.71 o                         
  -5  25   5         48.22         49.92        24.72 o                         
  -4  25   5      18341.31      18897.67       285.20 o                         
  -3  25   5        577.94        606.81        36.61 o                         
  -2  25   5      23191.95      23673.63       259.06 o                         
  -1  25   5         73.92         73.89        19.58 o                         
   0  25   5       2247.57       2191.49        84.31 o                         
   1  25   5         62.17         88.60        21.97 o                         
   2  25   5         16.91          7.60        22.71 o                         
   3  25   5       7185.00       7148.37       147.38 o                         
   4  25   5       3051.34       2885.81        78.11 o                         
   5  25   5       7709.19       7498.65       180.69 o                         
   6  25   5       8932.03       9201.55       221.92 o                         
   7  25   5       1821.19       1843.84        90.98 o                         
  -7  26   5       1721.20       1900.16        73.30 o                         
  -6  26   5         80.93         91.10        23.64 o                         
  -5  26   5        154.22        154.51        30.35 o                         
  -4  26   5       1253.60       1274.08        54.95 o                         
  -3  26   5        686.76        838.65        37.60 o                         
  -2  26   5       3818.50       3890.24        76.10 o                         
  -1  26   5        234.94        291.96        21.78 o                         
   0  26   5         92.52         96.92        19.89 o                         
   1  26   5       2612.87       2461.30        70.87 o                         
   2  26   5         13.86          7.92        20.00 o                         
   3  26   5         57.48         71.25        23.20 o                         
   4  26   5       2550.45       2501.45        70.42 o                         
   5  26   5         16.50        -16.61        22.82 o                         
   6  26   5        198.83        221.20        32.65 o                         
   7  26   5       6032.37       5407.05       161.16 o                         
  -7  27   5       1217.50       1234.05        82.48 o                         
  -6  27   5        343.62        350.29        36.89 o                         
  -5  27   5       2699.49       2469.17        85.85 o                         
  -4  27   5       4315.16       4256.77        93.85 o                         
  -3  27   5       5126.91       5037.07       103.64 o                         
  -2  27   5       1081.24       1062.14        38.93 o                         
  -1  27   5       6823.83       6760.16        99.36 o                         
   0  27   5       1130.91       1138.33        45.06 o                         
   1  27   5        150.22        156.21        24.48 o                         
   2  27   5       4029.15       3928.84       103.79 o                         
   3  27   5       1252.94       1260.46        52.24 o                         
   4  27   5       2387.30       2366.06        73.03 o                         
   5  27   5       4747.68       5055.25       134.41 o                         
   6  27   5       6099.06       6126.11       485.42 o                         
  -7  28   5        407.13        350.01        35.80 o                         
  -6  28   5       1442.59       1584.86        70.45 o                         
  -5  28   5       4764.69       4904.50       109.87 o                         
  -4  28   5        866.85        925.34        52.94 o                         
  -3  28   5         38.80         60.56        19.97 o                         
  -2  28   5       2191.02       2198.37        58.05 o                         
  -1  28   5        599.95        532.99        28.02 o                         
   0  28   5         12.40         36.98        17.82 o                         
   1  28   5        242.80        302.46        26.90 o                         
   2  28   5        100.47         88.09        22.73 o                         
   3  28   5        339.06        333.71        28.80 o                         
   4  28   5       1312.22       1298.67        53.92 o                         
   5  28   5        541.31        568.18        38.32 o                         
   6  28   5       2697.48       2781.35       172.13 o                         
  -6  29   5          2.14         -1.14        22.99 o                         
  -5  29   5       2064.80       2101.22       100.88 o                         
  -4  29   5        407.12        347.51        29.03 o                         
  -3  29   5       4861.20       4967.08        98.68 o                         
  -2  29   5       1886.55       1803.52        53.21 o                         
  -1  29   5       2390.99       2564.04        61.68 o                         
   0  29   5       2650.67       2628.20        67.42 o                         
   1  29   5        531.09        529.81        35.40 o                         
   2  29   5        267.08        248.41        24.61 o                         
   3  29   5        863.24        843.03        41.27 o                         
   4  29   5       1248.62       1171.81        48.95 o                         
   5  29   5       4660.24       4825.38       120.39 o                         
  -6  30   5       7611.89       7935.99       230.63 o                         
  -5  30   5       6465.30       7359.50       160.57 o                         
  -4  30   5       1859.49       1803.93        60.26 o                         
  -3  30   5        581.81        710.25        38.43 o                         
  -2  30   5       3741.34       3883.06        83.16 o                         
  -1  30   5        181.40        138.16        18.77 o                         
   0  30   5       4760.88       4877.76       103.93 o                         
   1  30   5        692.74        666.54        35.52 o                         
   2  30   5       3476.03       3624.17        85.12 o                         
   3  30   5         80.06        131.47        21.94 o                         
   4  30   5         10.56         27.08        21.52 o                         
   5  30   5        757.05        777.67        55.54 o                         
  -5  31   5        396.86        309.33        28.92 o                         
  -4  31   5       4109.37       4225.69       138.55 o                         
  -3  31   5        134.71         66.63        23.83 o                         
  -2  31   5       4316.50       4286.25        90.93 o                         
  -1  31   5         64.62         99.58        22.48 o                         
   0  31   5       4438.64       4703.65       135.07 o                         
   1  31   5        214.22        161.08        22.15 o                         
   2  31   5         66.04         85.86        20.03 o                         
   3  31   5       1963.29       1937.34        76.85 o                         
   4  31   5        198.66        216.60        26.28 o                         
  -5  32   5       1379.83       1271.37        59.74 o                         
  -4  32   5       3274.25       3367.42       127.43 o                         
  -3  32   5         45.82         44.54        16.77 o                         
  -2  32   5        263.47        280.48        30.83 o                         
  -1  32   5       6917.13       7608.04       210.69 o                         
   0  32   5       1335.45       1326.32        57.52 o                         
   1  32   5       3554.16       3352.07       136.27 o                         
   2  32   5        465.33        431.58        30.94 o                         
   3  32   5       4103.20       4005.04        95.73 o                         
   4  32   5        642.43        706.38        35.22 o                         
  -4  33   5         82.13         57.48        17.88 o                         
  -3  33   5       4394.02       4284.05       132.68 o                         
  -2  33   5         37.90         31.41        20.36 o                         
  -1  33   5       5728.55       6427.99       171.76 o                         
   0  33   5       1868.59       1947.03       120.71 o                         
   1  33   5        457.05        510.45        40.08 o                         
   2  33   5       1591.93       1601.08        90.79 o                         
   3  33   5       2826.07       2773.20        72.39 o                         
  -3  34   5        136.71        151.55        34.84 o                         
  -2  34   5       6553.73       6470.73       178.92 o                         
  -1  34   5       6378.43       6116.12       208.22 o                         
   0  34   5        889.78        873.39        57.22 o                         
   1  34   5       1088.28       1027.89        56.75 o                         
   2  34   5       6038.39       6231.83       134.06 o                         
  -2  35   5       2148.66       2052.39        76.18 o                         
  -1  35   5       3116.29       3369.78       105.17 o                         
   0  35   5         53.17         47.54        21.11 o                         
   1  35   5         91.57        128.86        28.20 o                         
 -11   0   6       2460.45       2282.34        97.88 o                         
 -10   0   6       2707.38       2517.99        99.92 o                         
  -9   0   6       2316.09       2150.11       147.45 o                         
  -8   0   6       4594.65       4613.92       201.09 o                         
  -7   0   6      12533.02      12818.08       240.06 o                         
  -6   0   6      42970.17      40683.90       532.62 o                         
  -5   0   6       1623.42       1895.89       123.06 o                         
  -4   0   6       3654.81       3087.10       143.94 o                         
  -3   0   6       1710.64       2003.67       121.81 o                         
  -2   0   6        246.99        186.23        55.54 o                         
  -1   0   6      30133.10      29743.07       626.90 o                         
   0   0   6        564.04        606.82        72.22 o                         
   1   0   6     114043.57     110814.09      2836.80 o                         
   2   0   6      62845.96      63704.75      1395.28 o                         
   3   0   6       2440.62       2020.11       129.48 o                         
   4   0   6      33749.77      34470.94       606.76 o                         
   5   0   6      18130.40      18071.43       284.87 o                         
   6   0   6         39.69         33.97        26.12 o                         
   7   0   6      39769.79      41509.80       521.87 o                         
   8   0   6         37.81         76.21        25.55 o                         
   9   0   6      30696.46      33339.15       629.02 o                         
  10   0   6          1.30         30.10        24.80 o                         
 -11   1   6         67.60         23.19        19.33 o                         
 -10   1   6         69.20         51.25        20.99 o                         
  -9   1   6       7279.53       7402.83       137.91 o                         
  -8   1   6      10772.18      10881.17       180.14 o                         
  -7   1   6      10712.25      10825.68       151.99 o                         
  -6   1   6      16049.21      16425.94       189.94 o                         
  -5   1   6      43050.01      42813.00       667.39 o                         
  -4   1   6      62925.81      63764.39       911.53 o                         
  -3   1   6      22705.18      22388.00       310.41 o                         
  -2   1   6      48048.32      47227.56       628.65 o                         
  -1   1   6       4267.98       3899.39       110.58 o                         
   0   1   6      24772.82      26019.86       578.46 o                         
   1   1   6       8888.75       9985.52       330.28 o                         
   2   1   6      10597.55      10534.25       238.10 o                         
   3   1   6       4985.54       4845.50       143.04 o                         
   4   1   6       6922.47       6964.50       155.02 o                         
   5   1   6       2677.27       2484.26        59.13 o                         
   6   1   6       3065.28       2974.92        70.32 o                         
   7   1   6        640.27        763.13        35.01 o                         
   8   1   6       5197.82       5372.10        95.05 o                         
   9   1   6       7939.55       8171.12       238.84 o                         
  10   1   6       6297.71       6438.29       192.21 o                         
 -11   2   6         34.79         17.62        16.87 o                         
 -10   2   6       6326.57       6483.72       129.39 o                         
  -9   2   6      20396.12      20750.48       250.99 o                         
  -8   2   6       3715.92       3483.12        93.75 o                         
  -7   2   6      12924.06      12635.57       167.78 o                         
  -6   2   6        208.58        154.97        19.02 o                         
  -5   2   6      41731.35      42064.59       657.65 o                         
  -4   2   6       4005.02       4434.97       125.57 o                         
  -3   2   6       1394.19       1151.24        49.04 o                         
  -2   2   6       6440.85       6931.06       163.11 o                         
  -1   2   6       9374.67       8715.38       163.22 o                         
   0   2   6        180.28        202.81        33.28 o                         
   1   2   6       2995.17       2589.64       125.93 o                         
   2   2   6       2347.55       2196.61        76.10 o                         
   3   2   6      76809.18      76556.45      1293.32 o                         
   4   2   6      20336.95      19020.78       295.97 o                         
   5   2   6       2421.99       2650.20        61.41 o                         
   6   2   6      42849.55      43174.82       406.72 o                         
   7   2   6       1474.69       1453.78        49.65 o                         
   8   2   6      24181.30      24973.17       252.59 o                         
   9   2   6        474.45        548.41        35.51 o                         
  10   2   6      15597.44      17182.34       287.08 o                         
 -11   3   6          8.74        -19.18        19.18 o                         
 -10   3   6       1391.72       1425.87        56.50 o                         
  -9   3   6        872.45        960.25        49.28 o                         
  -8   3   6       1534.02       1735.03        66.34 o                         
  -7   3   6       1005.31       1125.01        43.82 o                         
  -6   3   6       3666.09       4325.73        82.00 o                         
  -5   3   6      34126.07      34067.52       557.11 o                         
  -4   3   6       1437.31       1249.17        68.23 o                         
  -3   3   6      58932.30      59185.34       835.39 o                         
  -2   3   6       6778.62       6417.63       147.73 o                         
  -1   3   6      12014.75      10364.89       220.24 o                         
   0   3   6       7805.07       6946.67       173.40 o                         
   1   3   6       3602.04       3400.78       117.11 o                         
   2   3   6      59786.85      61453.79       782.14 o                         
   3   3   6       3883.27       4573.32       105.60 o                         
   4   3   6        566.87        715.35        48.40 o                         
   5   3   6        417.91        398.56        26.96 o                         
   6   3   6        522.56        613.68        37.21 o                         
   7   3   6        103.18        147.80        22.04 o                         
   8   3   6       1267.25       1313.98        45.72 o                         
   9   3   6       2806.90       2840.70        75.89 o                         
  10   3   6       4059.29       4382.30       101.83 o                         
 -11   4   6      12643.88      12713.18       204.05 o                         
 -10   4   6       6870.06       7273.38       137.10 o                         
  -9   4   6       3541.20       3511.63        92.38 o                         
  -8   4   6      13528.36      13739.50       258.90 o                         
  -7   4   6         25.32         67.95        19.14 o                         
  -6   4   6      22435.59      21528.68       242.71 o                         
  -5   4   6        490.67        648.52        47.44 o                         
  -4   4   6       5382.16       5357.98       141.03 o                         
  -3   4   6       1522.74       1876.22        65.88 o                         
  -2   4   6       6802.25       7376.32       162.91 o                         
  -1   4   6       3754.94       3774.55       116.47 o                         
   0   4   6      51650.94      51633.30       762.64 o                         
   1   4   6       1003.10        949.60        39.61 o                         
   2   4   6      92543.64      94183.88      1089.44 o                         
   3   4   6       1661.61       1599.99        64.59 o                         
   4   4   6      24609.44      24299.79       491.79 o                         
   5   4   6      30527.40      31058.23       319.29 o                         
   6   4   6        355.90        401.53        27.68 o                         
   7   4   6      15851.74      16569.31       219.66 o                         
   8   4   6          5.05         28.99        18.72 o                         
   9   4   6       8184.31       8798.87       147.22 o                         
  10   4   6        418.54        420.38        36.54 o                         
 -11   5   6        152.36         86.43        16.65 o                         
 -10   5   6        475.50        394.79        32.19 o                         
  -9   5   6       6103.79       6186.00       132.74 o                         
  -8   5   6       2377.27       2027.51        72.70 o                         
  -7   5   6       5594.81       5847.49       104.03 o                         
  -6   5   6       5831.90       6125.94       105.63 o                         
  -5   5   6        424.08        559.93        38.25 o                         
  -4   5   6      28276.22      29846.15       434.35 o                         
  -3   5   6        797.30        873.54        50.74 o                         
  -2   5   6      54053.51      52649.28       697.09 o                         
  -1   5   6      22221.21      22698.08       381.57 o                         
   0   5   6      47580.64      47963.18       804.80 o                         
   1   5   6      28991.61      28278.86       398.09 o                         
   2   5   6         39.80         89.55        24.85 o                         
   3   5   6      32050.48      30916.66       401.79 o                         
   4   5   6       1521.32       1489.72        60.38 o                         
   5   5   6       3853.69       3592.42        72.71 o                         
   6   5   6       1066.79        995.05        40.56 o                         
   7   5   6         81.60         83.08        18.77 o                         
   8   5   6        243.00        227.81        23.22 o                         
   9   5   6       3766.21       4070.04       100.43 o                         
  10   5   6       4223.78       4474.39       126.90 o                         
 -11   6   6       1348.22       1142.10        41.46 o                         
 -10   6   6      10498.09      10721.17       171.85 o                         
  -9   6   6       8081.29       8375.12       146.16 o                         
  -8   6   6        925.28       1043.26        65.24 o                         
  -7   6   6      16414.08      16625.12       195.56 o                         
  -6   6   6         29.67         79.95        24.34 o                         
  -5   6   6      10623.29      11355.85       194.07 o                         
  -4   6   6       6221.27       6807.53       152.85 o                         
  -3   6   6       2191.60       2128.11        79.22 o                         
  -2   6   6      15727.06      15865.46       276.16 o                         
  -1   6   6      70042.66      67789.35       864.25 o                         
   0   6   6       7809.70       6586.65       259.02 o                         
   1   6   6     108893.17     109704.91      1689.51 o                         
   2   6   6        365.65        459.95        35.49 o                         
   3   6   6      62877.18      65767.84       740.16 o                         
   4   6   6      17414.67      17729.81       236.18 o                         
   5   6   6      10870.24      11218.25       142.26 o                         
   6   6   6       4424.93       4574.85        88.45 o                         
   7   6   6        558.82        607.11        32.20 o                         
   8   6   6       8533.03       8767.10       131.64 o                         
   9   6   6        339.43        361.67        31.72 o                         
  10   6   6        642.81        531.49        30.78 o                         
 -11   7   6         56.31         40.38        19.18 o                         
 -10   7   6       4399.67       4397.56       107.15 o                         
  -9   7   6       1694.30       1680.36        61.71 o                         
  -8   7   6       3653.45       3768.04        99.31 o                         
  -7   7   6       1371.21       1423.05        47.03 o                         
  -6   7   6         43.62         83.37        16.58 o                         
  -5   7   6       7987.54       8435.29       153.70 o                         
  -4   7   6        450.45        384.95        34.15 o                         
  -3   7   6      16230.71      15353.78       252.60 o                         
  -2   7   6       8813.68       9328.14       195.24 o                         
  -1   7   6      47954.91      43899.77       553.77 o                         
   0   7   6       1116.22        841.68        91.56 o                         
   1   7   6       1849.60       1500.84        91.68 o                         
   2   7   6      53209.37      53738.80       629.46 o                         
   3   7   6        132.37        144.66        20.65 o                         
   4   7   6      28725.59      28717.40       297.80 o                         
   5   7   6       3311.10       3216.66        71.47 o                         
   6   7   6       2889.71       2899.38        73.47 o                         
   7   7   6        271.02        288.92        27.00 o                         
   8   7   6       1947.93       2054.89        59.79 o                         
   9   7   6        902.45        973.44        47.30 o                         
  10   7   6       4286.39       4299.88       105.91 o                         
 -11   8   6       4848.66       4602.73        98.72 o                         
 -10   8   6        124.92        127.79        23.93 o                         
  -9   8   6       5640.59       5674.04       123.72 o                         
  -8   8   6      11685.57      11573.39       202.74 o                         
  -7   8   6         24.97         45.90        17.46 o                         
  -6   8   6       2798.42       2986.15        68.20 o                         
  -5   8   6        413.13        452.64        28.82 o                         
  -4   8   6         75.15        118.31        27.65 o                         
  -3   8   6         19.40         38.09        19.60 o                         
  -2   8   6      24846.62      24617.93       337.02 o                         
  -1   8   6       6143.24       5749.60       117.66 o                         
   0   8   6      62215.70      60744.16      1511.01 o                         
   1   8   6         30.69         24.36        20.04 o                         
   2   8   6      18466.93      18649.88       304.29 o                         
   3   8   6        770.54       1073.39        44.94 o                         
   4   8   6       1982.75       2134.51        51.90 o                         
   5   8   6       9704.32       9683.93       132.88 o                         
   6   8   6       1327.10       1236.87        43.82 o                         
   7   8   6       2032.68       2049.94        75.98 o                         
   8   8   6       3027.69       3267.12        82.02 o                         
   9   8   6         81.75         48.50        18.51 o                         
  10   8   6         22.69         18.02        17.96 o                         
 -11   9   6       2727.55       2474.07        66.32 o                         
 -10   9   6       1701.55       1908.04        66.02 o                         
  -9   9   6       9138.50       9604.18       178.44 o                         
  -8   9   6       2550.39       2569.40        87.15 o                         
  -7   9   6       4672.25       4667.40        87.07 o                         
  -6   9   6       8583.06       8545.29       138.29 o                         
  -5   9   6        172.40        150.48        19.09 o                         
  -4   9   6      12647.11      13527.68       245.85 o                         
  -3   9   6       1811.79       1943.82        70.33 o                         
  -2   9   6      51485.23      49056.93       592.47 o                         
  -1   9   6      41285.21      39968.09       766.46 o                         
   0   9   6      44932.34      44197.21      1035.20 o                         
   1   9   6      17106.62      16530.59       304.70 o                         
   2   9   6       7599.13       6624.41       157.74 o                         
   3   9   6      24053.15      25112.02       292.52 o                         
   4   9   6        276.99        360.99        20.18 o                         
   5   9   6      10072.12       9879.72       128.34 o                         
   6   9   6       7477.15       7649.54       116.86 o                         
   7   9   6       2250.52       2181.92        57.71 o                         
   8   9   6        844.85        788.58        40.67 o                         
   9   9   6       5707.47       6013.39       134.88 o                         
  10   9   6         97.28         99.26        20.94 o                         
 -10  10   6       1950.60       1964.43        64.53 o                         
  -9  10   6         64.41         45.53        22.95 o                         
  -8  10   6         57.50         70.27        25.58 o                         
  -7  10   6       5071.63       5116.29        97.72 o                         
  -6  10   6       1163.52       1132.68        47.03 o                         
  -5  10   6         53.15         73.65        17.35 o                         
  -4  10   6        989.83        719.97        56.51 o                         
  -3  10   6         20.57         84.10        22.51 o                         
  -2  10   6        754.99        625.39        38.56 o                         
  -1  10   6      11536.58      12807.72       407.24 o                         
   0  10   6      16746.58      15431.72       320.41 o                         
   1  10   6      22025.46      21422.43       450.21 o                         
   2  10   6       1330.06       1287.28        66.97 o                         
   3  10   6        276.85        478.43        31.91 o                         
   4  10   6         81.87        124.65        13.03 o                         
   5  10   6       4153.92       4325.25        74.71 o                         
   6  10   6       3764.49       3971.85        78.44 o                         
   7  10   6        776.31        807.66        35.69 o                         
   8  10   6       2083.91       2101.00        80.05 o                         
   9  10   6       1692.41       1657.83        61.84 o                         
 -10  11   6       5240.67       5225.78       119.56 o                         
  -9  11   6      11177.95      11234.59       191.57 o                         
  -8  11   6       5035.42       4776.74       108.00 o                         
  -7  11   6       4951.21       4717.82        98.63 o                         
  -6  11   6       2957.59       2900.97        70.99 o                         
  -5  11   6       3355.56       3360.86        78.35 o                         
  -4  11   6        319.84        361.43        29.58 o                         
  -3  11   6      11495.55      11783.82       214.98 o                         
  -2  11   6        396.42        248.93        32.75 o                         
  -1  11   6      19538.70      19689.83       551.34 o                         
   0  11   6          7.64         12.23        21.82 o                         
   1  11   6       3615.84       3775.82       123.40 o                         
   2  11   6       1109.77       1023.25        43.53 o                         
   3  11   6      26034.30      26295.19       420.94 o                         
   4  11   6      19119.00      19576.51       168.08 o                         
   5  11   6       8697.91       9175.16       108.77 o                         
   6  11   6        237.69        311.55        23.93 o                         
   7  11   6       5325.13       5150.60        94.22 o                         
   8  11   6       2377.96       2516.18        72.63 o                         
   9  11   6        987.88        914.44        63.33 o                         
 -10  12   6        809.24        807.98        34.09 o                         
  -9  12   6         24.02         39.51        19.16 o                         
  -8  12   6       1662.28       1562.12        58.95 o                         
  -7  12   6         20.22         30.54        19.74 o                         
  -6  12   6        137.44        185.97        22.32 o                         
  -5  12   6        506.70        539.82        31.02 o                         
  -4  12   6          4.03        101.21        16.16 o                         
  -3  12   6         17.11         44.46        17.79 o                         
  -2  12   6       2977.71       2413.54       125.32 o                         
  -1  12   6       1971.51       1749.14       122.76 o                         
   0  12   6       1434.54       1477.27       121.31 o                         
   1  12   6        635.70        740.70        52.68 o                         
   2  12   6        414.50        386.37        28.06 o                         
   3  12   6          7.19         58.85        13.66 o                         
   4  12   6        603.72        418.79        20.92 o                         
   5  12   6       4874.72       4849.51        71.43 o                         
   6  12   6       8466.98       8427.21       120.90 o                         
   7  12   6       1494.23       1637.40        61.71 o                         
   8  12   6        652.97        835.26        41.69 o                         
   9  12   6        547.45        501.01        46.11 o                         
 -10  13   6       3492.58       3541.28       107.00 o                         
  -9  13   6       2766.59       2781.60        73.20 o                         
  -8  13   6       1192.68       1212.93        57.25 o                         
  -7  13   6       3012.22       2893.24        79.75 o                         
  -6  13   6      12032.87      11584.18       162.21 o                         
  -5  13   6       2602.20       2751.02        80.44 o                         
  -4  13   6       3889.26       4164.10        74.08 o                         
  -3  13   6        181.75        167.01        26.42 o                         
  -2  13   6      19265.79      19125.80       455.21 o                         
  -1  13   6       6903.79       6480.94       202.83 o                         
   0  13   6      27348.01      28009.19       552.11 o                         
   1  13   6       6291.02       6696.46       165.84 o                         
   2  13   6      13627.82      13104.36       214.23 o                         
   3  13   6      12994.48      13629.44       146.42 o                         
   4  13   6      10131.11      10253.17       121.38 o                         
   5  13   6       4376.28       4154.70        67.88 o                         
   6  13   6      13726.01      13718.06       227.82 o                         
   7  13   6        683.34        651.73        32.91 o                         
   8  13   6       4279.98       3901.23       138.48 o                         
   9  13   6        812.13        917.25        50.43 o                         
 -10  14   6        103.91        177.62        31.53 o                         
  -9  14   6         36.68         51.61        32.88 o                         
  -8  14   6         64.39         64.36        19.10 o                         
  -7  14   6        992.92        937.12        54.89 o                         
  -6  14   6         23.52          7.52        37.71 o                         
  -5  14   6       5069.88       5471.84       119.10 o                         
  -4  14   6         92.23         99.65        16.56 o                         
  -3  14   6       7582.81       6700.54       109.31 o                         
  -2  14   6        122.81        155.88        74.90 o                         
  -1  14   6       4441.31       3796.48       290.31 o                         
   0  14   6         18.11         38.66        24.83 o                         
   1  14   6        306.02        211.74        29.94 o                         
   2  14   6        278.57        233.59        23.35 o                         
   3  14   6       8343.90       7991.62       109.11 o                         
   4  14   6        118.69        152.70        17.06 o                         
   5  14   6        609.60        740.21        31.70 o                         
   6  14   6        998.34       1035.36        40.78 o                         
   7  14   6       1165.80       1157.51        52.91 o                         
   8  14   6       1603.52       1892.72        93.63 o                         
   9  14   6         47.93         98.75        23.59 o                         
 -10  15   6       2620.50       2754.10        98.28 o                         
  -9  15   6       2068.35       2223.11        83.15 o                         
  -8  15   6        839.42        835.97        52.35 o                         
  -7  15   6        435.40        360.33        47.16 o                         
  -6  15   6       1936.85       1925.08        93.69 o                         
  -5  15   6        924.88        792.94        57.55 o                         
  -4  15   6       7477.66       7176.74       115.63 o                         
  -3  15   6        805.65       1013.77        39.63 o                         
  -2  15   6       3725.13       3927.38        94.29 o                         
  -1  15   6      11672.14      10688.33       619.84 o                         
   0  15   6       7453.46       6261.69       463.16 o                         
   1  15   6       2479.85       2571.26       100.06 o                         
   2  15   6       1404.38       1156.48        46.78 o                         
   3  15   6      16648.34      16117.78       195.39 o                         
   4  15   6      30470.28      31122.74       368.37 o                         
   5  15   6       2828.27       2767.41        96.42 o                         
   6  15   6       3558.71       3545.76        99.64 o                         
   7  15   6        879.09        842.33        56.30 o                         
   8  15   6        288.70        342.84        45.68 o                         
   9  15   6         70.75        103.61        25.90 o                         
 -10  16   6         72.30         69.05        23.29 o                         
  -9  16   6          3.03          6.73        21.68 o                         
  -8  16   6         65.65         55.93        19.23 o                         
  -7  16   6        323.87        317.48        42.36 o                         
  -6  16   6       1862.43       1785.84       141.94 o                         
  -5  16   6       3423.14       3805.11       132.25 o                         
  -4  16   6       6196.20       6261.68       151.45 o                         
  -3  16   6        721.70        628.46        31.08 o                         
  -2  16   6      11210.56      10118.84       141.91 o                         
  -1  16   6       5441.48       5242.09       128.15 o                         
   0  16   6       2003.13       1657.04        74.89 o                         
   1  16   6      12182.28      12332.88       182.57 o                         
   2  16   6      25009.19      24118.12       250.54 o                         
   3  16   6       2433.31       2369.00        58.96 o                         
   4  16   6       2769.15       2533.45        70.18 o                         
   5  16   6         35.17         18.71        27.19 o                         
   6  16   6       2660.34       2762.52        82.03 o                         
   7  16   6         79.55        110.37        29.13 o                         
   8  16   6        917.51        905.25        60.77 o                         
   9  16   6       1574.05       1586.70        68.10 o                         
 -10  17   6       2620.43       2568.32       116.09 o                         
  -9  17   6        748.96        762.97        73.06 o                         
  -8  17   6        324.74        318.95        34.05 o                         
  -7  17   6        201.18        214.04        36.98 o                         
  -6  17   6       1612.85       1721.73        88.97 o                         
  -5  17   6      10076.31       9669.53       234.74 o                         
  -4  17   6       5183.78       5079.83       110.77 o                         
  -3  17   6      27979.47      27798.02       293.63 o                         
  -2  17   6         74.00        128.18        15.40 o                         
  -1  17   6      13174.29      13673.52       174.37 o                         
   0  17   6       1047.64        994.06        46.82 o                         
   1  17   6      13104.40      12134.56       159.80 o                         
   2  17   6       4200.64       4018.68        80.12 o                         
   3  17   6        519.14        589.16        32.02 o                         
   4  17   6      12974.55      12531.91       184.76 o                         
   5  17   6      21258.14      21564.83       276.84 o                         
   6  17   6        738.20        910.68        53.69 o                         
   7  17   6        199.94        248.49        35.08 o                         
   8  17   6        376.09        398.96        55.06 o                         
   9  17   6       1088.35       1066.89        45.79 o                         
  -9  18   6        426.97        413.71        37.70 o                         
  -8  18   6         57.44         47.38        25.37 o                         
  -7  18   6       1622.45       1574.18       100.92 o                         
  -6  18   6       3810.11       3799.44       135.16 o                         
  -5  18   6       5466.33       5505.97       228.57 o                         
  -4  18   6        989.76        846.53        41.16 o                         
  -3  18   6       1772.94       1617.86        50.27 o                         
  -2  18   6       4779.58       4919.45        78.87 o                         
  -1  18   6       6698.40       5971.67        96.60 o                         
   0  18   6       9146.62       8416.73       118.85 o                         
   1  18   6      12368.04      11605.76       139.61 o                         
   2  18   6       7404.95       7924.58       135.78 o                         
   3  18   6       2794.74       2779.07        73.03 o                         
   4  18   6       8137.18       8142.12       151.94 o                         
   5  18   6        676.29        748.29        45.93 o                         
   6  18   6       1764.98       1803.62        73.43 o                         
   7  18   6         80.31        137.33        47.57 o                         
   8  18   6       4345.39       4904.32       151.42 o                         
  -9  19   6        494.19        656.92        43.28 o                         
  -8  19   6         28.61         18.72        30.60 o                         
  -7  19   6       2715.37       2585.89        98.13 o                         
  -6  19   6        499.96        474.18        63.69 o                         
  -5  19   6        366.73        340.35        44.32 o                         
  -4  19   6      19746.77      18941.46       241.22 o                         
  -3  19   6        828.37        806.58        37.43 o                         
  -2  19   6       8830.26       8609.58       131.92 o                         
  -1  19   6        952.91        851.94        31.02 o                         
   0  19   6      20390.69      20419.66       252.05 o                         
   1  19   6         30.16         81.84        17.09 o                         
   2  19   6        283.48        294.00        24.87 o                         
   3  19   6       2979.38       2866.05        85.36 o                         
   4  19   6      20923.33      21088.82       269.79 o                         
   5  19   6        109.34        103.99        29.20 o                         
   6  19   6        525.31        523.62        41.68 o                         
   7  19   6        866.55        809.59        60.73 o                         
   8  19   6        472.21        459.02        42.30 o                         
  -9  20   6        158.33        149.43        23.62 o                         
  -8  20   6       8506.28       8537.50       232.98 o                         
  -7  20   6       1840.27       1758.44        81.63 o                         
  -6  20   6       8473.52       8897.66       223.51 o                         
  -5  20   6       1082.05        874.66        84.00 o                         
  -4  20   6      27722.33      27506.93       370.89 o                         
  -3  20   6      16653.33      16366.73       198.19 o                         
  -2  20   6       4060.28       3803.21        77.54 o                         
  -1  20   6       9093.49       8687.87       108.43 o                         
   0  20   6      11347.67      11029.14       132.62 o                         
   1  20   6       4931.29       4983.20       101.72 o                         
   2  20   6      22179.07      21531.79       270.64 o                         
   3  20   6         92.62         80.13        21.54 o                         
   4  20   6      12673.88      13008.22       200.13 o                         
   5  20   6      12749.12      13239.62       216.64 o                         
   6  20   6          2.85         -9.86        25.88 o                         
   7  20   6       4560.35       4795.44       146.83 o                         
   8  20   6         58.26         79.08        32.55 o                         
  -9  21   6          4.08          4.82        35.26 o                         
  -8  21   6        785.42        787.80        49.39 o                         
  -7  21   6       2937.06       2965.73       127.51 o                         
  -6  21   6       1037.71       1017.46        82.80 o                         
  -5  21   6       2659.62       2744.73       101.12 o                         
  -4  21   6        417.45        403.91        40.15 o                         
  -3  21   6      19382.50      18567.73       231.15 o                         
  -2  21   6        151.86        173.74        19.92 o                         
  -1  21   6       1804.89       1767.46        46.30 o                         
   0  21   6       2811.76       2808.60        55.93 o                         
   1  21   6       2938.07       2771.11        76.61 o                         
   2  21   6        807.63        897.46        46.39 o                         
   3  21   6       4261.42       4102.70       122.54 o                         
   4  21   6       2929.77       2897.67        77.44 o                         
   5  21   6        512.23        444.37        35.72 o                         
   6  21   6        812.89        767.59        46.81 o                         
   7  21   6        346.92        331.78        37.37 o                         
   8  21   6         49.20         49.55        17.54 o                         
  -9  22   6       3254.80       3280.63       100.47 o                         
  -8  22   6        698.48        645.53        54.99 o                         
  -7  22   6      22837.23      23887.67       468.26 o                         
  -6  22   6       2185.98       1973.99       102.51 o                         
  -5  22   6       6917.01       6963.08       158.68 o                         
  -4  22   6        887.36        814.54        61.24 o                         
  -3  22   6       2337.51       2396.50        71.76 o                         
  -2  22   6        797.84        692.67        34.26 o                         
  -1  22   6      11539.42      11297.57       141.11 o                         
   0  22   6       8401.60       8245.90       118.05 o                         
   1  22   6      28815.55      29380.66       327.63 o                         
   2  22   6       2306.28       2343.50        74.33 o                         
   3  22   6       4585.52       4735.76       153.33 o                         
   4  22   6      11725.45      12156.42       199.04 o                         
   5  22   6        110.10         78.28        21.47 o                         
   6  22   6       7415.00       7645.09       154.42 o                         
   7  22   6       1287.31       1378.35       100.35 o                         
  -8  23   6        391.78        412.52        36.31 o                         
  -7  23   6       4309.88       4292.73       147.59 o                         
  -6  23   6       3464.39       3649.93       141.01 o                         
  -5  23   6       5064.48       5019.48       142.46 o                         
  -4  23   6      11484.84      11069.37       194.20 o                         
  -3  23   6         72.73         28.27        25.03 o                         
  -2  23   6       9006.74       9156.63       128.92 o                         
  -1  23   6        928.53        915.48        34.92 o                         
   0  23   6       2536.19       2331.50        55.76 o                         
   1  23   6       4117.05       4049.40        88.59 o                         
   2  23   6       2386.51       2615.77        88.98 o                         
   3  23   6       3622.42       3747.96        96.94 o                         
   4  23   6        735.98        641.28        40.92 o                         
   5  23   6         11.45          1.22        24.32 o                         
   6  23   6         52.92         81.27        28.67 o                         
   7  23   6       1429.25       1247.41       121.79 o                         
  -8  24   6      14496.49      14408.90       250.12 o                         
  -7  24   6       1718.27       1554.17        95.70 o                         
  -6  24   6      13914.63      14786.81       329.01 o                         
  -5  24   6        143.33        134.05        27.34 o                         
  -4  24   6       8069.41       8170.81       178.85 o                         
  -3  24   6       3297.60       3110.76        92.19 o                         
  -2  24   6       1413.01       1484.04        48.53 o                         
  -1  24   6        614.04        623.44        29.14 o                         
   0  24   6      32475.13      33513.82       312.39 o                         
   1  24   6        468.93        490.53        31.71 o                         
   2  24   6      12968.23      13088.63       230.55 o                         
   3  24   6       4977.70       5171.18       119.05 o                         
   4  24   6       5299.54       5383.13       120.72 o                         
   5  24   6       9506.04       9886.58       218.94 o                         
   6  24   6        220.19        236.28        37.10 o                         
   7  24   6      14069.74      13305.75       643.56 o                         
  -8  25   6       1360.06       1215.84        91.96 o                         
  -7  25   6       1718.91       1715.61        61.75 o                         
  -6  25   6       8745.00       8746.73       221.37 o                         
  -5  25   6       5480.48       5315.79       143.99 o                         
  -4  25   6       3057.33       3000.87       111.03 o                         
  -3  25   6       3980.64       3871.44        89.48 o                         
  -2  25   6       7841.94       8016.32       123.38 o                         
  -1  25   6      16778.03      17201.94       176.92 o                         
   0  25   6      10511.73      11136.31       159.75 o                         
   1  25   6       1509.46       1656.86        57.50 o                         
   2  25   6       3055.62       3228.93        94.85 o                         
   3  25   6        184.05        223.18        42.92 o                         
   4  25   6        645.76        606.38        40.02 o                         
   5  25   6        773.75        882.25        48.54 o                         
   6  25   6        991.35        909.24       159.60 o                         
   7  25   6        717.70        577.62        50.88 o                         
  -7  26   6      13097.93      13485.42       286.93 o                         
  -6  26   6       1155.50       1142.59        62.90 o                         
  -5  26   6       1597.85       1797.69        81.85 o                         
  -4  26   6       1340.62       1496.11        67.58 o                         
  -3  26   6       1795.00       2057.93        63.42 o                         
  -2  26   6       3941.72       3889.55        79.03 o                         
  -1  26   6       1507.12       1463.89        42.76 o                         
   0  26   6        122.08        116.16        20.61 o                         
   1  26   6      25982.08      26722.45       316.64 o                         
   2  26   6         69.31         76.03        26.24 o                         
   3  26   6       9098.84       9394.11       175.06 o                         
   4  26   6       1229.12       1255.52        52.79 o                         
   5  26   6       3856.61       3855.95        99.74 o                         
   6  26   6      13169.48      12602.27       387.28 o                         
  -7  27   6        877.49        832.72        70.50 o                         
  -6  27   6       2101.78       2014.30        78.37 o                         
  -5  27   6       5363.28       5650.82       150.76 o                         
  -4  27   6       3725.95       3779.54        91.84 o                         
  -3  27   6       6525.67       6556.14       119.52 o                         
  -2  27   6       7054.86       7402.37       121.83 o                         
  -1  27   6      26772.36      27467.33       320.82 o                         
   0  27   6       2511.28       2536.82        70.69 o                         
   1  27   6       6628.60       7387.98       137.40 o                         
   2  27   6        120.69        102.98        32.52 o                         
   3  27   6          9.45         45.49        22.72 o                         
   4  27   6        438.29        554.53        37.37 o                         
   5  27   6        502.45        493.23        40.46 o                         
   6  27   6        618.34        556.82        53.83 o                         
  -7  28   6        176.11        217.40        28.31 o                         
  -6  28   6       3773.46       3831.91       120.23 o                         
  -5  28   6        203.40        204.16        29.08 o                         
  -4  28   6        292.92        221.06        25.73 o                         
  -3  28   6         85.44        138.57        23.43 o                         
  -2  28   6        901.56       1037.01        41.47 o                         
  -1  28   6       1072.04       1084.94        46.00 o                         
   0  28   6      16793.16      17063.39       253.09 o                         
   1  28   6       1869.90       1897.94        63.19 o                         
   2  28   6      18751.66      19796.14       267.61 o                         
   3  28   6        840.72        860.97        45.80 o                         
   4  28   6       4261.42       4248.62        97.90 o                         
   5  28   6       2704.03       2512.35        87.75 o                         
   6  28   6       1950.15       1891.31       102.67 o                         
  -6  29   6       2968.58       2917.28       114.45 o                         
  -5  29   6       2814.79       2701.20        81.40 o                         
  -4  29   6       6231.45       6580.37       124.46 o                         
  -3  29   6        212.69        221.69        25.30 o                         
  -2  29   6      14872.73      15195.88       245.27 o                         
  -1  29   6       6028.18       6226.84       112.18 o                         
   0  29   6       5224.28       5792.52       107.41 o                         
   1  29   6       1425.10       1658.34        64.26 o                         
   2  29   6       1262.67       1299.31        56.23 o                         
   3  29   6       3510.59       3587.09        93.07 o                         
   4  29   6       2558.72       2558.94        87.74 o                         
   5  29   6       1683.13       1729.12        65.43 o                         
  -6  30   6         31.17         70.55        23.96 o                         
  -5  30   6        177.87        163.94        23.64 o                         
  -4  30   6         54.90        107.18        18.68 o                         
  -3  30   6        750.00        789.28        38.64 o                         
  -2  30   6        444.32        445.53        28.13 o                         
  -1  30   6       5918.14       5642.06       102.73 o                         
   0  30   6       1085.26       1120.03        50.50 o                         
   1  30   6      18944.25      19325.92       255.54 o                         
   2  30   6        103.69        127.56        23.51 o                         
   3  30   6      13916.96      14361.54       213.18 o                         
   4  30   6         81.70         72.91        20.26 o                         
   5  30   6       2335.95       2181.56       109.61 o                         
  -5  31   6       6719.57       6103.26       143.86 o                         
  -4  31   6        108.23        173.78        21.54 o                         
  -3  31   6      11525.91      11745.93       167.93 o                         
  -2  31   6         21.53         51.27        19.49 o                         
  -1  31   6      17525.46      17871.89       384.62 o                         
   0  31   6        148.58        203.63        29.83 o                         
   1  31   6       3854.41       3985.95        94.55 o                         
   2  31   6       5360.35       5869.14       166.11 o                         
   3  31   6        994.06       1062.82        44.00 o                         
   4  31   6       4753.73       4820.08       116.43 o                         
  -4  32   6        116.11         93.60        19.51 o                         
  -3  32   6          2.28          1.57        18.30 o                         
  -2  32   6         87.41        129.59        35.92 o                         
  -1  32   6         54.51         58.23        31.04 o                         
   0  32   6      18119.95      19218.64       490.26 o                         
   1  32   6       1753.65       1736.32        64.51 o                         
   2  32   6      16383.96      16947.04       293.44 o                         
   3  32   6        488.49        476.56        29.92 o                         
  -4  33   6       7758.00       6889.26       313.41 o                         
  -3  33   6        980.19       1053.53        63.23 o                         
  -2  33   6      12151.10      12601.38       379.81 o                         
  -1  33   6       2098.80       1967.25        87.11 o                         
   0  33   6       4080.44       4241.60       123.32 o                         
   1  33   6        178.15        243.68        31.34 o                         
   2  33   6        500.12        550.60        33.58 o                         
   3  33   6       4120.27       4247.32        89.89 o                         
  -3  34   6         14.22         73.99        20.38 o                         
  -2  34   6        275.46        254.07        31.86 o                         
  -1  34   6       1319.69       1082.08        62.04 o                         
   0  34   6        143.03         84.21        30.29 o                         
   1  34   6       8332.84       8575.91       192.10 o                         
   2  34   6        488.89        469.44        32.72 o                         
  -1  35   6       9472.56       9167.78       230.93 o                         
   0  35   6        143.89        188.15        28.09 o                         
 -11   1   7       3912.73       4024.66        93.72 o                         
 -10   1   7       1851.46       1831.07        70.07 o                         
  -9   1   7        145.75        129.91        38.68 o                         
  -8   1   7        132.97        154.66        30.37 o                         
  -7   1   7        798.06        900.24        40.76 o                         
  -6   1   7       6097.79       6175.24       108.35 o                         
  -5   1   7       9778.03       9006.14       154.69 o                         
  -4   1   7      12901.55      13123.24       261.69 o                         
  -3   1   7      71044.59      68840.87       801.49 o                         
  -2   1   7       9205.57       9209.36       134.60 o                         
  -1   1   7      24201.16      22738.39       313.91 o                         
   0   1   7       1054.96       1044.60        47.78 o                         
   1   1   7      13343.11      12784.04       204.84 o                         
   2   1   7        304.93        366.67        35.89 o                         
   3   1   7        942.18        835.78        63.64 o                         
   4   1   7       6355.40       6072.73        99.14 o                         
   5   1   7      13197.35      12884.59       171.06 o                         
   6   1   7       7080.78       7266.22       109.20 o                         
   7   1   7       6717.64       6750.23       106.20 o                         
   8   1   7         22.60         -6.37        23.23 o                         
   9   1   7        330.49        469.26        40.47 o                         
  10   1   7       8678.81       8946.11       303.17 o                         
 -11   2   7         94.72         99.83        32.41 o                         
 -10   2   7        751.49        656.45        43.86 o                         
  -9   2   7        881.71        870.82        50.01 o                         
  -8   2   7       2776.00       2497.36       121.20 o                         
  -7   2   7        431.69        498.27        31.64 o                         
  -6   2   7      12430.27      12141.85       165.29 o                         
  -5   2   7        620.61        600.42        36.26 o                         
  -4   2   7       9575.10       9617.57       212.30 o                         
  -3   2   7        621.99        557.70        34.95 o                         
  -2   2   7         48.96        116.27        19.85 o                         
  -1   2   7       5247.79       5026.50       110.83 o                         
   0   2   7       1467.88       1635.39        58.06 o                         
   1   2   7         30.46         64.02        18.78 o                         
   2   2   7       4823.33       4810.50       142.74 o                         
   3   2   7       3082.27       3118.48       118.68 o                         
   4   2   7       3568.20       3334.98        65.72 o                         
   5   2   7       3242.20       3557.95        67.17 o                         
   6   2   7       2197.73       2037.72        53.68 o                         
   7   2   7       8652.71       8816.55       131.53 o                         
   8   2   7         11.12          9.11        28.93 o                         
   9   2   7        144.62        176.87        27.40 o                         
  10   2   7        113.39         90.32        34.36 o                         
 -11   3   7        534.73        535.32        33.30 o                         
 -10   3   7       2984.28       2951.86        88.46 o                         
  -9   3   7       1396.88       1475.43        69.10 o                         
  -8   3   7         70.26         61.55        21.60 o                         
  -7   3   7       3941.00       3769.51        83.16 o                         
  -6   3   7       2476.56       2450.93        64.67 o                         
  -5   3   7         48.90         83.77        20.90 o                         
  -4   3   7      23635.64      23156.11       399.46 o                         
  -3   3   7       1002.46        973.85        44.69 o                         
  -2   3   7      79596.10      79660.52       833.96 o                         
  -1   3   7       3675.23       3598.20        82.64 o                         
   0   3   7       1480.68       1319.74        52.92 o                         
   1   3   7       2962.96       2755.53        73.93 o                         
   2   3   7         44.95         48.28        29.53 o                         
   3   3   7         68.61        128.91        31.22 o                         
   4   3   7       9143.21       8851.58       118.05 o                         
   5   3   7       4531.17       4363.58        79.39 o                         
   6   3   7      30429.87      29536.92       292.27 o                         
   7   3   7       3587.68       3680.47        79.39 o                         
   8   3   7       8224.46       8341.08       117.75 o                         
   9   3   7       2601.26       2573.37        74.72 o                         
  10   3   7         53.68         82.26        20.33 o                         
 -11   4   7        414.32        429.38        29.47 o                         
 -10   4   7        494.49        442.08        33.78 o                         
  -9   4   7         31.70         13.59        26.22 o                         
  -8   4   7         98.77        106.18        22.36 o                         
  -7   4   7       8566.47       8142.53       125.40 o                         
  -6   4   7        226.53        172.89        22.27 o                         
  -5   4   7      49698.46      49220.98       606.17 o                         
  -4   4   7         41.25         -4.92        20.49 o                         
  -3   4   7       4608.12       4544.55       101.46 o                         
  -2   4   7       4095.21       4566.14        96.79 o                         
  -1   4   7       2193.49       2538.24        68.95 o                         
   0   4   7       6150.14       5910.62       120.46 o                         
   1   4   7       1911.95       2027.64        62.39 o                         
   2   4   7       6488.61       7194.84       226.16 o                         
   3   4   7       1695.09       1622.97        83.41 o                         
   4   4   7       1329.67       1421.31        42.20 o                         
   5   4   7        713.52        618.00        29.66 o                         
   6   4   7       1922.56       1966.81        55.28 o                         
   7   4   7        807.12        747.28        36.18 o                         
   8   4   7       2072.58       2158.24        62.59 o                         
   9   4   7       1893.20       1924.58        58.71 o                         
  10   4   7         50.95        -17.62        19.25 o                         
 -11   5   7       2967.62       2997.78        74.96 o                         
 -10   5   7       2907.56       2992.60        81.30 o                         
  -9   5   7        901.93        839.51        49.89 o                         
  -8   5   7      10167.52       9757.28       152.35 o                         
  -7   5   7       2099.36       1986.81        58.36 o                         
  -6   5   7      11258.51      11159.47       151.63 o                         
  -5   5   7       4270.31       3835.04        89.03 o                         
  -4   5   7       7439.93       7344.82       164.84 o                         
  -3   5   7      48437.54      47950.82       549.32 o                         
  -2   5   7      12519.92      12302.16       186.28 o                         
  -1   5   7      22409.50      22227.68       292.64 o                         
   0   5   7       1549.16       1548.74        55.53 o                         
   1   5   7      11366.25      12090.15       266.01 o                         
   2   5   7       1428.59       1447.46        61.71 o                         
   3   5   7      17224.28      17467.91       305.79 o                         
   4   5   7      12593.85      12960.20       152.64 o                         
   5   5   7      16345.89      16107.64       187.06 o                         
   6   5   7        417.17        391.29        26.34 o                         
   7   5   7      24219.33      25109.75       253.25 o                         
   8   5   7        535.67        563.59        33.07 o                         
   9   5   7        129.97        106.90        21.34 o                         
  10   5   7       6180.32       6036.75       167.78 o                         
 -11   6   7         38.20         53.68        17.21 o                         
 -10   6   7       5542.23       5558.38       112.78 o                         
  -9   6   7        148.71        188.73        44.50 o                         
  -8   6   7        757.85        768.88        40.30 o                         
  -7   6   7      13372.02      13235.04       169.49 o                         
  -6   6   7      22292.73      22771.51       247.70 o                         
  -5   6   7        350.46        246.76        24.26 o                         
  -4   6   7      30891.97      30483.10       613.52 o                         
  -3   6   7       1153.89       1195.84        50.14 o                         
  -2   6   7      14928.54      16002.04       226.70 o                         
  -1   6   7      72378.41      68617.58       724.81 o                         
   0   6   7       1044.10       1187.47        47.59 o                         
   1   6   7      26340.92      25231.62       500.92 o                         
   2   6   7       2536.95       2383.38        88.61 o                         
   3   6   7       7831.60       7429.84       143.66 o                         
   4   6   7         42.39         44.31        14.85 o                         
   5   6   7       8644.39       8004.58       111.98 o                         
   6   6   7      23296.24      22866.84       240.96 o                         
   7   6   7       8004.27       8390.89       121.98 o                         
   8   6   7        448.19        475.52        33.68 o                         
   9   6   7       1050.94       1005.48        46.48 o                         
 -11   7   7       2271.84       2017.82        62.08 o                         
 -10   7   7        727.06        667.79        42.06 o                         
  -9   7   7      14110.39      14866.91       299.41 o                         
  -8   7   7        260.10        232.10        25.41 o                         
  -7   7   7      21326.87      21142.36       232.82 o                         
  -6   7   7        693.80        904.09        38.18 o                         
  -5   7   7       1249.33       1117.34        46.75 o                         
  -4   7   7       1370.47       1438.96        67.48 o                         
  -3   7   7        961.70        984.88        51.19 o                         
  -2   7   7      38353.51      37134.10       435.93 o                         
  -1   7   7        464.75        472.97        31.06 o                         
   0   7   7       1331.01       1838.29        81.34 o                         
   1   7   7       3927.40       4155.04       142.28 o                         
   2   7   7      10569.44      10523.52       211.69 o                         
   3   7   7       2069.17       1865.81        62.00 o                         
   4   7   7       7835.52       8190.70       105.80 o                         
   5   7   7       1335.50       1214.00        41.49 o                         
   6   7   7      17438.53      17326.63       200.25 o                         
   7   7   7       2522.69       2527.44        66.00 o                         
   8   7   7       1026.26        995.45        45.85 o                         
   9   7   7        241.62        231.33        26.52 o                         
 -11   8   7       4859.00       4571.07        97.33 o                         
 -10   8   7       2180.64       2115.89        70.54 o                         
  -9   8   7       2411.84       2213.43        87.37 o                         
  -8   8   7       1686.35       1623.27        56.26 o                         
  -7   8   7        824.03        880.35        37.94 o                         
  -6   8   7      13376.20      13087.88       168.14 o                         
  -5   8   7       9779.75       9529.38       146.85 o                         
  -4   8   7       3564.75       3265.27       103.12 o                         
  -3   8   7       4699.61       4522.23       117.54 o                         
  -2   8   7       8067.14       6960.76       130.75 o                         
  -1   8   7        107.85        108.32        16.74 o                         
   0   8   7     119348.37     113085.14      1610.84 o                         
   1   8   7       2977.99       2665.42       112.38 o                         
   2   8   7      14157.18      13729.79       254.24 o                         
   3   8   7       5264.10       5372.17       105.15 o                         
   4   8   7      24254.22      23571.60       218.04 o                         
   5   8   7       5077.45       4807.73        82.20 o                         
   6   8   7        691.37        652.91        33.62 o                         
   7   8   7       5672.36       5615.40       100.72 o                         
   8   8   7      11370.35      11916.94       175.65 o                         
   9   8   7       2258.30       2232.96        90.48 o                         
 -11   9   7       2867.51       2617.40        67.15 o                         
 -10   9   7       6804.15       6744.08       132.39 o                         
  -9   9   7       1084.68       1123.31        61.55 o                         
  -8   9   7      25525.61      25123.28       292.61 o                         
  -7   9   7        572.98        635.62        32.89 o                         
  -6   9   7      15963.41      16272.87       226.86 o                         
  -5   9   7        625.88        747.41        36.42 o                         
  -4   9   7         95.25        104.48        29.41 o                         
  -3   9   7      15253.83      15719.57       268.74 o                         
  -2   9   7       3719.94       3699.53        89.64 o                         
  -1   9   7       1492.41       1746.60        67.04 o                         
   0   9   7       3989.43       4061.29       123.59 o                         
   1   9   7      22471.88      21576.70       384.66 o                         
   2   9   7       2205.59       2612.47        97.57 o                         
   3   9   7      15560.20      16301.31       207.68 o                         
   4   9   7       5749.72       5728.64        77.93 o                         
   5   9   7       6505.97       6662.76       102.21 o                         
   6   9   7       1367.07       1382.82        46.51 o                         
   7   9   7       8625.88       8409.88       121.56 o                         
   8   9   7       4326.47       4229.97        91.42 o                         
   9   9   7        129.56         95.99        24.70 o                         
 -10  10   7       4559.04       4356.23        99.29 o                         
  -9  10   7       1012.31       1115.33        54.64 o                         
  -8  10   7         28.92         68.85        30.68 o                         
  -7  10   7       8344.87       8122.15       121.94 o                         
  -6  10   7      22674.54      23062.57       253.34 o                         
  -5  10   7       4379.22       4025.05        87.10 o                         
  -4  10   7      12175.25      12264.18       181.54 o                         
  -3  10   7         60.28         92.69        45.28 o                         
  -2  10   7       6135.23       6079.65       121.31 o                         
  -1  10   7      87525.90      78461.67      1510.45 o                         
   0  10   7          8.55         34.96        18.23 o                         
   1  10   7      80080.73      76825.07      1360.11 o                         
   2  10   7       8894.23       9211.51       200.87 o                         
   3  10   7      34261.35      33220.45       354.27 o                         
   4  10   7        577.01        527.42        23.01 o                         
   5  10   7      23200.08      22657.67       234.36 o                         
   6  10   7       2733.67       2703.99        65.15 o                         
   7  10   7       2074.87       2027.20        67.32 o                         
   8  10   7       4552.61       4644.29        89.17 o                         
   9  10   7       4791.78       4889.10       142.83 o                         
 -10  11   7       2185.71       2049.20        58.09 o                         
  -9  11   7      10222.81      10401.86       181.54 o                         
  -8  11   7      11295.87      11313.70       181.45 o                         
  -7  11   7      19644.09      20149.81       233.99 o                         
  -6  11   7       2328.40       2376.05        63.94 o                         
  -5  11   7       5044.88       4771.10        96.40 o                         
  -4  11   7       4443.37       4756.96        93.29 o                         
  -3  11   7        826.89        808.86        56.68 o                         
  -2  11   7      13585.58      12991.76       192.37 o                         
  -1  11   7         95.25        113.92        21.57 o                         
   0  11   7       4318.22       4601.59       101.76 o                         
   1  11   7        880.21        942.66        67.18 o                         
   2  11   7       9227.76       9036.78       231.15 o                         
   3  11   7        281.29        367.56        26.25 o                         
   4  11   7       8391.00       8582.32       107.27 o                         
   5  11   7       2340.11       2298.16        54.89 o                         
   6  11   7      13605.83      13300.01       249.16 o                         
   7  11   7       2166.93       2194.25        55.76 o                         
   8  11   7       1061.44       1029.59        54.00 o                         
   9  11   7       1539.32       1451.10        73.08 o                         
 -10  12   7         22.07         48.81        18.84 o                         
  -9  12   7         54.77         73.03        22.07 o                         
  -8  12   7       2956.44       2862.11        81.65 o                         
  -7  12   7      11326.93      11035.97       165.06 o                         
  -6  12   7       1983.19       1957.27        81.94 o                         
  -5  12   7       7240.65       7218.66       123.11 o                         
  -4  12   7        129.41        156.91        21.24 o                         
  -3  12   7      12857.10      13490.30       188.24 o                         
  -2  12   7      48278.84      45440.93       566.88 o                         
  -1  12   7        460.51        357.59        55.77 o                         
   0  12   7     105194.95     102244.25      1269.28 o                         
   1  12   7        192.68        118.38        29.77 o                         
   2  12   7      30893.12      30614.65       399.13 o                         
   3  12   7        343.21        411.33        21.35 o                         
   4  12   7      42496.84      41074.92       409.10 o                         
   5  12   7       1343.12       1391.04        40.63 o                         
   6  12   7       2535.61       2398.14        59.41 o                         
   7  12   7      11211.95      11328.65       154.81 o                         
   8  12   7       9627.04       9837.26       434.66 o                         
   9  12   7       1465.20       1404.93        59.86 o                         
 -10  13   7       1015.31        916.04        42.15 o                         
  -9  13   7       3265.51       3350.17        80.55 o                         
  -8  13   7       9654.24       9250.04       178.15 o                         
  -7  13   7      12861.42      12636.14       168.44 o                         
  -6  13   7      11484.89      11481.01       185.44 o                         
  -5  13   7       7605.27       7827.51       167.14 o                         
  -4  13   7      17389.16      16529.75       175.47 o                         
  -3  13   7       5623.80       4733.06        90.43 o                         
  -2  13   7        993.36        874.51       119.69 o                         
  -1  13   7      23894.30      24408.13       586.43 o                         
   0  13   7       5940.59       6166.09       162.24 o                         
   1  13   7       1329.93       1232.01        71.74 o                         
   2  13   7       7580.93       8201.08       123.36 o                         
   3  13   7        921.77        888.84        30.34 o                         
   4  13   7      16587.82      16769.65       197.58 o                         
   5  13   7       4185.26       4294.41        74.04 o                         
   6  13   7       4454.65       4844.12        81.36 o                         
   7  13   7       4123.69       4262.24        95.60 o                         
   8  13   7       9918.80      10537.50       247.59 o                         
   9  13   7       4170.35       4006.76       167.02 o                         
 -10  14   7        689.97        557.66        55.16 o                         
  -9  14   7        385.85        523.15        38.07 o                         
  -8  14   7       1942.22       1807.03        69.10 o                         
  -7  14   7        397.32        385.58        40.35 o                         
  -6  14   7      12588.46      12471.15       182.44 o                         
  -5  14   7       1153.75       1151.90        54.14 o                         
  -4  14   7      23177.51      23731.38       254.06 o                         
  -3  14   7      14350.13      14006.27       176.47 o                         
  -2  14   7        156.17        233.44        28.63 o                         
  -1  14   7      30248.06      30806.21       585.58 o                         
   0  14   7       3977.01       4107.56       109.35 o                         
   1  14   7      41156.12      41928.85       521.28 o                         
   2  14   7        685.52        657.50        28.62 o                         
   3  14   7      17330.68      17024.25       208.00 o                         
   4  14   7       1246.36       1309.29        39.93 o                         
   5  14   7      11581.07      11504.35       141.11 o                         
   6  14   7        195.03        148.67        21.35 o                         
   7  14   7       3253.43       3440.05        90.66 o                         
   8  14   7       8789.52       8746.22       208.23 o                         
   9  14   7       4162.99       3938.44       138.65 o                         
 -10  15   7       4890.01       4746.27       112.03 o                         
  -9  15   7        327.17        416.20        34.18 o                         
  -8  15   7      11317.69      11620.71       282.97 o                         
  -7  15   7        112.15        109.42        32.18 o                         
  -6  15   7      18875.40      17706.20       304.27 o                         
  -5  15   7       3621.13       3462.25       138.67 o                         
  -4  15   7      10280.89       9962.72       188.75 o                         
  -3  15   7      28452.38      26307.71       259.85 o                         
  -2  15   7       3713.56       3366.37        84.80 o                         
  -1  15   7      12697.58      13186.63       194.15 o                         
   0  15   7        512.24        390.93        34.47 o                         
   1  15   7        210.49        300.60        30.38 o                         
   2  15   7       3735.79       3951.20        72.38 o                         
   3  15   7       8749.54       8860.74       131.25 o                         
   4  15   7         65.71        147.97        22.28 o                         
   5  15   7      17127.83      17578.45       261.49 o                         
   6  15   7       9633.33       9586.62       189.33 o                         
   7  15   7      15316.59      15214.98       275.13 o                         
   8  15   7      11812.45      10944.92       268.13 o                         
   9  15   7       7225.10       6356.06       180.83 o                         
 -10  16   7         34.53         79.10        22.17 o                         
  -9  16   7        221.09        234.97        31.00 o                         
  -8  16   7       3726.45       3694.79       103.07 o                         
  -7  16   7       8897.41       8275.89       348.00 o                         
  -6  16   7        398.55        353.13        56.67 o                         
  -5  16   7      19779.46      20080.38       482.18 o                         
  -4  16   7       3734.77       3821.95       115.38 o                         
  -3  16   7      22153.71      22438.84       266.98 o                         
  -2  16   7      20540.38      20207.10       211.81 o                         
  -1  16   7         51.67         86.86        15.97 o                         
   0  16   7      20289.63      20808.82       311.47 o                         
   1  16   7      10454.95      10360.61       141.90 o                         
   2  16   7      18489.37      18416.45       205.20 o                         
   3  16   7        184.94        221.20        22.72 o                         
   4  16   7      10292.49      10013.14       158.91 o                         
   5  16   7        831.48        696.80        41.79 o                         
   6  16   7        123.14        118.92        23.21 o                         
   7  16   7       5669.94       5541.07       128.61 o                         
   8  16   7       2709.33       2415.75       114.16 o                         
  -9  17   7       4462.09       4532.16       142.96 o                         
  -8  17   7        735.09        691.91        44.54 o                         
  -7  17   7      20270.37      19917.06       382.77 o                         
  -6  17   7        202.41        154.34        43.83 o                         
  -5  17   7       5390.21       5129.25       138.06 o                         
  -4  17   7      30479.22      29881.94       659.48 o                         
  -3  17   7          1.53         34.41        19.06 o                         
  -2  17   7       3183.74       2838.98        60.90 o                         
  -1  17   7       3628.32       3705.51        82.57 o                         
   0  17   7       3755.87       3580.64        74.51 o                         
   1  17   7         27.30         63.57        15.08 o                         
   2  17   7       5799.00       5778.01       100.20 o                         
   3  17   7       4693.40       4728.55        91.39 o                         
   4  17   7      26183.24      26109.83       316.16 o                         
   5  17   7       3528.22       3509.31        92.06 o                         
   6  17   7       8962.43       9176.01       181.19 o                         
   7  17   7       1157.37       1126.08        88.48 o                         
   8  17   7      10437.72      10049.20       293.34 o                         
  -9  18   7        916.51        862.07        48.57 o                         
  -8  18   7         60.80         45.90        20.31 o                         
  -7  18   7        761.57        662.10        57.46 o                         
  -6  18   7      10628.22      10342.54       244.60 o                         
  -5  18   7       3031.78       2863.52        97.53 o                         
  -4  18   7      12575.57      12820.53       211.71 o                         
  -3  18   7      15544.12      15337.23       210.56 o                         
  -2  18   7       3084.02       3010.11        67.66 o                         
  -1  18   7      15179.39      14734.57       188.78 o                         
   0  18   7       3653.83       3500.41        75.29 o                         
   1  18   7      34103.25      35143.24       344.03 o                         
   2  18   7        746.57        629.74        35.11 o                         
   3  18   7      15078.99      15128.39       195.48 o                         
   4  18   7       5744.92       5909.63       115.12 o                         
   5  18   7         32.90         37.22        20.19 o                         
   6  18   7        839.74        844.50        55.75 o                         
   7  18   7        621.01        529.11        49.41 o                         
   8  18   7       9288.25       9877.14       328.07 o                         
  -9  19   7       1064.04        848.05        41.51 o                         
  -8  19   7      12411.77      13205.24       254.11 o                         
  -7  19   7        108.01        107.02        27.20 o                         
  -6  19   7      14839.53      15274.30       374.23 o                         
  -5  19   7       3313.81       3506.90       140.87 o                         
  -4  19   7         17.48         37.85        19.84 o                         
  -3  19   7      17860.45      17093.06       237.76 o                         
  -2  19   7      12468.05      12125.28       159.59 o                         
  -1  19   7       5574.33       5232.12        97.75 o                         
   0  19   7         70.73        123.02        19.16 o                         
   1  19   7         59.74        140.01        21.07 o                         
   2  19   7          6.95         41.14        17.37 o                         
   3  19   7      13104.92      12755.43       174.18 o                         
   4  19   7       1360.33       1268.43        50.74 o                         
   5  19   7      17951.05      18163.95       269.27 o                         
   6  19   7        146.15        198.31        31.64 o                         
   7  19   7       3348.56       3340.95       188.83 o                         
   8  19   7       1362.22       1240.85        53.12 o                         
  -9  20   7          0.35         10.98        22.06 o                         
  -8  20   7        322.70        366.39        36.75 o                         
  -7  20   7        167.99        200.50        33.46 o                         
  -6  20   7       9637.01       9812.72       271.49 o                         
  -5  20   7      22695.66      22395.89       352.31 o                         
  -4  20   7        542.76        552.26        38.95 o                         
  -3  20   7       7940.93       7194.52       165.02 o                         
  -2  20   7      12781.64      12767.40       188.56 o                         
  -1  20   7       4305.51       4153.10        81.63 o                         
   0  20   7       7383.96       7366.17       102.98 o                         
   1  20   7       6912.16       6907.46       115.98 o                         
   2  20   7      25224.94      25633.72       311.83 o                         
   3  20   7      11724.18      11775.23       177.15 o                         
   4  20   7       1710.51       2013.71        62.85 o                         
   5  20   7       2234.80       2315.15        75.38 o                         
   6  20   7         65.88         87.78        26.34 o                         
   7  20   7       2223.61       2440.28       123.65 o                         
   8  20   7        593.46        491.91        32.14 o                         
  -9  21   7       9792.26       9656.91       207.37 o                         
  -8  21   7         71.12        129.65        33.54 o                         
  -7  21   7       7645.83       7261.04       204.82 o                         
  -6  21   7        418.28        529.69        57.40 o                         
  -5  21   7       3612.43       3567.30       116.17 o                         
  -4  21   7      17670.26      16986.36       272.17 o                         
  -3  21   7       5704.35       5443.95       110.75 o                         
  -2  21   7      30828.32      30569.47       335.40 o                         
  -1  21   7       9892.15       9709.02       131.62 o                         
   0  21   7       1893.04       1832.74        46.07 o                         
   1  21   7         22.90         92.29        23.88 o                         
   2  21   7       1597.57       1514.35        58.90 o                         
   3  21   7        149.49        142.84        25.79 o                         
   4  21   7      14884.68      14780.11       207.64 o                         
   5  21   7       4659.85       4699.60       109.25 o                         
   6  21   7       6992.53       6844.78       221.25 o                         
   7  21   7         98.50        122.01        27.04 o                         
  -8  22   7         91.76        165.66        38.18 o                         
  -7  22   7       1657.07       1911.23        95.61 o                         
  -6  22   7       2006.13       2036.53       123.86 o                         
  -5  22   7       1338.62       1303.62        63.70 o                         
  -4  22   7       7317.51       7231.00       155.76 o                         
  -3  22   7        850.37        808.75        42.77 o                         
  -2  22   7        334.87        336.07        25.59 o                         
  -1  22   7       4358.75       4513.82        83.56 o                         
   0  22   7         34.37         59.04        15.57 o                         
   1  22   7       9941.39       9778.04       172.79 o                         
   2  22   7      10355.88      10418.23       220.04 o                         
   3  22   7       6291.75       6333.50       137.95 o                         
   4  22   7        929.35       1073.54        51.16 o                         
   5  22   7          6.06         -1.25        21.32 o                         
   6  22   7       1657.31       1636.83        79.44 o                         
   7  22   7         11.01         -4.52        59.82 o                         
  -8  23   7       2674.39       2342.91        80.00 o                         
  -7  23   7         19.05         31.92        29.68 o                         
  -6  23   7       4176.89       4276.60       150.88 o                         
  -5  23   7       8992.24       8769.57       179.98 o                         
  -4  23   7       1697.21       1859.40        85.86 o                         
  -3  23   7      17560.02      17379.29       235.96 o                         
  -2  23   7       8468.88       8081.48       125.77 o                         
  -1  23   7       5198.01       5248.94       102.34 o                         
   0  23   7       3980.20       4159.21        83.48 o                         
   1  23   7        563.61        585.13        44.70 o                         
   2  23   7          6.58         21.74        22.80 o                         
   3  23   7      11612.76      11590.10       204.85 o                         
   4  23   7        365.76        414.37        34.00 o                         
   5  23   7       9606.81       9839.78       186.71 o                         
   6  23   7        370.04        423.74        51.83 o                         
   7  23   7       6554.74       5906.65       188.66 o                         
  -8  24   7       1644.91       1507.11        59.84 o                         
  -7  24   7        992.66       1151.44        68.59 o                         
  -6  24   7        265.14        340.76        46.65 o                         
  -5  24   7       3317.57       3544.97       103.58 o                         
  -4  24   7        176.39        162.77        34.65 o                         
  -3  24   7        738.80        768.82        52.37 o                         
  -2  24   7       3112.80       3220.97        69.82 o                         
  -1  24   7        362.88        485.25        30.40 o                         
   0  24   7        147.98        226.18        27.17 o                         
   1  24   7        355.12        346.89        34.27 o                         
   2  24   7       8695.93       9356.73       170.08 o                         
   3  24   7       1043.03       1095.39        51.11 o                         
   4  24   7          4.27          6.17        19.63 o                         
   5  24   7        524.33        506.11        38.81 o                         
   6  24   7         32.78         79.66        30.44 o                         
   7  24   7        101.77        149.88        27.24 o                         
  -8  25   7        552.14        523.02        37.72 o                         
  -7  25   7       1184.78       1136.84        49.54 o                         
  -6  25   7       2474.19       2266.36        99.96 o                         
  -5  25   7        618.47        614.98        58.66 o                         
  -4  25   7       5802.72       5562.21       153.83 o                         
  -3  25   7       9533.77       9668.81       164.41 o                         
  -2  25   7      16771.31      17389.63       203.31 o                         
  -1  25   7       7594.10       7623.83       132.73 o                         
   0  25   7       7471.58       7584.92       141.69 o                         
   1  25   7        400.11        399.36        33.90 o                         
   2  25   7         47.18         55.17        25.43 o                         
   3  25   7        525.88        577.01        36.42 o                         
   4  25   7      10521.21      10943.84       240.55 o                         
   5  25   7       2546.60       2729.11        90.23 o                         
   6  25   7       8127.23       7964.05       284.32 o                         
  -7  26   7        214.30        141.58        23.27 o                         
  -6  26   7        228.18        303.46        36.19 o                         
  -5  26   7       1904.36       1811.82        78.66 o                         
  -4  26   7        166.65        139.63        32.15 o                         
  -3  26   7       2025.84       1945.38        65.13 o                         
  -2  26   7       1015.56       1035.44        40.44 o                         
  -1  26   7       2042.49       2116.62        60.47 o                         
   0  26   7        429.80        371.23        32.48 o                         
   1  26   7        115.24        120.35        27.65 o                         
   2  26   7        793.28        814.96        47.40 o                         
   3  26   7       1277.55       1284.28        57.04 o                         
   4  26   7         26.57         66.55        21.21 o                         
   5  26   7        287.98        248.78        27.62 o                         
   6  26   7          2.63         28.55        18.05 o                         
  -7  27   7         10.58         13.07        18.89 o                         
  -6  27   7        274.45        231.40        26.47 o                         
  -5  27   7        640.82        548.17        36.24 o                         
  -4  27   7       3497.09       3705.48        88.68 o                         
  -3  27   7       6229.62       5895.25       109.86 o                         
  -2  27   7       4603.10       4759.24        91.42 o                         
  -1  27   7        270.49        321.94        27.03 o                         
   0  27   7       1291.02       1340.03        55.20 o                         
   1  27   7        120.23        142.85        25.44 o                         
   2  27   7        136.49        115.11        26.72 o                         
   3  27   7        913.50        962.58        52.12 o                         
   4  27   7        103.52        109.57        29.75 o                         
   5  27   7       7307.05       7077.93       187.16 o                         
   6  27   7       6831.67       6723.32       443.86 o                         
  -6  28   7       1615.15       1502.54        64.80 o                         
  -5  28   7        751.06        852.99        47.35 o                         
  -4  28   7         50.79         62.54        20.10 o                         
  -3  28   7         70.10         87.77        21.00 o                         
  -2  28   7         99.86         85.24        20.65 o                         
  -1  28   7       1667.49       1541.03        57.94 o                         
   0  28   7       1314.23       1403.14        60.30 o                         
   1  28   7       1122.79       1008.53        51.20 o                         
   2  28   7       1457.86       1388.36        58.72 o                         
   3  28   7        382.96        509.45        41.18 o                         
   4  28   7         10.11         10.25        22.46 o                         
   5  28   7        498.85        457.59        34.92 o                         
  -6  29   7          4.98         14.34        16.37 o                         
  -5  29   7        263.15        278.49        27.82 o                         
  -4  29   7        504.94        492.82        34.37 o                         
  -3  29   7       1790.03       1742.88        56.06 o                         
  -2  29   7       3142.03       3147.52        78.59 o                         
  -1  29   7       3961.94       4026.19        92.37 o                         
   0  29   7         92.67        135.07        24.71 o                         
   1  29   7        770.17        897.22        46.97 o                         
   2  29   7        212.55        268.96        28.90 o                         
   3  29   7        125.00        153.88        24.20 o                         
   4  29   7        523.56        450.56        34.00 o                         
   5  29   7       5636.53       5797.84       245.07 o                         
  -5  30   7       3289.23       3223.18       106.68 o                         
  -4  30   7       5509.46       5922.16       114.45 o                         
  -3  30   7         64.93         92.64        32.84 o                         
  -2  30   7         37.90         48.33        24.40 o                         
  -1  30   7        257.80        371.52        35.65 o                         
   0  30   7        817.83        770.86        50.40 o                         
   1  30   7       2540.89       2716.56        79.90 o                         
   2  30   7        252.39        292.19        31.70 o                         
   3  30   7         69.58         72.19        19.74 o                         
   4  30   7          0.04         67.62        24.73 o                         
  -5  31   7        320.21        373.39        33.42 o                         
  -4  31   7        503.30        463.88        28.94 o                         
  -3  31   7        138.98        147.32        20.84 o                         
  -2  31   7       3396.69       3322.17       109.95 o                         
  -1  31   7        968.12        874.80        60.56 o                         
   0  31   7       1898.28       1838.48        69.98 o                         
   1  31   7       1451.50       1407.17        54.56 o                         
   2  31   7        306.93        303.49        27.92 o                         
   3  31   7        201.20        243.35        26.08 o                         
   4  31   7       1564.14       1557.07        57.37 o                         
  -4  32   7       1485.64       1424.90        52.30 o                         
  -3  32   7        121.36        120.35        20.20 o                         
  -2  32   7       2473.02       2661.67       102.69 o                         
  -1  32   7        360.48        295.06        32.16 o                         
   0  32   7       3713.13       4068.83       110.19 o                         
   1  32   7       2622.06       2311.02        73.13 o                         
   2  32   7      10556.55      11153.79       186.76 o                         
   3  32   7          6.41        -15.79        15.79 o                         
  -3  33   7       1147.08       1023.21        67.10 o                         
  -2  33   7        794.65        602.62        46.25 o                         
  -1  33   7         83.17         94.40        28.22 o                         
   0  33   7         20.17         36.89        33.59 o                         
   1  33   7        315.61        246.58        25.44 o                         
   2  33   7         63.24         42.51        16.88 o                         
  -2  34   7        207.24        137.28        27.03 o                         
  -1  34   7       8187.90       9192.23       203.02 o                         
   0  34   7       2445.04       2435.96        88.28 o                         
   1  34   7       9868.41      10188.08       213.33 o                         
 -11   0   8       3136.47       3065.84       134.01 o                         
 -10   0   8       3688.75       3851.91       141.93 o                         
  -9   0   8        408.78        304.27        69.99 o                         
  -8   0   8        550.01        620.26        53.93 o                         
  -7   0   8      58780.24      57863.46       815.88 o                         
  -6   0   8      14833.76      14233.24       280.25 o                         
  -5   0   8      95782.70      94652.71      1311.90 o                         
  -4   0   8      18640.83      18571.80       489.19 o                         
  -3   0   8      32446.19      34185.85       550.94 o                         
  -2   0   8      35818.62      33479.09       523.20 o                         
  -1   0   8      46635.24      43319.82       741.77 o                         
   0   0   8      61357.17      60963.55      1113.56 o                         
   1   0   8        488.87        527.30        61.94 o                         
   2   0   8      46536.43      43996.20      1228.07 o                         
   3   0   8      14685.76      14027.81       358.25 o                         
   4   0   8        120.79         41.69        17.53 o                         
   5   0   8        566.50        662.64        40.85 o                         
   6   0   8       7691.96       7562.66       154.42 o                         
   7   0   8        569.91        552.45        44.49 o                         
   8   0   8      24580.86      25901.05       567.44 o                         
   9   0   8         14.81        -11.97        47.61 o                         
 -11   1   8       1998.06       2008.46        62.46 o                         
 -10   1   8       3208.11       3150.07        92.47 o                         
  -9   1   8        309.92        429.18        46.97 o                         
  -8   1   8        539.77        604.05        36.99 o                         
  -7   1   8       2723.66       2586.28        70.12 o                         
  -6   1   8       4724.96       4156.49        94.48 o                         
  -5   1   8       1415.65       1613.20        56.74 o                         
  -4   1   8       3213.11       3005.07       109.21 o                         
  -3   1   8       2333.88       3013.32        90.09 o                         
  -2   1   8         56.34        333.84        24.82 o                         
  -1   1   8      15363.55      15532.81       215.40 o                         
   0   1   8       1655.72       1891.29        70.78 o                         
   1   1   8       1660.76       1859.82        64.71 o                         
   2   1   8      22235.17      21024.09       711.32 o                         
   3   1   8       5628.81       4681.04       162.67 o                         
   4   1   8       9387.60       9051.96       108.30 o                         
   5   1   8       1466.58       1488.67        42.64 o                         
   6   1   8       7536.57       7297.25       106.70 o                         
   7   1   8       4818.99       4832.62        85.11 o                         
   8   1   8        260.57        243.27        26.43 o                         
   9   1   8       9073.20       9352.72       239.75 o                         
 -11   2   8       1284.23       1096.31        45.90 o                         
 -10   2   8        171.51        176.10        32.97 o                         
  -9   2   8         80.56         83.25        33.21 o                         
  -8   2   8       7163.81       7447.41       125.58 o                         
  -7   2   8       2667.90       2521.92        68.68 o                         
  -6   2   8      56161.18      55193.27       517.95 o                         
  -5   2   8       8299.41       7872.73       146.40 o                         
  -4   2   8      24184.42      23641.93       372.35 o                         
  -3   2   8      30013.74      30721.40       384.32 o                         
  -2   2   8      30843.02      28936.55       327.69 o                         
  -1   2   8       4032.97       3794.90        88.45 o                         
   0   2   8        726.04        716.49        42.61 o                         
   1   2   8      64888.54      60917.76       907.15 o                         
   2   2   8      19156.08      20206.74       649.09 o                         
   3   2   8        405.60        456.24        58.15 o                         
   4   2   8       4697.53       4360.12        69.77 o                         
   5   2   8       1848.44       1806.35        47.21 o                         
   6   2   8        744.25        885.62        35.26 o                         
   7   2   8       6280.77       6519.44       106.62 o                         
   8   2   8        197.18        187.75        22.43 o                         
   9   2   8      26037.06      27308.64       635.84 o                         
 -11   3   8       3272.38       3173.91        77.97 o                         
 -10   3   8       3839.29       4033.42       122.35 o                         
  -9   3   8       1381.00       1228.54        76.70 o                         
  -8   3   8       2257.22       2048.75        62.69 o                         
  -7   3   8       6095.17       5718.67       103.57 o                         
  -6   3   8       5678.15       5369.42        99.35 o                         
  -5   3   8        555.10        802.48        41.08 o                         
  -4   3   8       6633.40       6450.24       153.77 o                         
  -3   3   8        807.02        467.41        41.94 o                         
  -2   3   8      47835.96      47002.93       491.02 o                         
  -1   3   8       1046.47        721.42        41.80 o                         
   0   3   8      42776.50      42590.14       668.12 o                         
   1   3   8       1095.87       1183.88        51.70 o                         
   2   3   8      14765.35      13543.93       270.57 o                         
   3   3   8      10644.91      10561.54       213.59 o                         
   4   3   8       1126.93       1170.71        34.76 o                         
   5   3   8      12020.81      12055.54       139.62 o                         
   6   3   8       5379.27       5266.43        92.54 o                         
   7   3   8       3435.72       3317.38        73.11 o                         
   8   3   8       5193.31       5568.00       107.17 o                         
   9   3   8        152.85        159.60        23.57 o                         
 -11   4   8        912.07        848.60        38.53 o                         
 -10   4   8       2961.15       3101.47        83.17 o                         
  -9   4   8       1938.18       1761.65        88.73 o                         
  -8   4   8         83.02         97.67        22.01 o                         
  -7   4   8      21194.42      22042.66       243.58 o                         
  -6   4   8        374.96        354.88        26.47 o                         
  -5   4   8      34669.30      34923.48       401.47 o                         
  -4   4   8       3292.87       3424.25       106.96 o                         
  -3   4   8      15177.60      15199.58       230.25 o                         
  -2   4   8      14254.12      13825.74       185.83 o                         
  -1   4   8      13303.37      12607.51       207.93 o                         
   0   4   8      44325.85      41460.29       724.63 o                         
   1   4   8        538.65        628.70        37.42 o                         
   2   4   8      25704.22      25062.04       462.94 o                         
   3   4   8       4199.89       4294.48       171.20 o                         
   4   4   8        119.76        133.14        16.58 o                         
   5   4   8        686.15        574.61        28.69 o                         
   6   4   8        339.27        410.89        27.65 o                         
   7   4   8        345.93        292.14        27.64 o                         
   8   4   8       6043.93       5986.60       107.32 o                         
   9   4   8        292.91        188.61        28.38 o                         
 -11   5   8       3080.42       3022.03        79.60 o                         
 -10   5   8       1339.30       1169.41        50.23 o                         
  -9   5   8      11169.93      11571.80       224.19 o                         
  -8   5   8       1387.88       1390.43        54.01 o                         
  -7   5   8       3575.36       3372.39        77.21 o                         
  -6   5   8       6507.93       5801.99       103.76 o                         
  -5   5   8       2011.53       1984.45        64.45 o                         
  -4   5   8       1438.54       1201.19        77.78 o                         
  -3   5   8      41544.53      40615.39       486.56 o                         
  -2   5   8       1307.03        923.56        44.59 o                         
  -1   5   8      81355.59      79973.36       908.94 o                         
   0   5   8       7394.90       7572.95       165.52 o                         
   1   5   8      22462.57      20763.62       315.68 o                         
   2   5   8      10834.53      10397.26       228.96 o                         
   3   5   8       9114.47       7997.75       170.64 o                         
   4   5   8      34681.45      34953.50       311.12 o                         
   5   5   8         21.51         46.76        15.39 o                         
   6   5   8       4227.45       4264.79        81.82 o                         
   7   5   8      13039.06      12804.03       159.69 o                         
   8   5   8         45.75         63.73        18.08 o                         
   9   5   8       1376.02       1268.63        78.02 o                         
 -11   6   8       1488.59       1311.02        55.34 o                         
 -10   6   8        770.84        733.64        39.99 o                         
  -9   6   8        661.87        643.94        50.97 o                         
  -8   6   8       1329.02       1468.51        55.35 o                         
  -7   6   8        351.09        345.20        27.72 o                         
  -6   6   8      35948.48      36682.59       359.32 o                         
  -5   6   8        694.19        593.27        36.73 o                         
  -4   6   8       4910.86       5177.34       137.62 o                         
  -3   6   8       6463.51       6484.32       133.40 o                         
  -2   6   8        227.64        182.58        24.70 o                         
  -1   6   8        650.01        554.39        37.08 o                         
   0   6   8        387.42        535.01        45.70 o                         
   1   6   8      48813.91      45466.93       711.19 o                         
   2   6   8      19073.51      19030.87       400.05 o                         
   3   6   8       7569.07       6886.29       140.66 o                         
   4   6   8        558.73        533.72        25.47 o                         
   5   6   8       2511.09       2414.47        56.73 o                         
   6   6   8       1306.31       1313.52        44.54 o                         
   7   6   8        184.13        217.28        23.60 o                         
   8   6   8         26.59          6.83        19.14 o                         
   9   6   8       6733.22       6918.70       153.15 o                         
 -11   7   8       1995.49       1741.85        62.20 o                         
 -10   7   8      12818.38      13069.50       221.70 o                         
  -9   7   8       1048.11        861.71        62.47 o                         
  -8   7   8      22179.94      22261.36       259.18 o                         
  -7   7   8       4678.33       4499.01        89.39 o                         
  -6   7   8        524.15        552.78        32.29 o                         
  -5   7   8       2994.65       2656.89        69.54 o                         
  -4   7   8         96.37        148.17        29.92 o                         
  -3   7   8      12372.45      12504.39       205.20 o                         
  -2   7   8      41988.72      40827.46       484.67 o                         
  -1   7   8      14436.10      13409.32       213.91 o                         
   0   7   8      50301.67      48562.34       813.30 o                         
   1   7   8      28849.09      28463.82       804.06 o                         
   2   7   8      12568.13      13303.79       307.71 o                         
   3   7   8      38245.35      37704.08       354.08 o                         
   4   7   8         17.82         64.58        16.12 o                         
   5   7   8      44538.41      44532.59       385.49 o                         
   6   7   8          5.25         34.36        17.02 o                         
   7   7   8        714.90        721.50        37.14 o                         
   8   7   8       4554.97       4693.10        97.44 o                         
   9   7   8          1.14        -14.56        17.58 o                         
 -11   8   8        450.10        410.34        27.77 o                         
 -10   8   8       2597.29       2526.38        70.63 o                         
  -9   8   8         56.89        136.85        35.44 o                         
  -8   8   8         21.51         74.25        20.98 o                         
  -7   8   8      13501.86      13235.95       170.16 o                         
  -6   8   8        306.11        358.31        25.95 o                         
  -5   8   8       7975.58       7875.05       130.80 o                         
  -4   8   8       2979.34       2950.06        82.95 o                         
  -3   8   8      33335.89      33016.01       475.70 o                         
  -2   8   8        261.82        343.83        29.93 o                         
  -1   8   8       1019.64       1155.20        57.88 o                         
   0   8   8       8089.89       6476.47       226.85 o                         
   1   8   8      19629.57      20237.79       385.28 o                         
   2   8   8       7410.95       6977.15       211.47 o                         
   3   8   8         79.68        104.45        15.48 o                         
   4   8   8       2804.93       2681.21        61.89 o                         
   5   8   8         71.76         70.39        18.73 o                         
   6   8   8       1909.39       1829.42        64.22 o                         
   7   8   8        183.56        118.05        20.30 o                         
   8   8   8        807.82        884.74        49.37 o                         
   9   8   8        363.42        331.54        32.76 o                         
 -10   9   8       3611.56       3686.66        84.30 o                         
  -9   9   8      13820.69      14059.00       282.20 o                         
  -8   9   8        321.02        335.21        37.94 o                         
  -7   9   8       1898.32       1855.99        58.02 o                         
  -6   9   8        834.93        770.90        38.75 o                         
  -5   9   8       4428.40       3914.16        86.45 o                         
  -4   9   8       1515.98       1279.65        49.81 o                         
  -3   9   8       4724.23       4996.92       131.73 o                         
  -2   9   8      16386.07      15442.28       234.01 o                         
  -1   9   8      14916.39      15272.79       267.62 o                         
   0   9   8       5447.82       5866.72       142.53 o                         
   1   9   8      11650.32      11217.73       264.62 o                         
   2   9   8       3929.05       4008.82       156.71 o                         
   3   9   8       1837.04       1676.19        47.53 o                         
   4   9   8      47551.05      47314.37       397.76 o                         
   5   9   8       7224.59       7545.45       117.19 o                         
   6   9   8       7220.69       7858.59       173.95 o                         
   7   9   8       2371.16       2316.95        63.63 o                         
   8   9   8        349.98        430.67        31.74 o                         
   9   9   8        125.26        136.22        23.69 o                         
 -10  10   8         18.25         37.30        18.19 o                         
  -9  10   8        521.97        503.24        45.95 o                         
  -8  10   8       6821.72       6521.85       114.12 o                         
  -7  10   8       3409.99       3291.10        76.97 o                         
  -6  10   8       1871.75       1915.06        56.95 o                         
  -5  10   8       3255.14       2871.02        74.40 o                         
  -4  10   8      26305.31      25800.21       296.36 o                         
  -3  10   8        535.78        608.08        44.52 o                         
  -2  10   8        856.96        742.73        40.74 o                         
  -1  10   8      20697.65      20868.80       335.64 o                         
   0  10   8         87.07        105.85        21.43 o                         
   1  10   8         82.73        129.42        36.34 o                         
   2  10   8       6572.90       6055.50       167.06 o                         
   3  10   8       2188.79       1982.95        49.14 o                         
   4  10   8         10.63         15.84        15.21 o                         
   5  10   8       9144.09       9029.41       130.57 o                         
   6  10   8        432.33        400.36        28.59 o                         
   7  10   8       1621.34       1614.24        47.98 o                         
   8  10   8       1138.40       1299.96        49.70 o                         
   9  10   8        120.12        108.11        35.01 o                         
 -10  11   8       6851.80       6786.70       113.90 o                         
  -9  11   8      10673.06      10747.77       184.16 o                         
  -8  11   8       5441.21       5455.69       117.78 o                         
  -7  11   8       2803.45       2594.36        63.71 o                         
  -6  11   8        288.17        301.63        26.53 o                         
  -5  11   8        266.45        265.37        24.74 o                         
  -4  11   8         58.24         66.90        17.14 o                         
  -3  11   8       2240.52       2234.13        60.74 o
[truncated: 402,571 more chars]
